# Supplementary material for: Multiple drivers and lineage-specific insect extinctions during the Permo–Triassic
Source: Nat Commun. 2022 Dec 6;13:7512. doi: 10.1038/s41467-022-35284-4 (PMC9726944; doi:10.1038/s41467-022-35284-4)
Supplement: Supplementary file 7 — Source Data [file 41467_2022_35284_MOESM7_ESM.zip › Source_Data/SupplementaryFigure20/RJMCMC_RTT_plots_tt_and_sp_ex_PT-DetFun.R]

library(scales)
par(mfrow=c(3,2))

add_geochrono <- function(Y1,Y2){
polygon(-c(273.01,273.01,266.9,266.9), c(Y1,Y2,Y2,Y1), col = "#e99b85", lwd = 0.5) # Roadian
polygon(-c(266.9,266.9,264.28,264.28), c(Y1,Y2,Y2,Y1), col = "#eba490", lwd = 0.5) # Wordian
polygon(-c(264.28,264.28,259.51,259.51), c(Y1,Y2,Y2,Y1), col = "#edae9b", lwd = 0.5) # Capitanian
polygon(-c(259.51,259.51,254.14,254.14), c(Y1,Y2,Y2,Y1), col = "#f1c1b2", lwd = 0.5) # Wuchiapingian
polygon(-c(254.14,254.14,251.902,251.902), c(Y1,Y2,Y2,Y1), col = "#f3cbbe", lwd = 0.5) # Changhsingian
polygon(-c(251.902,251.902,251.2,251.2), c(Y1,Y2,Y2,Y1), col = "#a06aa7", lwd = 0.5) # Induan
polygon(-c(251.2,251.2,247.2,247.2), c(Y1,Y2,Y2,Y1), col = "#aa74ac", lwd = 0.5) # Olenekian
polygon(-c(247.2,247.2,242,242), c(Y1,Y2,Y2,Y1), col = "#b58ebc", lwd = 0.5) # Anisian
polygon(-c(242,242,237,237), c(Y1,Y2,Y2,Y1), col = "#c099c2", lwd = 0.5) # Ladinian
polygon(-c(237,237,227,227), c(Y1,Y2,Y2,Y1), col = "#c2aace", lwd = 0.5) # Carnian
}

# Speciation rate
time=c(-204.50021782349893, -204.60022074171843,-204.70022365993788,-204.80022657815732,-204.90022949637677,-205.00023241459627,-205.1002353328157,-205.20023825103516,-205.30024116925466,-205.4002440874741,-205.50024700569355,-205.600249923913,-205.7002528421325,-205.80025576035194,-205.9002586785714,-206.0002615967909,-206.10026451501034,-206.20026743322978,-206.30027035144929,-206.40027326966873,-206.50027618788818,-206.60027910610762,-206.70028202432712,-206.80028494254657,-206.900287860766,-207.00029077898552,-207.10029369720496,-207.2002966154244,-207.30029953364385,-207.40030245186335,-207.5003053700828,-207.60030828830224,-207.70031120652175,-207.8003141247412,-207.90031704296064,-208.00031996118008,-208.10032287939958,-208.20032579761903,-208.30032871583848,-208.40033163405798,-208.50033455227742,-208.60033747049687,-208.7003403887163,-208.80034330693582,-208.90034622515526,-209.0003491433747,-209.1003520615942,-209.20035497981365,-209.3003578980331,-209.40036081625254,-209.50036373447205,-209.6003666526915,-209.70036957091094,-209.80037248913044,-209.90037540734988,-210.00037832556933,-210.10038124378877,-210.20038416200828,-210.30038708022772,-210.40038999844717,-210.50039291666667,-210.60039583488611,-210.70039875310556,-210.800401671325,-210.9004045895445,-211.00040750776395,-211.1004104259834,-211.2004133442029,-211.30041626242235,-211.4004191806418,-211.5004220988613,-211.60042501708074,-211.70042793530018,-211.80043085351963,-211.90043377173913,-212.00043668995858,-212.10043960817802,-212.20044252639752,-212.30044544461697,-212.4004483628364,-212.50045128105586,-212.60045419927536,-212.7004571174948,-212.80046003571425,-212.90046295393375,-213.0004658721532,-213.10046879037264,-213.2004717085921,-213.3004746268116,-213.40047754503104,-213.50048046325048,-213.60048338146999,-213.70048629968943,-213.80048921790888,-213.90049213612832,-214.00049505434782,-214.10049797256727,-214.2005008907867,-214.30050380900622,-214.40050672722566,-214.5005096454451,-214.60051256366455,-214.70051548188405,-214.8005184001035,-214.90052131832294,-215.00052423654245,-215.1005271547619,-215.20053007298134,-215.30053299120078,-215.40053590942028,-215.50053882763973,-215.60054174585918,-215.70054466407868,-215.80054758229812,-215.90055050051757,-216.00055341873707,-216.10055633695652,-216.20055925517596,-216.3005621733954,-216.4005650916149,-216.50056800983435,-216.6005709280538,-216.7005738462733,-216.80057676449275,-216.9005796827122,-217.00058260093164,-217.10058551915114,-217.20058843737058,-217.30059135559003,-217.40059427380953,-217.50059719202898,-217.60060011024842,-217.70060302846787,-217.80060594668737,-217.90060886490681,-218.00061178312626,-218.10061470134576,-218.2006176195652,-218.30062053778465,-218.4006234560041,-218.5006263742236,-218.60062929244305,-218.7006322106625,-218.800635128882,-218.90063804710144,-219.00064096532088,-219.10064388354033,-219.20064680175983,-219.30064971997928,-219.40065263819872,-219.50065555641822,-219.60065847463767,-219.7006613928571,-219.80066431107656,-219.90066722929606,-220.0006701475155,-220.10067306573495,-220.20067598395445,-220.3006789021739,-220.40068182039334,-220.5006847386128,-220.6006876568323,-220.70069057505174,-220.80069349327118,-220.90069641149069,-221.00069932971013,-221.10070224792958,-221.20070516614908,-221.30070808436852,-221.40071100258797,-221.5007139208074,-221.60071683902692,-221.70071975724636,-221.8007226754658,-221.9007255936853,-222.00072851190475,-222.1007314301242,-222.20073434834364,-222.30073726656315,-222.4007401847826,-222.50074310300204,-222.60074602122154,-222.70074893944098,-222.80075185766043,-222.90075477587988,-223.00075769409938,-223.10076061231882,-223.20076353053827,-223.30076644875777,-223.40076936697722,-223.50077228519666,-223.6007752034161,-223.7007781216356,-223.80078103985505,-223.9007839580745,-224.000786876294,-224.10078979451345,-224.2007927127329,-224.30079563095234,-224.40079854917184,-224.50080146739128,-224.60080438561073,-224.70080730383023,-224.80081022204968,-224.90081314026912,-225.00081605848857,-225.10081897670807,-225.20082189492751,-225.30082481314696,-225.40082773136646,-225.5008306495859,-225.60083356780535,-225.70083648602485,-225.8008394042443,-225.90084232246375,-226.0008452406832,-226.1008481589027,-226.20085107712214,-226.30085399534158,-226.40085691356109,-226.50085983178053,-226.60086274999998,-226.70086566821942,-226.80086858643892,-226.90087150465837,-227.0008744228778,-227.10087734109732,-227.20088025931676,-227.3008831775362,-227.40088609575565,-227.50088901397515,-227.6008919321946,-227.70089485041404,-227.80089776863355,-227.900900686853,-228.00090360507244,-228.10090652329188,-228.20090944151139,-228.30091235973083,-228.40091527795028,-228.50091819616978,-228.60092111438922,-228.70092403260867,-228.8009269508281,-228.90092986904762,-229.00093278726706,-229.1009357054865,-229.200938623706,-229.30094154192545,-229.4009444601449,-229.50094737836434,-229.60095029658385,-229.7009532148033,-229.80095613302274,-229.90095905124224,-230.00096196946168,-230.10096488768113,-230.20096780590063,-230.30097072412008,-230.40097364233952,-230.50097656055897,-230.60097947877847,-230.70098239699792,-230.80098531521736,-230.90098823343686,-231.0009911516563,-231.10099406987575,-231.2009969880952,-231.3009999063147,-231.40100282453415,-231.5010057427536,-231.6010086609731,-231.70101157919254,-231.80101449741198,-231.90101741563143,-232.00102033385093,-232.10102325207038,-232.20102617028982,-232.30102908850932,-232.40103200672877,-232.50103492494821,-232.60103784316766,-232.70104076138716,-232.8010436796066,-232.90104659782605,-233.00104951604555,-233.101052434265,-233.20105535248445,-233.3010582707039,-233.4010611889234,-233.50106410714284,-233.60106702536228,-233.70106994358179,-233.80107286180123,-233.90107578002068,-234.00107869824012,-234.10108161645962,-234.20108453467907,-234.3010874528985,-234.40109037111802,-234.50109328933746,-234.6010962075569,-234.70109912577635,-234.80110204399585,-234.9011049622153,-235.00110788043474,-235.10111079865425,-235.2011137168737,-235.30111663509314,-235.40111955331258,-235.50112247153209,-235.60112538975153,-235.70112830797098,-235.80113122619048,-235.90113414440992,-236.00113706262937,-236.10113998084887,-236.20114289906832,-236.30114581728776,-236.4011487355072,-236.5011516537267,-236.60115457194615,-236.7011574901656,-236.8011604083851,-236.90116332660455,-237.001166244824,-237.10116916304344,-237.20117208126294,-237.30117499948238,-237.40117791770183,-237.50118083592133,-237.60118375414078,-237.70118667236022,-237.80118959057967,-237.90119250879917,-238.00119542701862,-238.10119834523806,-238.20120126345756,-238.301204181677,-238.40120709989645,-238.5012100181159,-238.6012129363354,-238.70121585455485,-238.8012187727743,-238.9012216909938,-239.00122460921324,-239.10122752743268,-239.20123044565213,-239.30123336387163,-239.40123628209108,-239.50123920031052,-239.60124211853002,-239.70124503674947,-239.80124795496891,-239.90125087318836,-240.00125379140786,-240.1012567096273,-240.20125962784675,-240.30126254606625,-240.4012654642857,-240.50126838250515,-240.60127130072465,-240.7012742189441,-240.80127713716354,-240.90128005538298,-241.00128297360249,-241.10128589182193,-241.20128881004138,-241.30129172826088,-241.40129464648032,-241.50129756469977,-241.6013004829192,-241.70130340113872,-241.80130631935816,-241.9013092375776,-242.0013121557971,-242.10131507401655,-242.201317992236,-242.30132091045544,-242.40132382867495,-242.5013267468944,-242.60132966511384,-242.70133258333334,-242.80133550155278,-242.90133841977223,-243.00134133799168,-243.10134425621118,-243.20134717443062,-243.30135009265007,-243.40135301086957,-243.50135592908902,-243.60135884730846,-243.7013617655279,-243.8013646837474,-243.90136760196685,-244.0013705201863,-244.1013734384058,-244.20137635662525,-244.3013792748447,-244.40138219306414,-244.50138511128364,-244.60138802950308,-244.70139094772253,-244.80139386594203,-244.90139678416148,-245.00139970238092,-245.10140262060042,-245.20140553881987,-245.30140845703932,-245.40141137525876,-245.50141429347826,-245.6014172116977,-245.70142012991715,-245.80142304813666,-245.9014259663561,-246.00142888457555,-246.101431802795,-246.2014347210145,-246.30143763923394,-246.40144055745338,-246.5014434756729,-246.60144639389233,-246.70144931211178,-246.80145223033122,-246.90145514855072,-247.00145806677017,-247.10146098498961,-247.20146390320912,-247.30146682142856,-247.401469739648,-247.50147265786745,-247.60147557608695,-247.7014784943064,-247.80148141252585,-247.90148433074535,-248.0014872489648,-248.10149016718424,-248.20149308540368,-248.30149600362319,-248.40149892184263,-248.50150184006208,-248.60150475828158,-248.70150767650102,-248.80151059472047,-248.9015135129399,-249.00151643115942,-249.10151934937886,-249.2015222675983,-249.3015251858178,-249.40152810403725,-249.5015310222567,-249.6015339404762,-249.70153685869565,-249.8015397769151,-249.90154269513454,-250.00154561335404,-250.10154853157348,-250.20155144979293,-250.30155436801243,-250.40155728623188,-250.50156020445132,-250.60156312267077,-250.70156604089027,-250.80156895910972,-250.90157187732916,-251.00157479554866,-251.1015777137681,-251.20158063198755,-251.301583550207,-251.4015864684265,-251.50158938664595,-251.6015923048654,-251.7015952230849,-251.80159814130434,-251.90160105952378,-252.00160397774323,-252.10160689596273,-252.20160981418218,-252.30161273240162,-252.40161565062112,-252.50161856884057,-252.60162148706002,-252.70162440527946,-252.80162732349896,-252.9016302417184,-253.00163315993785,-253.10163607815736,-253.2016389963768,-253.30164191459625,-253.4016448328157,-253.5016477510352,-253.60165066925464,-253.70165358747408,-253.8016565056936,-253.90165942391303,-254.00166234213248,-254.10166526035198,-254.20166817857142,-254.30167109679087,-254.40167401501031,-254.50167693322982,-254.60167985144926,-254.7016827696687,-254.8016856878882,-254.90168860610765,-255.0016915243271,-255.10169444254655,-255.20169736076605,-255.3017002789855,-255.40170319720494,-255.50170611542444,-255.60170903364389,-255.70171195186333,-255.80171487008278,-255.90171778830228,-256.0017207065217,-256.10172362474117,-256.2017265429606,-256.3017294611801,-256.40173237939956,-256.501735297619,-256.60173821583845,-256.70174113405795,-256.8017440522774,-256.90174697049684,-257.00174988871635,-257.1017528069358,-257.20175572515524,-257.30175864337474,-257.4017615615942,-257.50176447981363,-257.6017673980331,-257.7017703162526,-257.801773234472,-257.90177615269147,-258.00177907091097,-258.1017819891304,-258.20178490734986,-258.3017878255693,-258.4017907437888,-258.50179366200825,-258.6017965802277,-258.7017994984472,-258.80180241666665,-258.9018053348861,-259.0018082531056,-259.10181117132504,-259.2018140895445,-259.30181700776393,-259.40181992598343,-259.5018228442029,-259.6018257624223,-259.70182868064177,-259.80183159886127,-259.9018345170807,-260.00183743530016,-260.10184035351966,-260.2018432717391,-260.30184618995855,-260.40184910817806,-260.5018520263975,-260.60185494461695,-260.7018578628364,-260.8018607810559,-260.90186369927534,-261.0018666174948,-261.10186953571423,-261.20187245393373,-261.3018753721532,-261.4018782903726,-261.5018812085921,-261.60188412681157,-261.701887045031,-261.8018899632505,-261.90189288146996,-262.0018957996894,-262.10189871790885,-262.20190163612835,-262.3019045543478,-262.40190747256725,-262.50191039078675,-262.6019133090062,-262.70191622722564,-262.8019191454451,-262.9019220636646,-263.00192498188403,-263.1019279001035,-263.201930818323,-263.3019337365424,-263.40193665476187,-263.50193957298137,-263.6019424912008,-263.70194540942026,-263.8019483276397,-263.9019512458592,-264.00195416407865,-264.1019570822981,-264.20196000051754,-264.30196291873705,-264.4019658369565,-264.50196875517594,-264.60197167339544,-264.7019745916149,-264.80197750983433,-264.90198042805383,-265.0019833462733,-265.1019862644927,-265.20198918271217,-265.30199210093167,-265.4019950191511,-265.50199793737056,-265.60200085559,-265.7020037738095,-265.80200669202895,-265.9020096102484,-266.0020125284679,-266.10201544668735,-266.2020183649068,-266.3020212831263,-266.40202420134574,-266.5020271195652,-266.6020300377847,-266.70203295600413,-266.8020358742236,-266.902038792443,-267.00204171066247,-267.10204462888197,-267.2020475471014,-267.30205046532086,-267.40205338354036,-267.5020563017598,-267.60205921997925,-267.70206213819876,-267.8020650564182,-267.90206797463765,-268.00207089285715,-268.1020738110766,-268.20207672929604,-268.3020796475155,-268.40208256573493,-268.50208548395443,-268.6020884021739,-268.7020913203933,-268.8020942386128,-268.90209715683227,-269.0021000750517,-269.1021029932712,-269.20210591149066,-269.3021088297101,-269.4021117479296,-269.50211466614905,-269.6021175843685,-269.70212050258795,-269.80212342080745,-269.9021263390269,-270.00212925724634,-270.1021321754658,-270.2021350936853,-270.30213801190473,-270.4021409301242,-270.5021438483437,-270.6021467665631,-270.70214968478257,-270.80215260300207,-270.9021555212215,-271.00215843944096,-271.10216135766046,-271.2021642758799,-271.30216719409935,-271.4021701123188,-271.50217303053824,-271.60217594875775,-271.7021788669772,-271.80218178519664,-271.90218470341614,-272.0021876216356,-272.10219053985503,-272.20219345807453,-272.302196376294,-272.4021992945134,-272.5022022127329,-272.60220513095237,-272.7022080491718,-272.80221096739126,-272.9022138856107,-273.0022168038302,-273.10221972204965,-273.2022226402691,-273.3022255584886,-273.40222847670805,-273.5022313949275,-273.602234313147,-273.70223723136644,-273.8022401495859,-273.9022430678054,-274.00224598602483,-274.1022489042443,-274.2022518224637,-274.3022547406832,-274.40225765890267,-274.5022605771221,-274.60226349534156,-274.70226641356106,-274.8022693317805,-274.90227224999995,-275.00227516821946,-275.1022780864389,-275.20228100465835,-275.30228392287785,-275.4022868410973,-275.50228975931674,-275.60229267753624,-275.7022955957557,-275.80229851397513,-275.9023014321946,-276.002304350414,-276.1023072686335,-276.20231018685297,-276.3023131050724,-276.4023160232919,-276.50231894151136,-276.6023218597308,-276.7023247779503,-276.80232769616975,-276.9023306143892,-277.0023335326087,-277.10233645082815,-277.2023393690476,-277.30234228726704,-277.4023452054865,-277.502348123706,-277.60235104192543,-277.7023539601449,-277.8023568783644,-277.9023597965838,-278.00236271480327,-278.10236563302277,-278.2023685512422,-278.30237146946166,-278.40237438768116,-278.5023773059006,-278.60238022412005,-278.7023831423395,-278.802386060559,-278.90238897877845,-279.0023918969979,-279.10239481521734,-279.20239773343684,-279.3024006516563,-279.40240356987573,-279.50240648809523,-279.6024094063147,-279.7024123245341,-279.8024152427536,-279.90241816097307,-280.0024210791925,-280.102423997412,-280.20242691563146,-280.3024298338509,-280.40243275207035,-280.5024356702898,-280.6024385885093,-280.70244150672875,-280.8024444249482,-280.9024473431677,-281.00245026138714,-281.1024531796066,-281.2024560978261,-281.30245901604553,-281.402461934265,-281.5024648524845,-281.6024677707039,-281.70247068892337,-281.8024736071428,-281.90247652536226,-282.00247944358176,-282.1024823618012,-282.20248528002065,-282.30248819824016,-282.4024911164596,-282.50249403467905,-282.60249695289855,-282.702499871118,-282.80250278933744,-282.90250570755694,-283.0025086257764,-283.10251154399583,-283.2025144622153,-283.3025173804348,-283.4025202986542,-283.50252321687367,-283.6025261350931,-283.7025290533126,-283.80253197153206,-283.9025348897515,-284.002537807971,-284.10254072619045,-284.2025436444099,-284.3025465626294,-284.40254948084885,-284.5025523990683,-284.6025553172878,-284.70255823550724,-284.8025611537267,-284.90256407194613,-285.0025669901656,-285.1025699083851,-285.2025728266045,-285.30257574482397,-285.40257866304347,-285.5025815812629,-285.60258449948236,-285.70258741770186,-285.8025903359213,-285.90259325414075,-286.00259617236026,-286.1025990905797,-286.20260200879915,-286.3026049270186,-286.40260784523804,-286.50261076345754,-286.602613681677,-286.70261659989643,-286.80261951811593,-286.9026224363354,-287.0026253545548,-287.1026282727743,-287.20263119099377,-287.3026341092132,-287.4026370274327,-287.50263994565216,-287.6026428638716,-287.70264578209105,-287.80264870031056,-287.90265161853,-288.00265453674945,-288.1026574549689,-288.2026603731884,-288.30266329140784,-288.4026662096273,-288.5026691278468,-288.60267204606623,-288.7026749642857,-288.8026778825052,-288.9026808007246,-289.00268371894407,-289.1026866371636,-289.202689555383,-289.30269247360246,-289.4026953918219,-289.50269831004135,-289.60270122826086,-289.7027041464803,-289.80270706469975,-289.90270998291925,-290.0027129011387,-290.10271581935814,-290.20271873757764,-290.3027216557971,-290.40272457401653,-290.50272749223603,-290.6027304104555,-290.7027333286749,-290.80273624689437,-290.9027391651138,-291.0027420833333,-291.10274500155276,-291.2027479197722,-291.3027508379917,-291.40275375621115,-291.5027566744306,-291.6027595926501,-291.70276251086955,-291.802765429089,-291.9027683473085,-292.00277126552794,-292.1027741837474,-292.20277710196683,-292.30278002018633,-292.4027829384058,-292.5027858566252,-292.60278877484467,-292.70279169306417,-292.8027946112836,-292.90279752950306,-293.00280044772256,-293.102803365942,-293.20280628416145,-293.30280920238096,-293.4028121206004,-293.50281503881985)
rate=c(0.21997834152126475, 0.07548722505031305,0.07548722505031305,0.07548722505031305,0.07548722505031305,0.07548722505031305,0.07548722505031305,0.07548722505031305,0.07548722505031305,0.07548722505031305,0.07548722505031305,0.07548722505031305,0.07548722505031305,0.07548722505031305,0.07548722505031305,0.07548722505031305,0.07548722505031305,0.07548722505031305,0.07548722505031305,0.07548722505031305,0.07548722505031305,0.07548531724017657,0.07546417612658678,0.07545212511711459,0.07543089973232905,0.07539964776886302,0.07537094147319182,0.07535642227552461,0.0753211751501864,0.07527686387683276,0.07523874359287071,0.07520216726589429,0.07516463059131487,0.07510325676895734,0.0750481624639448,0.07498839771869072,0.07495760603453139,0.07490095011076427,0.07481165265898479,0.07475651912887438,0.0747268532868268,0.07468773854766025,0.07464276302467875,0.07459920986081484,0.07457880047526473,0.074547732313607,0.07452500235817665,0.07449673219772812,0.07445737526597065,0.07439743284183328,0.07436127540491172,0.07435309391956726,0.07433249079305826,0.07431375883147032,0.0743015688863807,0.07429564721136103,0.07428083559767286,0.07427050466882187,0.07426342982108047,0.07425424135569327,0.0742529923006746,0.0742402594221048,0.07422246548566487,0.07420438955371424,0.07418120260651664,0.0741729072150423,0.07417140340589481,0.07416141432334551,0.07414817324544712,0.07413676978163919,0.07411650496243094,0.07410899970400645,0.074103965584152,0.074103965584152,0.07410225860132781,0.07410084621206015,0.0740948673868946,0.0740948673868946,0.07409419472195056,0.07409333505429475,0.07409333505429475,0.07407981910530832,0.07407671565001753,0.07407671565001753,0.07406928883785538,0.07405764350642832,0.07405129919240755,0.07403837235128617,0.07403837235128617,0.07403837235128617,0.07403499834848343,0.07403263543833852,0.07403263543833852,0.07403095065003057,0.07403095065003057,0.07403095065003057,0.07403179056745085,0.0740279007207915,0.07401928135175287,0.07401434532862178,0.07401375331812877,0.07401053046687968,0.07400228535591247,0.0739956414608103,0.0739956414608103,0.07399349748623901,0.07398858637672903,0.0739756540805259,0.07396988852493944,0.0739689501372331,0.0739684610772676,0.0739684610772676,0.07396076061378903,0.07396076061378903,0.07395101674735374,0.07395101674735374,0.07395101674735374,0.07394715984555367,0.07394419572268725,0.07394184642984372,0.07394184642984372,0.07394089298780972,0.07394089298780972,0.07393644563103884,0.07393026650910675,0.07393026650910675,0.07393026650910675,0.07392749950398657,0.07393026650910675,0.07393026650910675,0.07392749950398657,0.07392749950398657,0.07392749950398657,0.07392749950398657,0.07392505869305732,0.07392505869305732,0.07392332110639432,0.07392332110639432,0.07392332110639432,0.07392332110639432,0.07392332110639432,0.07392332110639432,0.07392332110639432,0.07391919215776327,0.07391919215776327,0.07391451247972024,0.07391193460337761,0.07391193460337761,0.07390875198981008,0.07390875198981008,0.07390875198981008,0.0739068728278107,0.0739068728278107,0.0739068728278107,0.0739068728278107,0.0739068728278107,0.0739068728278107,0.0739068728278107,0.0739068728278107,0.0739068728278107,0.0739068728278107,0.07390875198981008,0.07390875198981008,0.07390875198981008,0.0739068728278107,0.0739068728278107,0.0739068728278107,0.0739068728278107,0.07390391480438095,0.07390875198981008,0.07390875198981008,0.07390875198981008,0.07390875198981008,0.07391451247972024,0.07391451247972024,0.07391451247972024,0.07392332110639432,0.07392505869305732,0.07392505869305732,0.07392505869305732,0.07392505869305732,0.07392749950398657,0.07393644563103884,0.07393644563103884,0.07393644563103884,0.07393644563103884,0.07393644563103884,0.07393644563103884,0.07393644563103884,0.07394089298780972,0.07393026650910675,0.07393026650910675,0.07394089298780972,0.07394184642984372,0.07394419572268725,0.07395101674735374,0.07395101674735374,0.07395101674735374,0.07395101674735374,0.07396076061378903,0.0739684610772676,0.0739684610772676,0.07396076061378903,0.0739684610772676,0.0739684610772676,0.0739689501372331,0.0739693170973248,0.07396966350688688,0.07396966350688688,0.07396966350688688,0.07396966350688688,0.07396966350688688,0.07396966350688688,0.07396966350688688,0.07397258905570671,0.07397258905570671,0.07397258905570671,0.07397258905570671,0.0739756540805259,0.07398858637672903,0.07399233699538266,0.07399349748623901,0.0739956414608103,0.07401053046687968,0.07401375331812877,0.07401375331812877,0.07401434532862178,0.07401434532862178,0.07401928135175287,0.0740279007207915,0.07403179056745085,0.07403499834848343,0.07403837235128617,0.0740409315758977,0.07404646874955167,0.07404997552655518,0.07405325158924532,0.07405420411828215,0.07405516811931126,0.07405516811931126,0.07405764350642832,0.07406205599369639,0.07407671565001753,0.07408504505630764,0.07409419472195056,0.0740948673868946,0.07410084621206015,0.074103965584152,0.07410899970400645,0.07412791949988937,0.07414226256474454,0.07414817324544712,0.07415576880181288,0.07416205440049234,0.07416428937695123,0.07417534085821915,0.07418120260651664,0.07418627934004796,0.07422246548566487,0.0742402594221048,0.0742517886727581,0.07425871531908249,0.07427005176517634,0.07428920882866122,0.07431712245962048,0.07431807867693221,0.07433359578693575,0.07434155157233947,0.07435109990281864,0.07435932786919187,0.07437665960403905,0.0743869186634435,0.07439191425996655,0.07441099423134487,0.07442705881242723,0.07446196592258658,0.07451030583050094,0.07453214648110432,0.07454997133646808,0.07456774877658778,0.07459514364184208,0.07462652284861901,0.0746368820512219,0.07465739969419677,0.07470323242626137,0.0747282069493162,0.07474764596056768,0.07478866280161263,0.0748109063096559,0.0748294283724136,0.07489077042304983,0.07492178502930841,0.07494846319006918,0.07501179253929338,0.07504950297061183,0.07513203618099362,0.07520038417008959,0.07527686387683276,0.0753547429540391,0.07542934928097761,0.07549686514070515,0.07557380300707976,0.07562190668269891,0.07570236470745391,0.07581801839722684,0.07599917309569107,0.07618364686831224,0.07632125918262862,0.07649464409200933,0.07664679451996143,0.07689621905178215,0.07708837965951051,0.07722222321625664,0.07738234193244024,0.0775431408498002,0.07776615627991554,0.07793793543111555,0.07807417046556081,0.07825057155503026,0.07844673238478914,0.07863072942825582,0.07890071005926916,0.07917090372404026,0.07937435037663972,0.07952522725548378,0.07963189211325361,0.07967689281095691,0.07968412954899279,0.07968945427634906,0.07968962697041254,0.07968962697041254,0.0796905865677951,0.0796905865677951,0.07968962697041254,0.07968962697041254,0.07968945427634906,0.07968412954899279,0.07967792055965917,0.07967398671181031,0.07967639629363746,0.07965966642099556,0.07966624037684936,0.07965800644769935,0.07965458842210528,0.07962762392847475,0.07959607638289753,0.07957250535552227,0.07950954211820002,0.07942005286758112,0.07931255102888043,0.07922365498787426,0.07913282443289849,0.07900675912096135,0.07891769951568325,0.07876862975155777,0.07863803215399572,0.0785390491684807,0.07844705975498224,0.07834947318281885,0.07829357483307858,0.0782344007528845,0.07822218411581447,0.0781816177192244,0.07815640299409017,0.07814513242143416,0.07812667261718878,0.07811461174537748,0.07810055027237338,0.07809333631128718,0.07808701900865858,0.07807854304098016,0.07806002967578335,0.07805001810237402,0.07804535563084221,0.07803647789399246,0.07802204244794576,0.07802044044098774,0.07800613635156262,0.07799444692490293,0.0779835195201865,0.0779753811404186,0.0779552864559695,0.07793793543111555,0.07792672728863159,0.0779183764042271,0.07791091973368919,0.07788428408817752,0.07787433434956054,0.07785590849824649,0.07785055510125549,0.07784450769837906,0.0778343218301886,0.07782552053738225,0.07782552053738225,0.07781713243103425,0.07781713243103425,0.07781371280119564,0.07781281295150061,0.07780938014359595,0.07780553175008936,0.0778045431963883,0.07780391543694269,0.07780391543694269,0.07779923536399355,0.07778105506701156,0.07777453271077697,0.0777705830694933,0.07776809345661789,0.07776628452752833,0.07776628452752833,0.07776628452752833,0.07776628452752833,0.07776628452752833,0.07776628452752833,0.07776615627991554,0.07776488901960374,0.07776488901960374,0.0777657940513958,0.0777657940513958,0.0777657940513958,0.0777657940513958,0.0777657940513958,0.0777657940513958,0.0777657940513958,0.07776488901960374,0.07776488901960374,0.07776488901960374,0.07776488901960374,0.07776488901960374,0.07775642747422203,0.07775642747422203,0.07775642747422203,0.0777551693328743,0.07775258143215935,0.07775258143215935,0.07774786201062561,0.07774786201062561,0.0777453955508195,0.0777453955508195,0.0777453955508195,0.07774186147843341,0.07773836500446112,0.0777197267642745,0.07771421247926227,0.07771106023260431,0.07771106023260431,0.07770944474980929,0.07770588493832475,0.07770588493832475,0.0776993260042056,0.0776993260042056,0.0776993260042056,0.0776993260042056,0.0776993260042056,0.0776993260042056,0.0776993260042056,0.0777026102300239,0.0777026102300239,0.0776993260042056,0.0776993260042056,0.077692221364538,0.077692221364538,0.077692221364538,0.07768657895579939,0.07768657895579939,0.07768657895579939,0.07768657895579939,0.07768657895579939,0.07768597709691838,0.07768597709691838,0.07768597709691838,0.07768597709691838,0.07768597709691838,0.07768597709691838,0.07768657895579939,0.077692221364538,0.077692221364538,0.07768657895579939,0.07768657895579939,0.07768657895579939,0.07768597709691838,0.07768597709691838,0.0776834175009718,0.07768027793901322,0.0776780730096406,0.07767632233151345,0.07766819147237514,0.077653160532798,0.07763546201586524,0.07761093343096566,0.07758744898825473,0.077569488750166,0.07755225396781602,0.0775302491010479,0.0774992950785782,0.07746547033014428,0.07737521604586611,0.07727809305837562,0.0772068358505203,0.07709115149925261,0.07700879163339956,0.07693860702678011,0.07685153073846486,0.07675809489913923,0.0766814106922495,0.07661183919868175,0.07655213087483612,0.07647280711549531,0.07642922410155956,0.07639168949468678,0.07634624369514592,0.07630570434813563,0.07627745162200211,0.07625534233183154,0.07621112987746945,0.07617222393135271,0.07614423215524252,0.0761202340626732,0.07608996706333487,0.07607981066402536,0.07606446596707792,0.07603798634097267,0.07600953527909193,0.07597569609933255,0.0759156074702198,0.0758848670154712,0.0758576829640726,0.07584377561034175,0.07582744984798861,0.07581814068748692,0.07580740562335857,0.07577891091551536,0.07577005306979545,0.07574188586068555,0.07572236993573152,0.07571501125332915,0.07569893617917817,0.075691026704946,0.07568565949158787,0.07567771906837545,0.07567191772259887,0.0756638534516319,0.07565865500380689,0.07565490123460408,0.07565490123460408,0.07564681203298751,0.07563890603322748,0.07563780585340457,0.07563780585340457,0.07563467202396912,0.07563144770313532,0.07563093081959119,0.07562697995850436,0.07562433255867021,0.07561757815097149,0.07560758098583831,0.0756064332934133,0.07560466117724257,0.07560223834637797,0.0756005424577097,0.07558702665932958,0.07558190834274392,0.075575023852184,0.07557158702229201,0.07556635088515187,0.07555804175097922,0.07555654183013964,0.07555520808430877,0.07555520808430877,0.07555278207049745,0.07554875875175471,0.07554533169409725,0.07553769057512712,0.07553769057512712,0.07553769057512712,0.07553606921984116,0.07553410089455793,0.07553288988785894,0.07552988323665011,0.07552860113762316,0.075527733636988,0.075527733636988,0.075527733636988,0.07552287425031301,0.07552204572810042,0.07552204572810042,0.07552204572810042,0.07552204572810042,0.07552204572810042,0.07551777032336746,0.07551690899743002,0.07551618092811396,0.07551618092811396,0.07551379180672646,0.07551091405257014,0.07551091405257014,0.07551091405257014,0.07550443927733694,0.07550443927733694,0.07549826859704667,0.07549826859704667,0.07549686514070515,0.07549686514070515,0.07549686514070515,0.07549686514070515,0.07549462942892257,0.07549462942892257,0.07549228325125751,0.07549228325125751,0.07549228325125751,0.0754905559097902,0.0754905559097902,0.07548879622547028,0.07548656606129071,0.07548656606129071,0.07548531724017657,0.07548384886014772,0.07548384886014772,0.07548252290332538,0.07547884895524784,0.07547369066715576,0.07547211639282625,0.07547211639282625,0.07547176938809277,0.07547176938809277,0.07547176938809277,0.07547176938809277,0.07547176938809277,0.07547211639282625,0.07547176938809277,0.07547133290807216,0.07546939695198257,0.07546939695198257,0.07546939695198257,0.07546939695198257,0.07546939695198257,0.07546939695198257,0.07546939695198257,0.07546580162095581,0.07546580162095581,0.07546580162095581,0.07546580162095581,0.07546580162095581,0.07546580162095581,0.07546494612575047,0.07546494612575047,0.07546417612658678,0.07546417612658678,0.07546417612658678,0.07546417612658678,0.07546276919820785,0.07546276919820785,0.07546276919820785,0.07546276919820785,0.07545811284194852,0.07545811284194852,0.07545366134971407,0.07545212511711459,0.07545040565355618,0.07544876351293862,0.07544876351293862,0.07544876351293862,0.07544876351293862,0.07544876351293862,0.07544876351293862,0.07545212511711459,0.07545212511711459,0.07545040565355618,0.07545040565355618,0.07545040565355618,0.07545040565355618,0.07545040565355618,0.07545040565355618,0.07545040565355618,0.07545212511711459,0.07545212511711459,0.07545212511711459,0.07545212511711459,0.07545040565355618,0.07544933147239376,0.07544933147239376,0.07544933147239376,0.07544860366170285,0.07544860366170285,0.07544860366170285,0.07544860366170285,0.07544745548925257,0.07544117703452466,0.07543089973232905,0.07542934928097761,0.07542934928097761,0.07542934928097761,0.07542934928097761,0.07542934928097761,0.07542557606008196,0.07542557606008196,0.07542557606008196,0.07542557606008196,0.07542557606008196,0.07542557606008196,0.07542557606008196,0.07541945222288117,0.07541176069578615,0.0754061498496416,0.0754061498496416,0.0754061498496416,0.0754061498496416,0.0754061498496416,0.0754061498496416,0.0754061498496416,0.0754061498496416,0.0754061498496416,0.0754061498496416,0.0754061498496416,0.0754061498496416,0.0754061498496416,0.07541176069578615,0.07541176069578615,0.07541176069578615,0.07541176069578615,0.07541176069578615,0.07541176069578615,0.07541945222288117,0.07542557606008196,0.07542557606008196,0.07542758634886931,0.07542758634886931,0.07542758634886931,0.07542758634886931,0.07542758634886931,0.07542758634886931,0.07542758634886931,0.07542557606008196,0.07542557606008196,0.07542557606008196,0.07542758634886931,0.07542758634886931,0.07542758634886931,0.07542758634886931,0.07542758634886931,0.07542758634886931,0.07542934928097761,0.07543622020508364,0.07543622020508364,0.07543622020508364,0.07543622020508364,0.07543622020508364,0.07543622020508364,0.07543622020508364,0.07544117703452466,0.07544117703452466,0.07544745548925257,0.07544745548925257,0.07544860366170285,0.07544860366170285,0.07544933147239376,0.07544860366170285,0.07545040565355618,0.07545040565355618,0.07545212511711459,0.07545366134971407,0.07545811284194852,0.07545811284194852,0.07546417612658678,0.07546417612658678,0.07546417612658678,0.07546417612658678,0.07546695480834832,0.07546695480834832,0.07546939695198257,0.07547176938809277,0.07547884895524784,0.07548656606129071,0.07548879622547028,0.07548879622547028,0.0754905559097902,0.07549826859704667,0.07550813964590358,0.07551091405257014,0.07551091405257014,0.07551379180672646,0.07551690899743002,0.07551976694638182,0.07551976694638182,0.07552287425031301,0.07552204572810042,0.07552287425031301,0.0755251807269101,0.0755251807269101,0.0755251807269101,0.0755251807269101,0.07552287425031301,0.07552287425031301,0.07552287425031301,0.07552287425031301,0.07552287425031301,0.07552287425031301,0.07552287425031301,0.0755251807269101,0.0755251807269101,0.0755251807269101,0.0755251807269101,0.07552860113762316,0.07552860113762316,0.07552860113762316,0.07552860113762316,0.07552860113762316,0.07552860113762316,0.07553079915619218,0.07553288988785894,0.07553079915619218,0.07553079915619218,0.07553079915619218,0.07553079915619218,0.07553288988785894,0.07553288988785894,0.07553288988785894,0.07553288988785894,0.07553531553217568,0.07553531553217568,0.07553606921984116,0.07553606921984116,0.07553684640205982,0.07553684640205982,0.07553684640205982,0.07553684640205982,0.07553684640205982,0.07553769057512712,0.07553896510438546,0.07553896510438546,0.07554125104796514,0.07554125104796514,0.07554358000505691,0.07554533169409725,0.07554533169409725,0.07554533169409725,0.07554533169409725,0.07554875875175471,0.07554875875175471,0.07554875875175471,0.07555278207049745,0.07555654183013964,0.07555654183013964,0.07555654183013964,0.07555654183013964,0.07555654183013964,0.07555703138546577,0.07555703138546577,0.07555703138546577,0.07555703138546577,0.07555703138546577,0.07555703138546577,0.07555703138546577,0.07555703138546577,0.07555703138546577,0.07555751065535891,0.07555804175097922,0.07555804175097922,0.07555804175097922,0.07555804175097922,0.07555804175097922,0.07555804175097922,0.0755618285848845,0.07556635088515187,0.07556635088515187,0.07556792850875212,0.07557003616738686,0.0755728278419617,0.07557380300707976,0.07558190834274392,0.07558702665932958,0.07558702665932958,0.07559042603933755,0.07559570602280642,0.07559977272661031,0.07559977272661031,0.0756005424577097,0.07560223834637797,0.07560605409857708,0.0756064332934133,0.07560856312201458,0.07561055881417464,0.07561055881417464,0.07561314099076105,0.07561757815097149,0.07562000813881793,0.07562074211486117,0.07562074211486117,0.07562074211486117,0.07562074211486117,0.07562074211486117)
minHPD=c(1.327407296831946e-05, 0.01570418935428445,0.01570418935428445,0.01570418935428445,0.01570418935428445,0.01570418935428445,0.01570418935428445,0.01570418935428445,0.01570418935428445,0.01570418935428445,0.01570418935428445,0.01570418935428445,0.01570418935428445,0.01570418935428445,0.01570418935428445,0.01570418935428445,0.01570418935428445,0.01570418935428445,0.01570418935428445,0.01570418935428445,0.01570418935428445,0.016327942723403908,0.014103435281772051,0.015516056195629308,0.014306310577130247,0.01570418935428445,0.017554468678759757,0.017027467702427315,0.01504975708090872,0.017362271849326722,0.016681820444005513,0.017739832458131544,0.017314968311084655,0.017314968311084655,0.018980484367571566,0.020143796450842782,0.02017602709023632,0.022038885278362733,0.020248638496098058,0.021473990010620708,0.02188978465730006,0.022282628861187516,0.0226492693574368,0.02254887419832197,0.02218551704901837,0.02254041784354517,0.023796423861052716,0.022979955268311168,0.023423215569154252,0.02377599902061168,0.02377599902061168,0.02377599902061168,0.02377599902061168,0.024212798019028613,0.024224578332296274,0.024418815918567014,0.024468824971895908,0.02465989705033548,0.024702166160461475,0.024743937814641275,0.024896672935223987,0.024896672935223987,0.024758167179138205,0.02465989705033548,0.024896672935223987,0.025223744670498448,0.025347246325829673,0.024896672935223987,0.025347246325829673,0.025379241284629355,0.02544959605333477,0.02544959605333477,0.025558105965056876,0.025558105965056876,0.025558105965056876,0.025558105965056876,0.025558105965056876,0.025558105965056876,0.025558105965056876,0.025558105965056876,0.025558105965056876,0.025558105965056876,0.025379241284629355,0.025379241284629355,0.025414347280845833,0.025414347280845833,0.02465989705033548,0.025558105965056876,0.024702166160461475,0.024702166160461475,0.024702166160461475,0.024730805811013504,0.024730805811013504,0.024730805811013504,0.024730805811013504,0.024730805811013504,0.024743937814641275,0.024730805811013504,0.024212798019028613,0.024212798019028613,0.024212798019028613,0.024224578332296274,0.024212798019028613,0.024224578332296274,0.024212798019028613,0.024224578332296274,0.024702166160461475,0.024224578332296274,0.024212798019028613,0.02465989705033548,0.02465989705033548,0.02465989705033548,0.024702166160461475,0.02465989705033548,0.02465989705033548,0.02465989705033548,0.02465989705033548,0.024702166160461475,0.024702166160461475,0.024702166160461475,0.024702166160461475,0.024730805811013504,0.024418815918567014,0.024730805811013504,0.024730805811013504,0.024730805811013504,0.024730805811013504,0.024702166160461475,0.024730805811013504,0.024730805811013504,0.024730805811013504,0.024730805811013504,0.024730805811013504,0.024418815918567014,0.02465989705033548,0.02465989705033548,0.02465989705033548,0.02465989705033548,0.024418815918567014,0.024418815918567014,0.024418815918567014,0.024418815918567014,0.024418815918567014,0.024418815918567014,0.02465989705033548,0.024418815918567014,0.02465989705033548,0.02465989705033548,0.02465989705033548,0.02465989705033548,0.02465989705033548,0.02465989705033548,0.02465989705033548,0.02465989705033548,0.02465989705033548,0.02465989705033548,0.02465989705033548,0.02465989705033548,0.02465989705033548,0.02465989705033548,0.02465989705033548,0.02465989705033548,0.02465989705033548,0.024702166160461475,0.024702166160461475,0.024702166160461475,0.02465989705033548,0.02465989705033548,0.024418815918567014,0.02465989705033548,0.02465989705033548,0.02465989705033548,0.02465989705033548,0.024702166160461475,0.024702166160461475,0.024702166160461475,0.024702166160461475,0.024702166160461475,0.024702166160461475,0.024702166160461475,0.024702166160461475,0.024702166160461475,0.02465989705033548,0.02465989705033548,0.02465989705033548,0.02465989705033548,0.02465989705033548,0.02465989705033548,0.02465989705033548,0.02465989705033548,0.024418815918567014,0.024418815918567014,0.024418815918567014,0.024702166160461475,0.024702166160461475,0.02465989705033548,0.02465989705033548,0.02465989705033548,0.02465989705033548,0.024418815918567014,0.024730805811013504,0.024702166160461475,0.024702166160461475,0.024702166160461475,0.024702166160461475,0.024702166160461475,0.024702166160461475,0.024702166160461475,0.024702166160461475,0.024702166160461475,0.024702166160461475,0.024702166160461475,0.024702166160461475,0.024702166160461475,0.024702166160461475,0.024702166160461475,0.024702166160461475,0.024702166160461475,0.024702166160461475,0.024702166160461475,0.024702166160461475,0.024702166160461475,0.02465989705033548,0.02465989705033548,0.024212798019028613,0.024212798019028613,0.024212798019028613,0.024212798019028613,0.024212798019028613,0.024212798019028613,0.024212798019028613,0.02465989705033548,0.024896672935223987,0.024896672935223987,0.024896672935223987,0.024702166160461475,0.024778245994281068,0.024702166160461475,0.024702166160461475,0.024702166160461475,0.024702166160461475,0.024702166160461475,0.024778245994281068,0.024730805811013504,0.024702166160461475,0.024702166160461475,0.024702166160461475,0.024702166160461475,0.024730805811013504,0.024730805811013504,0.024730805811013504,0.024730805811013504,0.024730805811013504,0.024730805811013504,0.024730805811013504,0.024702166160461475,0.024702166160461475,0.024702166160461475,0.024702166160461475,0.02465989705033548,0.02561868078100965,0.02561868078100965,0.02561868078100965,0.02561868078100965,0.025558105965056876,0.025558105965056876,0.025440557345210894,0.025440557345210894,0.025440557345210894,0.025440557345210894,0.025379241284629355,0.025223744670498448,0.02513868760583254,0.024730805811013504,0.024743937814641275,0.024896672935223987,0.024702166160461475,0.02465989705033548,0.024418815918567014,0.024212798019028613,0.023982531891557347,0.024418815918567014,0.024702166160461475,0.024702166160461475,0.02297395098976505,0.02297395098976505,0.022539861251708093,0.022539861251708093,0.022282628861187516,0.022038885278362733,0.022300078818595578,0.022364601642162363,0.022038885278362733,0.02118886149026954,0.020765962715216146,0.020248638496098058,0.021111799641750736,0.020248638496098058,0.020254352619719515,0.01658778739626716,0.015562479802018693,0.014198194174347577,0.014570700991052333,0.010343367930636421,0.011598132695280806,0.01504975708090872,0.01556915957156192,0.01556915957156192,0.015820638733919517,0.020248638496098058,0.019298993565872925,0.01558630893089458,0.019329580241886465,0.01504975708090872,0.019948578786400835,0.023652557456378162,0.01504975708090872,0.020254352619719515,0.022228094876242374,0.02390601752458973,0.024224578332296274,0.026909808213390007,0.035136166335937004,0.051225603704717695,0.05183625857705849,0.0554713816509774,0.05567799742351437,0.05567799742351437,0.05567799742351437,0.05567799742351437,0.05567799742351437,0.05567799742351437,0.05567799742351437,0.055500590353046504,0.055500590353046504,0.05567799742351437,0.05592906482090227,0.05607867064062711,0.056726945678070226,0.056726945678070226,0.056726945678070226,0.05567799742351437,0.055500590353046504,0.05567799742351437,0.054600997883811064,0.055500590353046504,0.054707160917684,0.054707160917684,0.055500590353046504,0.055500590353046504,0.053026748883553305,0.05567799742351437,0.053026748883553305,0.055943142729667564,0.054600997883811064,0.05592906482090227,0.05632725828290731,0.0554111515487983,0.05592906482090227,0.056726945678070226,0.0554111515487983,0.05592906482090227,0.054656589831277684,0.0554111515487983,0.0554111515487983,0.0554111515487983,0.0554111515487983,0.0554111515487983,0.056009904279138364,0.0554111515487983,0.055943142729667564,0.0554111515487983,0.0554111515487983,0.0554111515487983,0.0554111515487983,0.05592906482090227,0.0554111515487983,0.05592906482090227,0.056726945678070226,0.056726945678070226,0.05592906482090227,0.056744366127456855,0.056726945678070226,0.056726945678070226,0.05567799742351437,0.05378505237737893,0.05351295186204435,0.0554111515487983,0.0554111515487983,0.0554111515487983,0.0554111515487983,0.0554111515487983,0.05592906482090227,0.05592906482090227,0.056726945678070226,0.056744366127456855,0.056726945678070226,0.056726945678070226,0.05680090578593812,0.056726945678070226,0.056744366127456855,0.05592906482090227,0.056726945678070226,0.056009904279138364,0.05632725828290731,0.056726945678070226,0.056726945678070226,0.056726945678070226,0.056744366127456855,0.056744366127456855,0.056744366127456855,0.056744366127456855,0.056744366127456855,0.056744366127456855,0.056726945678070226,0.056726945678070226,0.056726945678070226,0.056744366127456855,0.056744366127456855,0.056744366127456855,0.056744366127456855,0.056744366127456855,0.056726945678070226,0.056726945678070226,0.056726945678070226,0.056726945678070226,0.056726945678070226,0.056726945678070226,0.056744366127456855,0.05676476601455639,0.056968510311252545,0.056968510311252545,0.056968510311252545,0.056968510311252545,0.056744366127456855,0.055242201516294345,0.056744366127456855,0.056744366127456855,0.056744366127456855,0.056744366127456855,0.055242201516294345,0.055242201516294345,0.0554111515487983,0.0554111515487983,0.0554111515487983,0.0554111515487983,0.0554111515487983,0.055242201516294345,0.055242201516294345,0.055242201516294345,0.055242201516294345,0.055242201516294345,0.055242201516294345,0.0554111515487983,0.0554111515487983,0.055242201516294345,0.0554111515487983,0.055242201516294345,0.055242201516294345,0.0554111515487983,0.0554111515487983,0.0554111515487983,0.0554111515487983,0.0554111515487983,0.0554111515487983,0.0554111515487983,0.0554111515487983,0.0554111515487983,0.055242201516294345,0.055242201516294345,0.054888717111629695,0.054888717111629695,0.054888717111629695,0.0554111515487983,0.0554111515487983,0.0554111515487983,0.055242201516294345,0.055242201516294345,0.05632725828290731,0.0554111515487983,0.05351295186204435,0.05351295186204435,0.05351295186204435,0.05351295186204435,0.05351295186204435,0.05351295186204435,0.0554111515487983,0.0554111515487983,0.0554111515487983,0.0554111515487983,0.0554111515487983,0.0554111515487983,0.0554111515487983,0.05547053282400995,0.05351295186204435,0.05351295186204435,0.05520518258289231,0.053022763517892396,0.051665112948653454,0.05226194477922921,0.050100147749137874,0.04691610099111079,0.04691610099111079,0.04248259122072504,0.04553714782174097,0.04691610099111079,0.04755488409570942,0.049832520927140814,0.05014359945321489,0.051416652426653414,0.05213723162508223,0.05173835531326321,0.05244567428982813,0.05286713568677504,0.05164420008529691,0.05164420008529691,0.05194125078383728,0.05218349928202964,0.05249224836614576,0.05286713568677504,0.05293861149968919,0.053252181272721334,0.053557822285287125,0.05351295186204435,0.054255667442227096,0.05351295186204435,0.054508225591578065,0.054233638325830856,0.054233638325830856,0.0544043598406828,0.054508225591578065,0.05537996769673269,0.054508225591578065,0.05537996769673269,0.05507770432307256,0.05537996769673269,0.05539467912538388,0.05539467912538388,0.05537996769673269,0.05539467912538388,0.05537996769673269,0.0554111515487983,0.0554111515487983,0.05537996769673269,0.05537996769673269,0.05567100615662798,0.05571497037059592,0.05571497037059592,0.055732893012473264,0.055732893012473264,0.055732893012473264,0.05567100615662798,0.05567799742351437,0.055732893012473264,0.05592906482090227,0.055886930656740615,0.05592906482090227,0.05593949312444957,0.055967020544096656,0.055967020544096656,0.055732893012473264,0.055769963510997916,0.05627246797752149,0.05621421723720039,0.05627246797752149,0.05632725828290731,0.056349816039165494,0.056349816039165494,0.05571497037059592,0.055732893012473264,0.05571497037059592,0.055769963510997916,0.05616498849344926,0.05616498849344926,0.05616498849344926,0.05616498849344926,0.05626076084313381,0.05626076084313381,0.05626076084313381,0.05632182299530752,0.05632182299530752,0.05632182299530752,0.05632182299530752,0.05632182299530752,0.05632182299530752,0.05632182299530752,0.05632725828290731,0.056349816039165494,0.056349816039165494,0.056349816039165494,0.056349816039165494,0.05537996769673269,0.05539467912538388,0.05537996769673269,0.05539467912538388,0.05539467912538388,0.05539467912538388,0.055242201516294345,0.05537996769673269,0.05539467912538388,0.05539906779437538,0.05539906779437538,0.05539906779437538,0.05539906779437538,0.0554111515487983,0.0554111515487983,0.0554111515487983,0.0554111515487983,0.0554111515487983,0.0554111515487983,0.05541592270745618,0.05541592270745618,0.05541592270745618,0.055421623881551633,0.055421623881551633,0.05543123198263828,0.05547053282400995,0.05547053282400995,0.055500590353046504,0.055500590353046504,0.05537996769673269,0.05537996769673269,0.05537996769673269,0.05537996769673269,0.05537996769673269,0.05537996769673269,0.05537996769673269,0.05537996769673269,0.05537996769673269,0.05537996769673269,0.05537996769673269,0.05537996769673269,0.05537996769673269,0.05537996769673269,0.05537996769673269,0.05537996769673269,0.05537996769673269,0.05537996769673269,0.05537996769673269,0.05537996769673269,0.05537996769673269,0.05537996769673269,0.05537996769673269,0.05537996769673269,0.05537996769673269,0.05537996769673269,0.05537996769673269,0.05537996769673269,0.05537996769673269,0.05537996769673269,0.05537996769673269,0.05537996769673269,0.05537996769673269,0.05537996769673269,0.05537996769673269,0.05537996769673269,0.05537996769673269,0.05537996769673269,0.05537996769673269,0.05537996769673269,0.05537996769673269,0.05537996769673269,0.05537996769673269,0.05537996769673269,0.05537996769673269,0.05537996769673269,0.05537996769673269,0.05537996769673269,0.05537996769673269,0.05537996769673269,0.05537996769673269,0.05537996769673269,0.05537996769673269,0.05537996769673269,0.05537996769673269,0.05537996769673269,0.05537996769673269,0.05537996769673269,0.05537996769673269,0.05537996769673269,0.05537996769673269,0.05537996769673269,0.05537996769673269,0.05537996769673269,0.05537996769673269,0.05537996769673269,0.05537996769673269,0.05537996769673269,0.05537996769673269,0.05537996769673269,0.05537996769673269,0.05537996769673269,0.05537996769673269,0.05537996769673269,0.05537996769673269,0.05520518258289231,0.05520518258289231,0.05520518258289231,0.05520518258289231,0.05520518258289231,0.05520518258289231,0.05520518258289231,0.05518490593259752,0.05518490593259752,0.05518490593259752,0.05518490593259752,0.05518490593259752,0.05518490593259752,0.05518490593259752,0.05518490593259752,0.05518490593259752,0.05518490593259752,0.05518490593259752,0.05518490593259752,0.05518490593259752,0.05518490593259752,0.05520518258289231,0.05520518258289231,0.05520518258289231,0.05520518258289231,0.05520518258289231,0.05520518258289231,0.05518490593259752,0.05518490593259752,0.05518490593259752,0.05518490593259752,0.05518490593259752,0.05518490593259752,0.05518490593259752,0.05518490593259752,0.05518490593259752,0.05518490593259752,0.05518490593259752,0.05518490593259752,0.05518490593259752,0.05520518258289231,0.05520518258289231,0.05520518258289231,0.05520518258289231,0.05520518258289231,0.05520518258289231,0.05520518258289231,0.05537996769673269,0.05537996769673269,0.05537996769673269,0.05537996769673269,0.05537996769673269,0.05537996769673269,0.05537996769673269,0.05537996769673269,0.05537996769673269,0.05537996769673269,0.05537996769673269,0.05537996769673269,0.05537996769673269,0.05537996769673269,0.05537996769673269,0.05520518258289231,0.05520518258289231,0.05537996769673269,0.05537996769673269,0.05537996769673269,0.05537996769673269,0.05537996769673269,0.05537996769673269,0.05537996769673269,0.05537996769673269,0.05537996769673269,0.05537996769673269,0.05537996769673269,0.05537996769673269,0.05537996769673269,0.05537996769673269,0.05537996769673269,0.05537996769673269,0.05537996769673269,0.05537996769673269,0.05520518258289231,0.05518490593259752,0.05518490593259752,0.05518490593259752,0.05518490593259752,0.05518490593259752,0.05518490593259752,0.0551556888089973,0.05518490593259752,0.05520518258289231,0.05537996769673269,0.05537996769673269,0.05537996769673269,0.05537996769673269,0.05537996769673269,0.05537996769673269,0.05537996769673269,0.05537996769673269,0.05520518258289231,0.05520518258289231,0.05520518258289231,0.05518490593259752,0.05520518258289231,0.05520518258289231,0.05520518258289231,0.0551556888089973,0.0551556888089973,0.0551556888089973,0.0551556888089973,0.0551556888089973,0.0551556888089973,0.0551556888089973,0.05539467912538388,0.055402620404242875,0.055402620404242875,0.055402620404242875,0.055402620404242875,0.05539906779437538,0.05539906779437538,0.05539906779437538,0.055402620404242875,0.05539467912538388,0.05539467912538388,0.05539467912538388,0.05537996769673269,0.05537996769673269,0.05537996769673269,0.05537996769673269,0.05537996769673269,0.05537996769673269,0.05537996769673269,0.05537996769673269,0.05537996769673269,0.05537996769673269,0.05537996769673269,0.055323230222881624,0.055323230222881624,0.055323230222881624,0.055229797826321925,0.055229797826321925,0.055229797826321925,0.055229797826321925,0.055229797826321925,0.055229797826321925,0.05518490593259752,0.05518490593259752,0.05518490593259752,0.05518490593259752,0.05518490593259752,0.05518490593259752,0.0551556888089973,0.0551556888089973,0.0551556888089973,0.0551556888089973,0.0551556888089973,0.0551556888089973,0.0551556888089973,0.0551556888089973,0.05593949312444957,0.05593949312444957,0.05592906482090227,0.05592906482090227,0.05592906482090227,0.05592906482090227,0.05592906482090227,0.055886930656740615,0.05582086594827587,0.055769963510997916,0.05571497037059592,0.05571497037059592,0.05627246797752149,0.05592906482090227,0.05582086594827587,0.05537996769673269,0.05537996769673269,0.05537996769673269,0.055967020544096656,0.055960152363286615,0.05593949312444957,0.05592906482090227,0.05592906482090227,0.055886930656740615,0.05583713243953385,0.055769963510997916,0.055769963510997916,0.055769963510997916,0.055732893012473264,0.05567100615662798,0.055732893012473264,0.055732893012473264,0.055732893012473264,0.055732893012473264,0.055732893012473264,0.055732893012473264)
maxHPD=c(0.783086317231644, 0.13678993986417073,0.13678993986417073,0.13678993986417073,0.13678993986417073,0.13678993986417073,0.13678993986417073,0.13678993986417073,0.13678993986417073,0.13678993986417073,0.13678993986417073,0.13678993986417073,0.13678993986417073,0.13678993986417073,0.13678993986417073,0.13678993986417073,0.13678993986417073,0.13678993986417073,0.13678993986417073,0.13678993986417073,0.13678993986417073,0.13678993986417073,0.13074039590846984,0.1296496544339675,0.12453636903458329,0.12317284516700999,0.12184320898515584,0.11877184050451216,0.11438163486997856,0.11131524047168238,0.1082916963591026,0.10678276653947369,0.10380902745763307,0.10175129691541367,0.10131925065882999,0.10131925065882999,0.10067665546479683,0.10112732255140898,0.09813729909655469,0.09871269445536543,0.09839683876132077,0.09814001372823156,0.09814001372823156,0.09762327225541019,0.09705569104855806,0.09702555627716236,0.09814001372823156,0.09702555627716236,0.09705569104855806,0.09702555627716236,0.09683245515559818,0.09678754236595312,0.09674182009841954,0.09698993715767622,0.09695499118888114,0.09705569104855806,0.09702555627716236,0.09705569104855806,0.0970098353999972,0.09698993715767622,0.09712042506374816,0.0970098353999972,0.09679405280224401,0.09666313614840091,0.09679405280224401,0.09702555627716236,0.09705569104855806,0.09666313614840091,0.09705569104855806,0.09702555627716236,0.09705569104855806,0.0970098353999972,0.09702555627716236,0.09702555627716236,0.09702555627716236,0.0970098353999972,0.09698993715767622,0.09698993715767622,0.0970098353999972,0.09698993715767622,0.09698993715767622,0.09698993715767622,0.09679405280224401,0.09679405280224401,0.09679405280224401,0.09679405280224401,0.09598264416418605,0.09679405280224401,0.09592772280067272,0.09592772280067272,0.0959115102162953,0.09592772280067272,0.09592772280067272,0.09592772280067272,0.0959115102162953,0.0959115102162953,0.0959115102162953,0.0959115102162953,0.09533659630956266,0.09533659630956266,0.09533659630956266,0.09533659630956266,0.09528729924211034,0.09528729924211034,0.09528729924211034,0.09528729924211034,0.09567936913405999,0.09528729924211034,0.09528729924211034,0.09567936913405999,0.09567936913405999,0.09567936913405999,0.09567936913405999,0.09567936913405999,0.09567936913405999,0.09567936913405999,0.09567936913405999,0.09567936913405999,0.09566028484926055,0.09567936913405999,0.09566028484926055,0.09567936913405999,0.09533659630956266,0.09567936913405999,0.09567936913405999,0.09567936913405999,0.09567936913405999,0.09566028484926055,0.09567936913405999,0.09567936913405999,0.09567936913405999,0.09567936913405999,0.09567936913405999,0.09533659630956266,0.09553845183917628,0.09553845183917628,0.09553845183917628,0.09553845183917628,0.09533659630956266,0.09533659630956266,0.09533659630956266,0.09533659630956266,0.09533659630956266,0.09533659630956266,0.09553845183917628,0.09533659630956266,0.09553845183917628,0.09553845183917628,0.09553845183917628,0.09553845183917628,0.09553845183917628,0.09553845183917628,0.09553845183917628,0.09553845183917628,0.09553845183917628,0.09553845183917628,0.09553845183917628,0.09553845183917628,0.09553845183917628,0.09553845183917628,0.09553845183917628,0.09553845183917628,0.09553845183917628,0.09553845183917628,0.09553845183917628,0.09553845183917628,0.09553845183917628,0.09553845183917628,0.09533659630956266,0.09553845183917628,0.09553845183917628,0.09553845183917628,0.09553845183917628,0.09553845183917628,0.09553845183917628,0.09551011830387264,0.09553845183917628,0.09553845183917628,0.09553845183917628,0.09553845183917628,0.09553845183917628,0.09553845183917628,0.09553845183917628,0.09553845183917628,0.09553845183917628,0.09553845183917628,0.09553845183917628,0.09553845183917628,0.09553845183917628,0.09553845183917628,0.09533659630956266,0.09533659630956266,0.09533659630956266,0.09553845183917628,0.09553845183917628,0.09553845183917628,0.09553845183917628,0.09553845183917628,0.09553845183917628,0.09533659630956266,0.09567936913405999,0.09566028484926055,0.09567936913405999,0.09567936913405999,0.09567936913405999,0.09567936913405999,0.09567936913405999,0.09567936913405999,0.09567936913405999,0.09567936913405999,0.09566028484926055,0.09566028484926055,0.09566028484926055,0.09566028484926055,0.09566028484926055,0.09566028484926055,0.09566028484926055,0.09566028484926055,0.09566028484926055,0.09570732252285948,0.09570732252285948,0.09570732252285948,0.09570732252285948,0.09570732252285948,0.09528729924211034,0.09528729924211034,0.09528729924211034,0.09528729924211034,0.09528729924211034,0.09528729924211034,0.09528729924211034,0.09570732252285948,0.09598264416418605,0.09598264416418605,0.09598264416418605,0.0958020666790392,0.0959115102162953,0.0958020666790392,0.0958020666790392,0.0958020666790392,0.0958020666790392,0.0958020666790392,0.0959115102162953,0.0959115102162953,0.0959115102162953,0.0959115102162953,0.09592772280067272,0.09592772280067272,0.09592772280067272,0.09592772280067272,0.09592772280067272,0.09592772280067272,0.09592772280067272,0.09592772280067272,0.09592772280067272,0.0959115102162953,0.0959115102162953,0.0959638162355331,0.09598264416418605,0.09599557688494012,0.0970098353999972,0.09698993715767622,0.0970098353999972,0.0970098353999972,0.09702555627716236,0.09702555627716236,0.0970098353999972,0.09702555627716236,0.09702555627716236,0.09702555627716236,0.09705569104855806,0.09705569104855806,0.09702555627716236,0.09666313614840091,0.09679405280224401,0.09705569104855806,0.09702555627716236,0.09712042506374816,0.09702555627716236,0.09702555627716236,0.09705569104855806,0.09762327225541019,0.09804667983463795,0.09814001372823156,0.09698993715767622,0.09705569104855806,0.09683245515559818,0.09698993715767622,0.09702555627716236,0.09712042506374816,0.09769307581497251,0.09814001372823156,0.09825203960267583,0.09825203960267583,0.09839683876132077,0.09914454723672823,0.10112732255140898,0.10207021824410012,0.10349280688696852,0.10131925065882999,0.10234156979516779,0.10415573208234827,0.10808332004063209,0.11262728904251555,0.12422208921929381,0.13953766156489494,0.14968297968118655,0.15825271887529846,0.16546510148342664,0.1748997151913912,0.18189393416014057,0.18396569161231216,0.1927847134532441,0.19522771649214365,0.2061842955021929,0.21549065057617778,0.21549065057617778,0.22867367474606667,0.2401348943453788,0.24891438779550837,0.26057141655617755,0.28159098844788205,0.2975291085274693,0.3173079170924169,0.3173079170924169,0.3180314777196863,0.3173079170924169,0.3173079170924169,0.3172262299278878,0.3172262299278878,0.3172262299278878,0.3172262299278878,0.3172262299278878,0.31674596216981843,0.31646607631683715,0.3163071674633648,0.31646607631683715,0.3163071674633648,0.31646607631683715,0.3163071674633648,0.3161674513757492,0.3146360145480461,0.3143578538763815,0.31238945199553814,0.3087308739663679,0.3081357118545374,0.3059536044944433,0.3018939175045518,0.2939441250232833,0.285516908071381,0.27421964167931695,0.26888175839642975,0.2498280674183551,0.24336013517733077,0.2301784945939824,0.22270355785019488,0.2153722596913198,0.210054157604035,0.20605944170331242,0.20451208655881942,0.19938608547907463,0.19902194074506202,0.19538466710309496,0.1951225136691366,0.19415460137042853,0.19316603901589968,0.1915402338809462,0.190600319572434,0.1904984531643446,0.189317444412318,0.18914855392067112,0.1875340981082686,0.18569787808180904,0.1852478534835347,0.1846035742876965,0.18456082956735229,0.18390708762005256,0.18376862883493023,0.18396569161231216,0.18325347367676376,0.1820318953636049,0.18212583583863182,0.18135594244065947,0.1811380420403595,0.17961980080477627,0.176949358324747,0.1745301603203928,0.17552823918013236,0.17494014686187923,0.17470443706785596,0.17469798785617677,0.17431798797365133,0.1744749561347093,0.1744749561347093,0.17470443706785596,0.17470443706785596,0.1745301603203928,0.17431798797365133,0.17434406169848748,0.1740346112683416,0.1740079409943145,0.17301236355434355,0.1737880651909925,0.17301236355434355,0.17301236355434355,0.17332251361224857,0.17327231687692504,0.17301236355434355,0.17301236355434355,0.17301236355434355,0.17301236355434355,0.17301236355434355,0.17301236355434355,0.17301236355434355,0.17296868237741364,0.17296868237741364,0.17296868237741364,0.17301236355434355,0.17301236355434355,0.17301236355434355,0.17301236355434355,0.17301236355434355,0.17296868237741364,0.17288372440511687,0.17288372440511687,0.17283485574429258,0.17283485574429258,0.17283485574429258,0.17283485574429258,0.17283485574429258,0.17301236355434355,0.17301236355434355,0.17301236355434355,0.17301236355434355,0.17283485574429258,0.17126923552559406,0.17283485574429258,0.17283485574429258,0.17283485574429258,0.17283485574429258,0.17126923552559406,0.1709488273217609,0.1709488273217609,0.17093478953896277,0.17086453385521996,0.17086453385521996,0.17086453385521996,0.17051384658976315,0.17051384658976315,0.17051384658976315,0.17051384658976315,0.17051384658976315,0.17051384658976315,0.17051384658976315,0.17051384658976315,0.17051384658976315,0.17086453385521996,0.17051384658976315,0.17051384658976315,0.17086453385521996,0.17086453385521996,0.17093478953896277,0.1709488273217609,0.17093478953896277,0.1709488273217609,0.1709488273217609,0.1709488273217609,0.1709488273217609,0.1709488273217609,0.1709488273217609,0.1709488273217609,0.1709488273217609,0.1709488273217609,0.17159778586408675,0.17160377797099877,0.17166089962358513,0.17166089962358513,0.17166089962358513,0.17301236355434355,0.17219427406591914,0.17033693994538432,0.17035115845581925,0.17033693994538432,0.17022745949240306,0.17008914109182915,0.17001229433951148,0.17166089962358513,0.17160377797099877,0.17160377797099877,0.1709488273217609,0.17093478953896277,0.17051384658976315,0.17033693994538432,0.17001229433951148,0.1675310972574869,0.1669548092448048,0.16670752630051908,0.16165047946062128,0.15765949188564446,0.1540338472399809,0.14779344763224841,0.14073578841342174,0.13415247420898743,0.12050279573593022,0.11407132047876307,0.10808332004063209,0.10380902745763307,0.10380902745763307,0.10284101303756692,0.10284101303756692,0.10234156979516779,0.10115275459703241,0.10115275459703241,0.10112732255140898,0.09917687102823512,0.09825203960267583,0.09814001372823156,0.09814001372823156,0.09814001372823156,0.09814001372823156,0.09814001372823156,0.09814001372823156,0.09814001372823156,0.09769307581497251,0.09814001372823156,0.09698993715767622,0.09769307581497251,0.09718509265457935,0.09702555627716236,0.09705569104855806,0.09705569104855806,0.09769307581497251,0.09679405280224401,0.09748328457414629,0.09712042506374816,0.09721831339313311,0.09696489173622722,0.09694785020682303,0.09679405280224401,0.09678754236595312,0.09666313614840091,0.09666313614840091,0.09665819505970168,0.09659724218672064,0.09659724218672064,0.09679405280224401,0.09679405280224401,0.09679405280224401,0.09679405280224401,0.09678754236595312,0.09678754236595312,0.09666313614840091,0.09666313614840091,0.09666313614840091,0.09679405280224401,0.09666313614840091,0.09666313614840091,0.09666313614840091,0.09666313614840091,0.09666313614840091,0.09633940038185851,0.09633940038185851,0.09679405280224401,0.09666313614840091,0.09666313614840091,0.09666313614840091,0.09665819505970168,0.09665819505970168,0.09599557688494012,0.09599557688494012,0.0959638162355331,0.09599557688494012,0.09637235434440504,0.09637235434440504,0.09637235434440504,0.09633940038185851,0.09637235434440504,0.09633940038185851,0.09633940038185851,0.09637235434440504,0.09637235434440504,0.09637235434440504,0.09637235434440504,0.09633940038185851,0.09633253042341192,0.09633253042341192,0.09633253042341192,0.09633940038185851,0.09633940038185851,0.09633940038185851,0.09633253042341192,0.09533659630956266,0.09533659630956266,0.09528729924211034,0.09528729924211034,0.09528729924211034,0.09528729924211034,0.09510344110966844,0.095165928782779,0.09510344110966844,0.09510344110966844,0.09510344110966844,0.09510344110966844,0.09510344110966844,0.09510344110966844,0.09510344110966844,0.09510344110966844,0.09510344110966844,0.09510344110966844,0.09510344110966844,0.09510344110966844,0.09510344110966844,0.09510344110966844,0.09510344110966844,0.09510344110966844,0.09510344110966844,0.09510344110966844,0.09510344110966844,0.09510344110966844,0.09510344110966844,0.09493774205814277,0.09493774205814277,0.09493774205814277,0.09493774205814277,0.09493774205814277,0.09493774205814277,0.09493774205814277,0.09493774205814277,0.09493774205814277,0.09493774205814277,0.09493774205814277,0.09487833232628927,0.09487833232628927,0.09487833232628927,0.09487833232628927,0.09487833232628927,0.09487833232628927,0.09487833232628927,0.09487833232628927,0.09487833232628927,0.09487833232628927,0.09487833232628927,0.09486238025412423,0.09486238025412423,0.09487833232628927,0.09487833232628927,0.09487833232628927,0.09487833232628927,0.09487833232628927,0.09487833232628927,0.09486238025412423,0.09486238025412423,0.09486238025412423,0.09486238025412423,0.09486238025412423,0.09486238025412423,0.09486238025412423,0.09481333463826312,0.09481333463826312,0.09481333463826312,0.09481333463826312,0.09481333463826312,0.09486238025412423,0.09481333463826312,0.09481333463826312,0.09481333463826312,0.09481333463826312,0.09481333463826312,0.09481333463826312,0.09481333463826312,0.09481333463826312,0.09481333463826312,0.09481333463826312,0.09481333463826312,0.09481333463826312,0.09481333463826312,0.09481333463826312,0.09481333463826312,0.09481333463826312,0.09481333463826312,0.09481333463826312,0.09481333463826312,0.09481333463826312,0.09486238025412423,0.09486238025412423,0.09486238025412423,0.09487833232628927,0.09486238025412423,0.09481333463826312,0.09486238025412423,0.09486238025412423,0.09486238025412423,0.09486238025412423,0.09486238025412423,0.09493774205814277,0.09481333463826312,0.09481333463826312,0.09481333463826312,0.09481333463826312,0.09481333463826312,0.09481333463826312,0.09481333463826312,0.09481333463826312,0.09481333463826312,0.09481333463826312,0.09481333463826312,0.09481333463826312,0.09481333463826312,0.09481333463826312,0.09481333463826312,0.09481333463826312,0.09481333463826312,0.09481333463826312,0.09481333463826312,0.09481333463826312,0.09481333463826312,0.09481333463826312,0.09481333463826312,0.09481333463826312,0.09481333463826312,0.09481333463826312,0.09481333463826312,0.09481333463826312,0.09481333463826312,0.09481333463826312,0.09481333463826312,0.09481333463826312,0.09481333463826312,0.09481333463826312,0.09481333463826312,0.09481333463826312,0.09481333463826312,0.09481333463826312,0.09481333463826312,0.09481333463826312,0.09481333463826312,0.09481333463826312,0.09481333463826312,0.09481333463826312,0.09481333463826312,0.09481333463826312,0.09481333463826312,0.09493774205814277,0.09493774205814277,0.09493774205814277,0.09493774205814277,0.09493774205814277,0.09493774205814277,0.09493774205814277,0.09493774205814277,0.09493774205814277,0.09493774205814277,0.09493774205814277,0.09493774205814277,0.09487833232628927,0.09487833232628927,0.09493774205814277,0.09481333463826312,0.09481333463826312,0.09493774205814277,0.09487833232628927,0.09487833232628927,0.09487833232628927,0.09481333463826312,0.09481333463826312,0.09481333463826312,0.09481333463826312,0.09486238025412423,0.09486238025412423,0.09486238025412423,0.09486238025412423,0.09486238025412423,0.09486238025412423,0.09493774205814277,0.09493774205814277,0.09487833232628927,0.09493774205814277,0.09481333463826312,0.09481333463826312,0.09481333463826312,0.09481333463826312,0.09481333463826312,0.09481333463826312,0.09481333463826312,0.09481333463826312,0.09481333463826312,0.09481333463826312,0.09493774205814277,0.09493774205814277,0.09493774205814277,0.09493774205814277,0.09493774205814277,0.09493774205814277,0.09493774205814277,0.09493774205814277,0.09481333463826312,0.09481333463826312,0.09481333463826312,0.09481333463826312,0.09481333463826312,0.09481333463826312,0.09481333463826312,0.09481333463826312,0.09481333463826312,0.09481333463826312,0.09481333463826312,0.09481333463826312,0.09481333463826312,0.09481333463826312,0.09507699533922458,0.09510344110966844,0.09510344110966844,0.09510344110966844,0.09510344110966844,0.09510344110966844,0.09510344110966844,0.09510344110966844,0.09510344110966844,0.09510344110966844,0.09510344110966844,0.09510344110966844,0.09510344110966844,0.09512661286764881,0.09512661286764881,0.09512661286764881,0.09512661286764881,0.09512661286764881,0.095165928782779,0.095165928782779,0.095165928782779,0.095165928782779,0.095165928782779,0.095165928782779,0.095165928782779,0.095165928782779,0.09510344110966844,0.09510344110966844,0.09510344110966844,0.09510344110966844,0.09510344110966844,0.09512661286764881,0.09510344110966844,0.09510344110966844,0.09510344110966844,0.09510344110966844,0.09510344110966844,0.09512661286764881,0.09512661286764881,0.095165928782779,0.095165928782779,0.095165928782779,0.095165928782779,0.095165928782779,0.095165928782779,0.095165928782779,0.0959638162355331,0.0959638162355331,0.0959638162355331,0.0959638162355331,0.0959638162355331,0.0959638162355331,0.09598264416418605,0.09599557688494012,0.09599557688494012,0.09598264416418605,0.0959638162355331,0.09599557688494012,0.09666313614840091,0.09633940038185851,0.09633940038185851,0.0959638162355331,0.0959638162355331,0.09599557688494012,0.09666313614840091,0.09667637950105216,0.09666313614840091,0.09666313614840091,0.09667637950105216,0.09667637950105216,0.09666313614840091,0.09666313614840091,0.09666313614840091,0.09666313614840091,0.09667637950105216,0.09667637950105216,0.09678754236595312,0.09679405280224401,0.09679405280224401,0.09679405280224401,0.09679405280224401,0.09679405280224401)
#time=time[4:length(time)]
#rate=rate[4:length(rate)]
#minHPD=minHPD[4:length(minHPD)]
#maxHPD=maxHPD[4:length(maxHPD)]

plot(c(seq(-290,0,by=1),0),rep(2,length(c(seq(290,0,by=-1),0))), xlab="", ylab="Rates (events/Myr/lineage)", xlim=c(-270,-230), ylim=c(0,0.2), type="l", col="white",lwd="1",las="1",cex.axis="1",cex.main="1",cex.lab="1",bty="n", main="A", axes=F)
rect(-323.2,-0.02,-298.9,300, col="white", border=NA)
rect(-298.9,-0.02,-272.95,300, col="whitesmoke", border=NA)
rect(-272.95,-0.02,-259.1,300, col="white", border=NA)
rect(-259.1,-0.02,-251.9,300, col="whitesmoke", border=NA)
rect(-251.9,-0.02,-247.2,300, col="white", border=NA)
rect(-247.2,-0.02,-237,300, col="whitesmoke", border=NA)
rect(-237,-0.02,-201.3,300, col="white", border=NA)
rect(-201.3,-0.02,-174.1,300, col="whitesmoke", border=NA)
rect(-174.1,-0.02,-163.5,300, col="white", border=NA)
rect(-163.5,-0.02,-145,300, col="whitesmoke", border=NA)
rect(-145,-0.02,-100.5,300, col="white", border=NA)
rect(-100.5,-0.02,-66,300, col="whitesmoke", border=NA)
rect(-66,-0.02,-56,300, col="white", border=NA)
rect(-56,-0.02,-33.9,300, col="whitesmoke", border=NA)
rect(-33.9,-0.02,-23.03,300, col="white", border=NA)
rect(-23.03,-0.02,-5.33,300, col="whitesmoke", border=NA)
rect(-5.33,-0.02,-2.58,300, col="white", border=NA)
rect(-2.58,-0.02,0,300, col="whitesmoke", border=NA)

rect(-261.28,-3,-259.51,300, col=alpha('#ffaf03',0.2), border=NA)
rect(-234.5,-3,-232,300, col=alpha('#ffaf03',0.2), border=NA)
axis(side=1, seq(-280, -220, by=10), col="black",col.axis="black",las=1)
axis(side=2, seq(0, 0.2, by=0.05), col="black",col.axis="black",las=2)
abline(v=c(-251.902),col="red",lty="dashed",lwd="2")

legend("topleft", bty="n", c("Origination rate"),lwd="3",col=c("#4c4cec"), cex=1)

lines(time,time,type = 'n')
polygon(c(time, rev(time)), c(maxHPD, rev(minHPD)), col = alpha('#4c4cec',0.3), border = NA)
lines(time,rate, col = '#4c4cec', lwd=2)

add_geochrono(0, -0.15)


# Frequency of shift in speciation rate
mids=c(-0.15208290155440413, -0.4562487046632124,-0.7604145077720206,-1.064580310880829,-1.368746113989637,-1.6729119170984454,-1.9770777202072538,-2.281243523316062,-2.58540932642487,-2.8895751295336782,-3.193740932642487,-3.497906735751295,-3.802072538860103,-4.106238341968911,-4.410404145077719,-4.7145699481865275,-5.018735751295336,-5.322901554404144,-5.627067357512952,-5.93123316062176,-6.235398963730569,-6.539564766839377,-6.843730569948185,-7.1478963730569935,-7.452062176165802,-7.75622797927461,-8.060393782383418,-8.364559585492227,-8.668725388601034,-8.972891191709843,-9.27705699481865,-9.58122279792746,-9.885388601036269,-10.189554404145076,-10.493720207253885,-10.797886010362692,-11.102051813471501,-11.406217616580308,-11.710383419689117,-12.014549222797925,-12.318715025906734,-12.622880829015543,-12.92704663212435,-13.231212435233159,-13.535378238341966,-13.839544041450775,-14.143709844559583,-14.447875647668392,-14.7520414507772,-15.056207253886008,-15.360373056994817,-15.664538860103624,-15.968704663212431,-16.27287046632124,-16.57703626943005,-16.88120207253886,-17.185367875647668,-17.489533678756473,-17.793699481865282,-18.09786528497409,-18.4020310880829,-18.706196891191706,-19.010362694300515,-19.314528497409324,-19.618694300518133,-19.92286010362694,-20.227025906735747,-20.531191709844556,-20.835357512953365,-21.139523316062174,-21.44368911917098,-21.74785492227979,-22.052020725388598,-22.356186528497407,-22.660352331606216,-22.96451813471502,-23.26868393782383,-23.57284974093264,-23.87701554404145,-24.181181347150254,-24.485347150259063,-24.789512953367872,-25.09367875647668,-25.39784455958549,-25.702010362694296,-26.006176165803105,-26.310341968911914,-26.614507772020723,-26.91867357512953,-27.222839378238337,-27.527005181347146,-27.831170984455955,-28.135336787564764,-28.43950259067357,-28.74366839378238,-29.047834196891188,-29.351999999999997,-29.656165803108806,-29.96033160621761,-30.26449740932642,-30.56866321243523,-30.87282901554404,-31.176994818652844,-31.481160621761653,-31.785326424870462,-32.08949222797927,-32.39365803108808,-32.69782383419689,-33.0019896373057,-33.30615544041451,-33.610321243523316,-33.914487046632125,-34.218652849740934,-34.52281865284974,-34.826984455958545,-35.131150259067354,-35.43531606217616,-35.73948186528497,-36.04364766839378,-36.34781347150259,-36.6519792746114,-36.95614507772021,-37.26031088082902,-37.56447668393782,-37.86864248704663,-38.17280829015544,-38.476974093264246,-38.781139896373055,-39.085305699481864,-39.38947150259067,-39.69363730569948,-39.99780310880829,-40.30196891191709,-40.6061347150259,-40.91030051813471,-41.21446632124352,-41.51863212435233,-41.82279792746114,-42.12696373056995,-42.43112953367876,-42.735295336787566,-43.03946113989637,-43.34362694300518,-43.647792746113986,-43.951958549222795,-44.256124352331604,-44.56029015544041,-44.86445595854922,-45.16862176165803,-45.47278756476684,-45.77695336787564,-46.08111917098445,-46.38528497409326,-46.68945077720207,-46.99361658031088,-47.29778238341969,-47.601948186528496,-47.906113989637305,-48.210279792746114,-48.514445595854916,-48.818611398963725,-49.122777202072534,-49.42694300518134,-49.73110880829015,-50.03527461139896,-50.33944041450777,-50.64360621761658,-50.94777202072539,-51.2519378238342,-51.556103626943,-51.86026943005181,-52.16443523316062,-52.468601036269426,-52.772766839378235,-53.076932642487044,-53.38109844559585,-53.68526424870466,-53.98943005181347,-54.29359585492227,-54.59776165803108,-54.90192746113989,-55.2060932642487,-55.51025906735751,-55.81442487046632,-56.11859067357513,-56.42275647668394,-56.726922279792745,-57.03108808290155,-57.335253886010356,-57.639419689119165,-57.943585492227974,-58.24775129533678,-58.55191709844559,-58.8560829015544,-59.16024870466321,-59.46441450777202,-59.76858031088082,-60.07274611398963,-60.37691191709844,-60.68107772020725,-60.98524352331606,-61.28940932642487,-61.593575129533676,-61.897740932642485,-62.201906735751294,-62.506072538860096,-62.810238341968905,-63.114404145077714,-63.41856994818652,-63.72273575129533,-64.02690155440413,-64.33106735751294,-64.63523316062175,-64.93939896373055,-65.24356476683937,-65.54773056994817,-65.85189637305699,-66.15606217616579,-66.4602279792746,-66.76439378238341,-67.06855958549221,-67.37272538860103,-67.67689119170983,-67.98105699481864,-68.28522279792745,-68.58938860103626,-68.89355440414506,-69.19772020725388,-69.50188601036268,-69.80605181347148,-70.1102176165803,-70.4143834196891,-70.71854922279792,-71.02271502590672,-71.32688082901554,-71.63104663212434,-71.93521243523315,-72.23937823834196,-72.54354404145076,-72.84770984455957,-73.15187564766838,-73.45604145077719,-73.760207253886,-74.06437305699481,-74.36853886010361,-74.67270466321243,-74.97687046632123,-75.28103626943003,-75.58520207253885,-75.88936787564765,-76.19353367875647,-76.49769948186527,-76.80186528497408,-77.10603108808289,-77.4101968911917,-77.7143626943005,-78.0185284974093,-78.32269430051812,-78.62686010362692,-78.93102590673574,-79.23519170984454,-79.53935751295336,-79.84352331606216,-80.14768911917098,-80.45185492227978,-80.75602072538858,-81.0601865284974,-81.3643523316062,-81.66851813471501,-81.97268393782382,-82.27684974093263,-82.58101554404143,-82.88518134715025,-83.18934715025905,-83.49351295336785,-83.79767875647667,-84.10184455958547,-84.40601036269429,-84.71017616580309,-85.0143419689119,-85.31850777202071,-85.62267357512953,-85.92683937823833,-86.23100518134713,-86.53517098445595,-86.83933678756475,-87.14350259067356,-87.44766839378237,-87.75183419689118,-88.05599999999998,-88.3601658031088,-88.6643316062176,-88.9684974093264,-89.27266321243522,-89.57682901554402,-89.88099481865284,-90.18516062176164,-90.48932642487046,-90.79349222797926,-91.09765803108807,-91.40182383419688,-91.70598963730568,-92.0101554404145,-92.3143212435233,-92.61848704663211,-92.92265284974091,-93.22681865284973,-93.53098445595853,-93.83515025906735,-94.13931606217615,-94.44348186528495,-94.74764766839377,-95.05181347150257,-95.35597927461139,-95.66014507772019,-95.964310880829,-96.2684766839378,-96.57264248704662,-96.87680829015542,-97.18097409326423,-97.48513989637304,-97.78930569948184,-98.09347150259066,-98.39763730569946,-98.70180310880828,-99.00596891191708,-99.3101347150259,-99.6143005181347,-99.91846632124351,-100.22263212435232,-100.52679792746112,-100.83096373056993,-101.13512953367874,-101.43929533678755,-101.74346113989635,-102.04762694300517,-102.35179274611397,-102.65595854922279,-102.96012435233159,-103.26429015544039,-103.56845595854921,-103.87262176165801,-104.17678756476683,-104.48095336787563,-104.78511917098444,-105.08928497409325,-105.39345077720206,-105.69761658031086,-106.00178238341967,-106.30594818652848,-106.61011398963728,-106.9142797927461,-107.2184455958549,-107.52261139896372,-107.82677720207252,-108.13094300518134,-108.43510880829014,-108.73927461139894,-109.04344041450776,-109.34760621761656,-109.65177202072537,-109.95593782383418,-110.26010362694299,-110.5642694300518,-110.86843523316061,-111.17260103626941,-111.47676683937821,-111.78093264248703,-112.08509844559583,-112.38926424870465,-112.69343005181345,-112.99759585492227,-113.30176165803107,-113.60592746113988,-113.91009326424869,-114.21425906735749,-114.5184248704663,-114.8225906735751,-115.12675647668392,-115.43092227979272,-115.73508808290154,-116.03925388601034,-116.34341968911916,-116.64758549222796,-116.95175129533676,-117.25591709844558,-117.56008290155438,-117.8642487046632,-118.168414507772,-118.47258031088082,-118.77674611398962,-119.08091191709843,-119.38507772020724,-119.68924352331604,-119.99340932642485,-120.29757512953366,-120.60174093264247,-120.90590673575127,-121.21007253886009,-121.51423834196889,-121.81840414507771,-122.12256994818651,-122.42673575129531,-122.73090155440413,-123.03506735751293,-123.33923316062175,-123.64339896373055,-123.94756476683936,-124.25173056994817,-124.55589637305698,-124.86006217616578,-125.16422797927459,-125.4683937823834,-125.7725595854922,-126.07672538860102,-126.38089119170982,-126.68505699481864,-126.98922279792744,-127.29338860103626,-127.59755440414506,-127.90172020725386,-128.2058860103627,-128.5100518134715,-128.8142176165803,-129.1183834196891,-129.42254922279793,-129.72671502590674,-130.03088082901553,-130.33504663212435,-130.63921243523316,-130.94337823834195,-131.24754404145077,-131.55170984455958,-131.8558756476684,-132.1600414507772,-132.464207253886,-132.76837305699482,-133.07253886010363,-133.37670466321242,-133.68087046632124,-133.98503626943005,-134.28920207253884,-134.59336787564766,-134.89753367875647,-135.2016994818653,-135.50586528497408,-135.8100310880829,-136.1141968911917,-136.4183626943005,-136.72252849740931,-137.02669430051813,-137.33086010362695,-137.63502590673573,-137.93919170984455,-138.24335751295337,-138.54752331606218,-138.85168911917097,-139.1558549222798,-139.4600207253886,-139.7641865284974,-140.0683523316062,-140.37251813471502,-140.67668393782384,-140.98084974093263,-141.28501554404144,-141.58918134715026,-141.89334715025905,-142.19751295336786,-142.50167875647668,-142.8058445595855,-143.11001036269428,-143.4141761658031,-143.71834196891191,-144.02250777202073,-144.32667357512952,-144.63083937823833,-144.93500518134715,-145.23917098445594,-145.54333678756475,-145.84750259067357,-146.1516683937824,-146.45583419689117,-146.76,-147.0641658031088,-147.3683316062176,-147.6724974093264,-147.97666321243523,-148.28082901554404,-148.58499481865283,-148.88916062176165,-149.19332642487046,-149.49749222797928,-149.80165803108807,-150.10582383419688,-150.4099896373057,-150.7141554404145,-151.0183212435233,-151.32248704663212,-151.62665284974094,-151.93081865284972,-152.23498445595854,-152.53915025906736,-152.84331606217614,-153.14748186528496,-153.45164766839378,-153.7558134715026,-154.05997927461138,-154.3641450777202,-154.668310880829,-154.97247668393783,-155.27664248704662,-155.58080829015543,-155.88497409326425,-156.18913989637304,-156.49330569948185,-156.79747150259067,-157.10163730569948,-157.40580310880827,-157.7099689119171,-158.0141347150259,-158.31830051813472,-158.6224663212435,-158.92663212435232,-159.23079792746114,-159.53496373056993,-159.83912953367874,-160.14329533678756,-160.44746113989638,-160.75162694300516,-161.05579274611398,-161.3599585492228,-161.66412435233158,-161.9682901554404,-162.27245595854922,-162.57662176165803,-162.88078756476682,-163.18495336787564,-163.48911917098445,-163.79328497409327,-164.09745077720206,-164.40161658031087,-164.7057823834197,-165.00994818652848,-165.3141139896373,-165.6182797927461,-165.92244559585492,-166.2266113989637,-166.53077720207253,-166.83494300518134,-167.13910880829013,-167.44327461139895,-167.74744041450776,-168.05160621761658,-168.35577202072537,-168.65993782383418,-168.964103626943,-169.26826943005182,-169.5724352331606,-169.87660103626942,-170.18076683937824,-170.48493264248702,-170.78909844559584,-171.09326424870466,-171.39743005181347,-171.70159585492226,-172.00576165803108,-172.3099274611399,-172.61409326424868,-172.9182590673575,-173.2224248704663,-173.52659067357513,-173.83075647668392,-174.13492227979273,-174.43908808290155,-174.74325388601036,-175.04741968911915,-175.35158549222797,-175.65575129533678,-175.95991709844557,-176.2640829015544,-176.5682487046632,-176.87241450777202,-177.1765803108808,-177.48074611398962,-177.78491191709844,-178.08907772020723,-178.39324352331604,-178.69740932642486,-179.00157512953368,-179.30574093264246,-179.60990673575128,-179.9140725388601,-180.2182383419689,-180.5224041450777,-180.82656994818652,-181.13073575129533,-181.43490155440412,-181.73906735751294,-182.04323316062175,-182.34739896373057,-182.65156476683936,-182.95573056994817,-183.259896373057,-183.56406217616578,-183.8682279792746,-184.1723937823834,-184.47655958549223,-184.780725388601,-185.08489119170983,-185.38905699481865,-185.69322279792746,-185.99738860103625,-186.30155440414507,-186.60572020725388,-186.90988601036267,-187.21405181347149,-187.5182176165803,-187.82238341968912,-188.1265492227979,-188.43071502590672,-188.73488082901554,-189.03904663212433,-189.34321243523314,-189.64737823834196,-189.95154404145077,-190.25570984455956,-190.55987564766838,-190.8640414507772,-191.168207253886,-191.4723730569948,-191.7765388601036,-192.08070466321243,-192.38487046632122,-192.68903626943003,-192.99320207253885,-193.29736787564767,-193.60153367875645,-193.90569948186527,-194.2098652849741,-194.51403108808287,-194.8181968911917,-195.1223626943005,-195.42652849740932,-195.7306943005181,-196.03486010362693,-196.33902590673574,-196.64319170984456,-196.94735751295335,-197.25152331606216,-197.55568911917098,-197.85985492227977,-198.16402072538858,-198.4681865284974,-198.7723523316062,-199.076518134715,-199.38068393782382,-199.68484974093263,-199.98901554404145,-200.29318134715024,-200.59734715025905,-200.90151295336787,-201.20567875647666,-201.50984455958547,-201.8140103626943,-202.1181761658031,-202.4223419689119,-202.7265077720207,-203.03067357512953,-203.3348393782383,-203.63900518134713,-203.94317098445595,-204.24733678756476,-204.55150259067355,-204.85566839378237,-205.15983419689118,-205.464,-205.7681658031088,-206.0723316062176,-206.37649740932642,-206.6806632124352,-206.98482901554402,-207.28899481865284,-207.59316062176165,-207.89732642487044,-208.20149222797926,-208.50565803108807,-208.80982383419686,-209.11398963730568,-209.4181554404145,-209.7223212435233,-210.0264870466321,-210.33065284974091,-210.63481865284973,-210.93898445595855,-211.24315025906733,-211.54731606217615,-211.85148186528497,-212.15564766839375,-212.45981347150257,-212.7639792746114,-213.0681450777202,-213.372310880829,-213.6764766839378,-213.98064248704662,-214.2848082901554,-214.58897409326423,-214.89313989637304,-215.19730569948186,-215.50147150259065,-215.80563730569946,-216.10980310880828,-216.4139689119171,-216.71813471502588,-217.0223005181347,-217.32646632124352,-217.6306321243523,-217.93479792746112,-218.23896373056994,-218.54312953367875,-218.84729533678754,-219.15146113989636,-219.45562694300517,-219.75979274611396,-220.06395854922278,-220.3681243523316,-220.6722901554404,-220.9764559585492,-221.280621761658,-221.58478756476683,-221.88895336787564,-222.19311917098443,-222.49728497409325,-222.80145077720206,-223.10561658031085,-223.40978238341967,-223.71394818652848,-224.0181139896373,-224.3222797927461,-224.6264455958549,-224.93061139896372,-225.2347772020725,-225.53894300518132,-225.84310880829014,-226.14727461139896,-226.45144041450774,-226.75560621761656,-227.05977202072538,-227.3639378238342,-227.66810362694298,-227.9722694300518,-228.2764352331606,-228.5806010362694,-228.88476683937822,-229.18893264248703,-229.49309844559585,-229.79726424870464,-230.10143005181345,-230.40559585492227,-230.70976165803106,-231.01392746113987,-231.3180932642487,-231.6222590673575,-231.9264248704663,-232.2305906735751,-232.53475647668392,-232.83892227979274,-233.14308808290153,-233.44725388601034,-233.75141968911916,-234.05558549222795,-234.35975129533676,-234.66391709844558,-234.9680829015544,-235.27224870466318,-235.576414507772,-235.88058031088082,-236.18474611398963,-236.48891191709842,-236.79307772020724,-237.09724352331605,-237.40140932642484,-237.70557512953366,-238.00974093264247,-238.3139067357513,-238.61807253886008,-238.9222383419689,-239.2264041450777,-239.5305699481865,-239.8347357512953,-240.13890155440413,-240.44306735751294,-240.74723316062173,-241.05139896373055,-241.35556476683936,-241.65973056994818,-241.96389637305697,-242.26806217616578,-242.5722279792746,-242.8763937823834,-243.1805595854922,-243.48472538860102,-243.78889119170984,-244.09305699481862,-244.39722279792744,-244.70138860103626,-245.00555440414504,-245.30972020725386,-245.61388601036268,-245.9180518134715,-246.22221761658028,-246.5263834196891,-246.8305492227979,-247.13471502590673,-247.43888082901552,-247.74304663212433,-248.04721243523315,-248.35137823834194,-248.65554404145075,-248.95970984455957,-249.26387564766839,-249.56804145077717,-249.872207253886,-250.1763730569948,-250.4805388601036,-250.7847046632124,-251.08887046632123,-251.39303626943004,-251.69720207253883,-252.00136787564765,-252.30553367875646,-252.60969948186528,-252.91386528497407,-253.21803108808288,-253.5221968911917,-253.82636269430049,-254.1305284974093,-254.43469430051812,-254.73886010362693,-255.04302590673572,-255.34719170984454,-255.65135751295335,-255.95552331606214,-256.25968911917096,-256.56385492227975,-256.86802072538853,-257.1721865284974,-257.47635233160617,-257.78051813471495,-258.0846839378238,-258.3888497409326,-258.6930155440414,-258.9971813471502,-259.301347150259,-259.60551295336785,-259.90967875647664,-260.2138445595854,-260.51801036269427,-260.82217616580306,-261.12634196891185,-261.4305077720207,-261.7346735751295,-262.03883937823826,-262.3430051813471,-262.6471709844559,-262.95133678756474,-263.25550259067353,-263.5596683937823,-263.86383419689116,-264.16799999999995,-264.47216580310874,-264.7763316062176,-265.08049740932637,-265.38466321243516,-265.688829015544,-265.9929948186528,-266.29716062176163,-266.6013264248704,-266.9054922279792,-267.20965803108805,-267.51382383419684,-267.81798963730563,-268.1221554404145,-268.42632124352326,-268.73048704663205,-269.0346528497409,-269.3388186528497,-269.64298445595847,-269.9471502590673,-270.2513160621761,-270.55548186528495,-270.85964766839373,-271.1638134715025,-271.46797927461137,-271.77214507772015,-272.07631088082894,-272.3804766839378,-272.6846424870466,-272.98880829015536,-273.2929740932642,-273.597139896373,-273.90130569948184,-274.2054715025906,-274.5096373056994,-274.81380310880826,-275.11796891191705,-275.42213471502583,-275.7263005181347,-276.03046632124347,-276.33463212435225,-276.6387979274611,-276.9429637305699,-277.24712953367873,-277.5512953367875,-277.8554611398963,-278.15962694300515,-278.46379274611394,-278.7679585492227,-279.07212435233157,-279.37629015544036,-279.68045595854915,-279.984621761658,-280.2887875647668,-280.5929533678756,-280.8971191709844,-281.2012849740932,-281.50545077720204,-281.80961658031083,-282.1137823834196,-282.41794818652846,-282.72211398963725,-283.02627979274604,-283.3304455958549,-283.63461139896367,-283.93877720207246,-284.2429430051813,-284.5471088082901,-284.85127461139894,-285.1554404145077,-285.4596062176165,-285.76377202072536,-286.06793782383414,-286.37210362694293,-286.6762694300518,-286.98043523316056,-287.28460103626935,-287.5887668393782,-287.892932642487,-288.1970984455958,-288.5012642487046,-288.8054300518134,-289.10959585492225,-289.41376165803104,-289.7179274611398,-290.02209326424867,-290.32625906735746,-290.63042487046624,-290.9345906735751,-291.2387564766839,-291.5429222797927,-291.8470880829015,-292.1512538860103,-292.45541968911914,-292.7595854922279,-293.0637512953367,-293.36791709844556)
counts=c(0.0, 0.0,0.0,0.0,0.0,0.0,0.0,0.0,0.0,0.0,0.0,0.0,0.0,0.0,0.0,0.0,0.0,0.0,0.0,0.0,0.0,0.0,0.0,0.0,0.0,0.0,0.0,0.0,0.0,0.0,0.0,0.0,0.0,0.0,0.0,0.0,0.0,0.0,0.0,0.0,0.0,0.0,0.0,0.0,0.0,0.0,0.0,0.0,0.0,0.0,0.0,0.0,0.0,0.0,0.0,0.0,0.0,0.0,0.0,0.0,0.0,0.0,0.0,0.0,0.0,0.0,0.0,0.0,0.0,0.0,0.0,0.0,0.0,0.0,0.0,0.0,0.0,0.0,0.0,0.0,0.0,0.0,0.0,0.0,0.0,0.0,0.0,0.0,0.0,0.0,0.0,0.0,0.0,0.0,0.0,0.0,0.0,0.0,0.0,0.0,0.0,0.0,0.0,0.0,0.0,0.0,0.0,0.0,0.0,0.0,0.0,0.0,0.0,0.0,0.0,0.0,0.0,0.0,0.0,0.0,0.0,0.0,0.0,0.0,0.0,0.0,0.0,0.0,0.0,0.0,0.0,0.0,0.0,0.0,0.0,0.0,0.0,0.0,0.0,0.0,0.0,0.0,0.0,0.0,0.0,0.0,0.0,0.0,0.0,0.0,0.0,0.0,0.0,0.0,0.0,0.0,0.0,0.0,0.0,0.0,0.0,0.0,0.0,0.0,0.0,0.0,0.0,0.0,0.0,0.0,0.0,0.0,0.0,0.0,0.0,0.0,0.0,0.0,0.0,0.0,0.0,0.0,0.0,0.0,0.0,0.0,0.0,0.0,0.0,0.0,0.0,0.0,0.0,0.0,0.0,0.0,0.0,0.0,0.0,0.0,0.0,0.0,0.0,0.0,0.0,0.0,0.0,0.0,0.0,0.0,0.0,0.0,0.0,0.0,0.0,0.0,0.0,0.0,0.0,0.0,0.0,0.0,0.0,0.0,0.0,0.0,0.0,0.0,0.0,0.0,0.0,0.0,0.0,0.0,0.0,0.0,0.0,0.0,0.0,0.0,0.0,0.0,0.0,0.0,0.0,0.0,0.0,0.0,0.0,0.0,0.0,0.0,0.0,0.0,0.0,0.0,0.0,0.0,0.0,0.0,0.0,0.0,0.0,0.0,0.0,0.0,0.0,0.0,0.0,0.0,0.0,0.0,0.0,0.0,0.0,0.0,0.0,0.0,0.0,0.0,0.0,0.0,0.0,0.0,0.0,0.0,0.0,0.0,0.0,0.0,0.0,0.0,0.0,0.0,0.0,0.0,0.0,0.0,0.0,0.0,0.0,0.0,0.0,0.0,0.0,0.0,0.0,0.0,0.0,0.0,0.0,0.0,0.0,0.0,0.0,0.0,0.0,0.0,0.0,0.0,0.0,0.0,0.0,0.0,0.0,0.0,0.0,0.0,0.0,0.0,0.0,0.0,0.0,0.0,0.0,0.0,0.0,0.0,0.0,0.0,0.0,0.0,0.0,0.0,0.0,0.0,0.0,0.0,0.0,0.0,0.0,0.0,0.0,0.0,0.0,0.0,0.0,0.0,0.0,0.0,0.0,0.0,0.0,0.0,0.0,0.0,0.0,0.0,0.0,0.0,0.0,0.0,0.0,0.0,0.0,0.0,0.0,0.0,0.0,0.0,0.0,0.0,0.0,0.0,0.0,0.0,0.0,0.0,0.0,0.0,0.0,0.0,0.0,0.0,0.0,0.0,0.0,0.0,0.0,0.0,0.0,0.0,0.0,0.0,0.0,0.0,0.0,0.0,0.0,0.0,0.0,0.0,0.0,0.0,0.0,0.0,0.0,0.0,0.0,0.0,0.0,0.0,0.0,0.0,0.0,0.0,0.0,0.0,0.0,0.0,0.0,0.0,0.0,0.0,0.0,0.0,0.0,0.0,0.0,0.0,0.0,0.0,0.0,0.0,0.0,0.0,0.0,0.0,0.0,0.0,0.0,0.0,0.0,0.0,0.0,0.0,0.0,0.0,0.0,0.0,0.0,0.0,0.0,0.0,0.0,0.0,0.0,0.0,0.0,0.0,0.0,0.0,0.0,0.0,0.0,0.0,0.0,0.0,0.0,0.0,0.0,0.0,0.0,0.0,0.0,0.0,0.0,0.0,0.0,0.0,0.0,0.0,0.0,0.0,0.0,0.0,0.0,0.0,0.0,0.0,0.0,0.0,0.0,0.0,0.0,0.0,0.0,0.0,0.0,0.0,0.0,0.0,0.0,0.0,0.0,0.0,0.0,0.0,0.0,0.0,0.0,0.0,0.0,0.0,0.0,0.0,0.0,0.0,0.0,0.0,0.0,0.0,0.0,0.0,0.0,0.0,0.0,0.0,0.0,0.0,0.0,0.0,0.0,0.0,0.0,0.0,0.0,0.0,0.0,0.0,0.0,0.0,0.0,0.0,0.0,0.0,0.0,0.0,0.0,0.0,0.0,0.0,0.0,0.0,0.0,0.0,0.0,0.0,0.0,0.0,0.0,0.0,0.0,0.0,0.0,0.0,0.0,0.0,0.0,0.0,0.0,0.0,0.0,0.0,0.0,0.0,0.0,0.0,0.0,0.0,0.0,0.0,0.0,0.0,0.0,0.0,0.0,0.0,0.0,0.0,0.0,0.0,0.0,0.0,0.0,0.0,0.0,0.0,0.0,0.0,0.0,0.0,0.0,0.0,0.0,0.0,0.0,0.0,0.0,0.0,0.0,0.0,0.0,0.0,0.0,0.0,0.0,0.0,0.0,0.0,0.0,0.0,0.0,0.0,0.0,0.0,0.0,0.0,0.0,0.0,0.0,0.0,0.0,0.0,0.0,0.0,0.0,0.0,0.0,0.0,0.0,0.0,0.0,0.0,0.0,0.0,0.0,0.0,0.0,0.0,0.0,0.0,0.0,0.0,0.0,0.0,0.0,0.0,0.0,0.0,0.0,0.0,0.0,0.0,0.0,0.0,0.0,0.0,0.0001001001001001001,0.002302302302302302,0.002902902902902903,0.004304304304304304,0.006106106106106106,0.005605605605605605,0.007307307307307307,0.004404404404404405,0.003903903903903904,0.0035035035035035035,0.0035035035035035035,0.0016016016016016017,0.0013013013013013013,0.0014014014014014013,0.0014014014014014013,0.0012012012012012011,0.0013013013013013013,0.001001001001001001,0.0005005005005005005,0.0005005005005005005,0.0007007007007007007,0.0006006006006006006,0.0011011011011011012,0.0006006006006006006,0.0004004004004004004,0.0005005005005005005,0.0006006006006006006,0.0004004004004004004,0.0004004004004004004,0.0008008008008008008,0.0004004004004004004,0.0004004004004004004,0.0006006006006006006,0.0005005005005005005,0.0004004004004004004,0.0002002002002002002,0.0003003003003003003,0.0002002002002002002,0.0002002002002002002,0.0001001001001001001,0.0001001001001001001,0.0004004004004004004,0.0003003003003003003,0.0002002002002002002,0.0,0.0001001001001001001,0.0001001001001001001,0.0004004004004004004,0.0002002002002002002,0.0003003003003003003,0.0002002002002002002,0.0003003003003003003,0.0002002002002002002,0.0003003003003003003,0.0001001001001001001,0.0001001001001001001,0.0003003003003003003,0.0008008008008008008,0.0003003003003003003,0.0004004004004004004,0.0004004004004004004,0.0003003003003003003,0.0002002002002002002,0.0001001001001001001,0.0004004004004004004,0.0003003003003003003,0.0004004004004004004,0.0005005005005005005,0.0002002002002002002,0.0006006006006006006,0.0004004004004004004,0.0005005005005005005,0.0003003003003003003,0.001001001001001001,0.0009009009009009009,0.001001001001001001,0.0013013013013013013,0.0008008008008008008,0.0015015015015015015,0.0013013013013013013,0.0022022022022022024,0.0009009009009009009,0.0011011011011011012,0.0015015015015015015,0.003003003003003003,0.0022022022022022024,0.0024024024024024023,0.0035035035035035035,0.002902902902902903,0.004004004004004004,0.006206206206206206,0.007307307307307307,0.00970970970970971,0.011611611611611611,0.01831831831831832,0.02072072072072072,0.021621621621621623,0.02142142142142142,0.022722722722722723,0.026226226226226227,0.016416416416416415,0.002002002002002002,0.0003003003003003003,0.0007007007007007007,0.0008008008008008008,0.001001001001001001,0.0017017017017017016,0.004204204204204204,0.012712712712712713,0.014714714714714715,0.018018018018018018,0.014414414414414415,0.007307307307307307,0.004304304304304304,0.0034034034034034033,0.0025025025025025025,0.003003003003003003,0.002002002002002002,0.003303303303303303,0.003003003003003003,0.003303303303303303,0.002102102102102102,0.0015015015015015015,0.0011011011011011012,0.0012012012012012011,0.0007007007007007007,0.0006006006006006006,0.0004004004004004004,0.0002002002002002002,0.0001001001001001001,0.0002002002002002002,0.0001001001001001001,0.0002002002002002002,0.0003003003003003003,0.0003003003003003003,0.0003003003003003003,0.0003003003003003003,0.0005005005005005005,0.0004004004004004004,0.0007007007007007007,0.0001001001001001001,0.0006006006006006006,0.0001001001001001001,0.0006006006006006006,0.0004004004004004004,0.0004004004004004004,0.0002002002002002002,0.0002002002002002002,0.0004004004004004004,0.0003003003003003003,0.0005005005005005005,0.0005005005005005005,0.0006006006006006006,0.0009009009009009009,0.0018018018018018018,0.002002002002002002,0.005605605605605605,0.014114114114114115,0.012212212212212211,0.011011011011011011,0.00910910910910911,0.006106106106106106,0.004804804804804805,0.004704704704704705,0.002902902902902903,0.0032032032032032033,0.004704704704704705,0.002302302302302302,0.0025025025025025025,0.002302302302302302,0.002002002002002002,0.0014014014014014013,0.0008008008008008008,0.0012012012012012011,0.0006006006006006006,0.0006006006006006006,0.0016016016016016017,0.0005005005005005005,0.0013013013013013013,0.0011011011011011012,0.0004004004004004004,0.0004004004004004004,0.0004004004004004004,0.0007007007007007007,0.0005005005005005005,0.0003003003003003003,0.0003003003003003003,0.0003003003003003003,0.0002002002002002002,0.0003003003003003003,0.0005005005005005005,0.0005005005005005005,0.0004004004004004004,0.0001001001001001001,0.0001001001001001001,0.0003003003003003003,0.0004004004004004004,0.0005005005005005005,0.0002002002002002002,0.0001001001001001001,0.0002002002002002002,0.0002002002002002002,0.0,0.0002002002002002002,0.0,0.0002002002002002002,0.0001001001001001001,0.0001001001001001001,0.0001001001001001001,0.0001001001001001001,0.0004004004004004004,0.0003003003003003003,0.0004004004004004004,0.0001001001001001001,0.0,0.0001001001001001001,0.0,0.0003003003003003003,0.0002002002002002002,0.0005005005005005005,0.0004004004004004004,0.0,0.0003003003003003003,0.0,0.0003003003003003003,0.0002002002002002002,0.0,0.0,0.0,0.0001001001001001001,0.0001001001001001001,0.0002002002002002002,0.0001001001001001001,0.0,0.0002002002002002002,0.0001001001001001001,0.0,0.0003003003003003003,0.0,0.0,0.0003003003003003003,0.0003003003003003003,0.0006006006006006006,0.0002002002002002002,0.0003003003003003003,0.0001001001001001001,0.0005005005005005005,0.0011011011011011012,0.0004004004004004004,0.0007007007007007007,0.0004004004004004004,0.0006006006006006006,0.0003003003003003003,0.0002002002002002002,0.0002002002002002002,0.0002002002002002002,0.0002002002002002002,0.0004004004004004004,0.0,0.0002002002002002002,0.0002002002002002002,0.0001001001001001001,0.0004004004004004004,0.0003003003003003003,0.0003003003003003003,0.0001001001001001001,0.0003003003003003003,0.0002002002002002002,0.0001001001001001001,0.0002002002002002002,0.0003003003003003003,0.0,0.0004004004004004004,0.0,0.0002002002002002002,0.0003003003003003003,0.0001001001001001001,0.0006006006006006006,0.0006006006006006006,0.0018018018018018018,0.0005005005005005005,0.0006006006006006006,0.0005005005005005005,0.0005005005005005005,0.001001001001001001,0.0002002002002002002,0.0)
#mids=mids[58:length(mids)]
#counts=counts[58:length(counts)]

plot(c(seq(-290,0,by=1),0),rep(2,length(c(seq(290,0,by=-1),0))), xlab="", ylab="Frequency of shift in origination rate", xlim=c(-270,-230), ylim=c(0,0.03), type="l", col="white",lwd="1",las="1",cex.axis="1",cex.main="1",cex.lab="1",bty="n", main="B", axes=F)
rect(-323.2,-0.02,-298.9,300, col="white", border=NA)
rect(-298.9,-0.02,-272.95,300, col="whitesmoke", border=NA)
rect(-272.95,-0.02,-259.1,300, col="white", border=NA)
rect(-259.1,-0.02,-251.9,300, col="whitesmoke", border=NA)
rect(-251.9,-0.02,-247.2,300, col="white", border=NA)
rect(-247.2,-0.02,-237,300, col="whitesmoke", border=NA)
rect(-237,-0.02,-201.3,300, col="white", border=NA)
rect(-201.3,-0.02,-174.1,300, col="whitesmoke", border=NA)
rect(-174.1,-0.02,-163.5,300, col="white", border=NA)
rect(-163.5,-0.02,-145,300, col="whitesmoke", border=NA)
rect(-145,-0.02,-100.5,300, col="white", border=NA)
rect(-100.5,-0.02,-66,300, col="whitesmoke", border=NA)
rect(-66,-0.02,-56,300, col="white", border=NA)
rect(-56,-0.02,-33.9,300, col="whitesmoke", border=NA)
rect(-33.9,-0.02,-23.03,300, col="white", border=NA)
rect(-23.03,-0.02,-5.33,300, col="whitesmoke", border=NA)
rect(-5.33,-0.02,-2.58,300, col="white", border=NA)
rect(-2.58,-0.02,0,300, col="whitesmoke", border=NA)

rect(-261.28,-3,-259.51,300, col=alpha('#ffaf03',0.2), border=NA)
rect(-234.5,-3,-232,300, col=alpha('#ffaf03',0.2), border=NA)

axis(side=1, seq(-280, -220, by=10), col="black",col.axis="black",las=1)
axis(side=2, seq(0, 0.03, by=0.01), col="black",col.axis="black",las=2)
abline(v=c(-251.902),col="red",lty="dashed",lwd="2")

lines(mids,counts,type = 'h', lwd=5, col='#4c4cec')
bf2 = 0.003527780646472055
bf6 = 0.025492391290048044
abline(h=bf2, lty=2)
abline(h=bf6, lty=2)

add_geochrono(0, -0.15)


# Extinction rate
time=c(-204.50021782349893, -204.60022074171843,-204.70022365993788,-204.80022657815732,-204.90022949637677,-205.00023241459627,-205.1002353328157,-205.20023825103516,-205.30024116925466,-205.4002440874741,-205.50024700569355,-205.600249923913,-205.7002528421325,-205.80025576035194,-205.9002586785714,-206.0002615967909,-206.10026451501034,-206.20026743322978,-206.30027035144929,-206.40027326966873,-206.50027618788818,-206.60027910610762,-206.70028202432712,-206.80028494254657,-206.900287860766,-207.00029077898552,-207.10029369720496,-207.2002966154244,-207.30029953364385,-207.40030245186335,-207.5003053700828,-207.60030828830224,-207.70031120652175,-207.8003141247412,-207.90031704296064,-208.00031996118008,-208.10032287939958,-208.20032579761903,-208.30032871583848,-208.40033163405798,-208.50033455227742,-208.60033747049687,-208.7003403887163,-208.80034330693582,-208.90034622515526,-209.0003491433747,-209.1003520615942,-209.20035497981365,-209.3003578980331,-209.40036081625254,-209.50036373447205,-209.6003666526915,-209.70036957091094,-209.80037248913044,-209.90037540734988,-210.00037832556933,-210.10038124378877,-210.20038416200828,-210.30038708022772,-210.40038999844717,-210.50039291666667,-210.60039583488611,-210.70039875310556,-210.800401671325,-210.9004045895445,-211.00040750776395,-211.1004104259834,-211.2004133442029,-211.30041626242235,-211.4004191806418,-211.5004220988613,-211.60042501708074,-211.70042793530018,-211.80043085351963,-211.90043377173913,-212.00043668995858,-212.10043960817802,-212.20044252639752,-212.30044544461697,-212.4004483628364,-212.50045128105586,-212.60045419927536,-212.7004571174948,-212.80046003571425,-212.90046295393375,-213.0004658721532,-213.10046879037264,-213.2004717085921,-213.3004746268116,-213.40047754503104,-213.50048046325048,-213.60048338146999,-213.70048629968943,-213.80048921790888,-213.90049213612832,-214.00049505434782,-214.10049797256727,-214.2005008907867,-214.30050380900622,-214.40050672722566,-214.5005096454451,-214.60051256366455,-214.70051548188405,-214.8005184001035,-214.90052131832294,-215.00052423654245,-215.1005271547619,-215.20053007298134,-215.30053299120078,-215.40053590942028,-215.50053882763973,-215.60054174585918,-215.70054466407868,-215.80054758229812,-215.90055050051757,-216.00055341873707,-216.10055633695652,-216.20055925517596,-216.3005621733954,-216.4005650916149,-216.50056800983435,-216.6005709280538,-216.7005738462733,-216.80057676449275,-216.9005796827122,-217.00058260093164,-217.10058551915114,-217.20058843737058,-217.30059135559003,-217.40059427380953,-217.50059719202898,-217.60060011024842,-217.70060302846787,-217.80060594668737,-217.90060886490681,-218.00061178312626,-218.10061470134576,-218.2006176195652,-218.30062053778465,-218.4006234560041,-218.5006263742236,-218.60062929244305,-218.7006322106625,-218.800635128882,-218.90063804710144,-219.00064096532088,-219.10064388354033,-219.20064680175983,-219.30064971997928,-219.40065263819872,-219.50065555641822,-219.60065847463767,-219.7006613928571,-219.80066431107656,-219.90066722929606,-220.0006701475155,-220.10067306573495,-220.20067598395445,-220.3006789021739,-220.40068182039334,-220.5006847386128,-220.6006876568323,-220.70069057505174,-220.80069349327118,-220.90069641149069,-221.00069932971013,-221.10070224792958,-221.20070516614908,-221.30070808436852,-221.40071100258797,-221.5007139208074,-221.60071683902692,-221.70071975724636,-221.8007226754658,-221.9007255936853,-222.00072851190475,-222.1007314301242,-222.20073434834364,-222.30073726656315,-222.4007401847826,-222.50074310300204,-222.60074602122154,-222.70074893944098,-222.80075185766043,-222.90075477587988,-223.00075769409938,-223.10076061231882,-223.20076353053827,-223.30076644875777,-223.40076936697722,-223.50077228519666,-223.6007752034161,-223.7007781216356,-223.80078103985505,-223.9007839580745,-224.000786876294,-224.10078979451345,-224.2007927127329,-224.30079563095234,-224.40079854917184,-224.50080146739128,-224.60080438561073,-224.70080730383023,-224.80081022204968,-224.90081314026912,-225.00081605848857,-225.10081897670807,-225.20082189492751,-225.30082481314696,-225.40082773136646,-225.5008306495859,-225.60083356780535,-225.70083648602485,-225.8008394042443,-225.90084232246375,-226.0008452406832,-226.1008481589027,-226.20085107712214,-226.30085399534158,-226.40085691356109,-226.50085983178053,-226.60086274999998,-226.70086566821942,-226.80086858643892,-226.90087150465837,-227.0008744228778,-227.10087734109732,-227.20088025931676,-227.3008831775362,-227.40088609575565,-227.50088901397515,-227.6008919321946,-227.70089485041404,-227.80089776863355,-227.900900686853,-228.00090360507244,-228.10090652329188,-228.20090944151139,-228.30091235973083,-228.40091527795028,-228.50091819616978,-228.60092111438922,-228.70092403260867,-228.8009269508281,-228.90092986904762,-229.00093278726706,-229.1009357054865,-229.200938623706,-229.30094154192545,-229.4009444601449,-229.50094737836434,-229.60095029658385,-229.7009532148033,-229.80095613302274,-229.90095905124224,-230.00096196946168,-230.10096488768113,-230.20096780590063,-230.30097072412008,-230.40097364233952,-230.50097656055897,-230.60097947877847,-230.70098239699792,-230.80098531521736,-230.90098823343686,-231.0009911516563,-231.10099406987575,-231.2009969880952,-231.3009999063147,-231.40100282453415,-231.5010057427536,-231.6010086609731,-231.70101157919254,-231.80101449741198,-231.90101741563143,-232.00102033385093,-232.10102325207038,-232.20102617028982,-232.30102908850932,-232.40103200672877,-232.50103492494821,-232.60103784316766,-232.70104076138716,-232.8010436796066,-232.90104659782605,-233.00104951604555,-233.101052434265,-233.20105535248445,-233.3010582707039,-233.4010611889234,-233.50106410714284,-233.60106702536228,-233.70106994358179,-233.80107286180123,-233.90107578002068,-234.00107869824012,-234.10108161645962,-234.20108453467907,-234.3010874528985,-234.40109037111802,-234.50109328933746,-234.6010962075569,-234.70109912577635,-234.80110204399585,-234.9011049622153,-235.00110788043474,-235.10111079865425,-235.2011137168737,-235.30111663509314,-235.40111955331258,-235.50112247153209,-235.60112538975153,-235.70112830797098,-235.80113122619048,-235.90113414440992,-236.00113706262937,-236.10113998084887,-236.20114289906832,-236.30114581728776,-236.4011487355072,-236.5011516537267,-236.60115457194615,-236.7011574901656,-236.8011604083851,-236.90116332660455,-237.001166244824,-237.10116916304344,-237.20117208126294,-237.30117499948238,-237.40117791770183,-237.50118083592133,-237.60118375414078,-237.70118667236022,-237.80118959057967,-237.90119250879917,-238.00119542701862,-238.10119834523806,-238.20120126345756,-238.301204181677,-238.40120709989645,-238.5012100181159,-238.6012129363354,-238.70121585455485,-238.8012187727743,-238.9012216909938,-239.00122460921324,-239.10122752743268,-239.20123044565213,-239.30123336387163,-239.40123628209108,-239.50123920031052,-239.60124211853002,-239.70124503674947,-239.80124795496891,-239.90125087318836,-240.00125379140786,-240.1012567096273,-240.20125962784675,-240.30126254606625,-240.4012654642857,-240.50126838250515,-240.60127130072465,-240.7012742189441,-240.80127713716354,-240.90128005538298,-241.00128297360249,-241.10128589182193,-241.20128881004138,-241.30129172826088,-241.40129464648032,-241.50129756469977,-241.6013004829192,-241.70130340113872,-241.80130631935816,-241.9013092375776,-242.0013121557971,-242.10131507401655,-242.201317992236,-242.30132091045544,-242.40132382867495,-242.5013267468944,-242.60132966511384,-242.70133258333334,-242.80133550155278,-242.90133841977223,-243.00134133799168,-243.10134425621118,-243.20134717443062,-243.30135009265007,-243.40135301086957,-243.50135592908902,-243.60135884730846,-243.7013617655279,-243.8013646837474,-243.90136760196685,-244.0013705201863,-244.1013734384058,-244.20137635662525,-244.3013792748447,-244.40138219306414,-244.50138511128364,-244.60138802950308,-244.70139094772253,-244.80139386594203,-244.90139678416148,-245.00139970238092,-245.10140262060042,-245.20140553881987,-245.30140845703932,-245.40141137525876,-245.50141429347826,-245.6014172116977,-245.70142012991715,-245.80142304813666,-245.9014259663561,-246.00142888457555,-246.101431802795,-246.2014347210145,-246.30143763923394,-246.40144055745338,-246.5014434756729,-246.60144639389233,-246.70144931211178,-246.80145223033122,-246.90145514855072,-247.00145806677017,-247.10146098498961,-247.20146390320912,-247.30146682142856,-247.401469739648,-247.50147265786745,-247.60147557608695,-247.7014784943064,-247.80148141252585,-247.90148433074535,-248.0014872489648,-248.10149016718424,-248.20149308540368,-248.30149600362319,-248.40149892184263,-248.50150184006208,-248.60150475828158,-248.70150767650102,-248.80151059472047,-248.9015135129399,-249.00151643115942,-249.10151934937886,-249.2015222675983,-249.3015251858178,-249.40152810403725,-249.5015310222567,-249.6015339404762,-249.70153685869565,-249.8015397769151,-249.90154269513454,-250.00154561335404,-250.10154853157348,-250.20155144979293,-250.30155436801243,-250.40155728623188,-250.50156020445132,-250.60156312267077,-250.70156604089027,-250.80156895910972,-250.90157187732916,-251.00157479554866,-251.1015777137681,-251.20158063198755,-251.301583550207,-251.4015864684265,-251.50158938664595,-251.6015923048654,-251.7015952230849,-251.80159814130434,-251.90160105952378,-252.00160397774323,-252.10160689596273,-252.20160981418218,-252.30161273240162,-252.40161565062112,-252.50161856884057,-252.60162148706002,-252.70162440527946,-252.80162732349896,-252.9016302417184,-253.00163315993785,-253.10163607815736,-253.2016389963768,-253.30164191459625,-253.4016448328157,-253.5016477510352,-253.60165066925464,-253.70165358747408,-253.8016565056936,-253.90165942391303,-254.00166234213248,-254.10166526035198,-254.20166817857142,-254.30167109679087,-254.40167401501031,-254.50167693322982,-254.60167985144926,-254.7016827696687,-254.8016856878882,-254.90168860610765,-255.0016915243271,-255.10169444254655,-255.20169736076605,-255.3017002789855,-255.40170319720494,-255.50170611542444,-255.60170903364389,-255.70171195186333,-255.80171487008278,-255.90171778830228,-256.0017207065217,-256.10172362474117,-256.2017265429606,-256.3017294611801,-256.40173237939956,-256.501735297619,-256.60173821583845,-256.70174113405795,-256.8017440522774,-256.90174697049684,-257.00174988871635,-257.1017528069358,-257.20175572515524,-257.30175864337474,-257.4017615615942,-257.50176447981363,-257.6017673980331,-257.7017703162526,-257.801773234472,-257.90177615269147,-258.00177907091097,-258.1017819891304,-258.20178490734986,-258.3017878255693,-258.4017907437888,-258.50179366200825,-258.6017965802277,-258.7017994984472,-258.80180241666665,-258.9018053348861,-259.0018082531056,-259.10181117132504,-259.2018140895445,-259.30181700776393,-259.40181992598343,-259.5018228442029,-259.6018257624223,-259.70182868064177,-259.80183159886127,-259.9018345170807,-260.00183743530016,-260.10184035351966,-260.2018432717391,-260.30184618995855,-260.40184910817806,-260.5018520263975,-260.60185494461695,-260.7018578628364,-260.8018607810559,-260.90186369927534,-261.0018666174948,-261.10186953571423,-261.20187245393373,-261.3018753721532,-261.4018782903726,-261.5018812085921,-261.60188412681157,-261.701887045031,-261.8018899632505,-261.90189288146996,-262.0018957996894,-262.10189871790885,-262.20190163612835,-262.3019045543478,-262.40190747256725,-262.50191039078675,-262.6019133090062,-262.70191622722564,-262.8019191454451,-262.9019220636646,-263.00192498188403,-263.1019279001035,-263.201930818323,-263.3019337365424,-263.40193665476187,-263.50193957298137,-263.6019424912008,-263.70194540942026,-263.8019483276397,-263.9019512458592,-264.00195416407865,-264.1019570822981,-264.20196000051754,-264.30196291873705,-264.4019658369565,-264.50196875517594,-264.60197167339544,-264.7019745916149,-264.80197750983433,-264.90198042805383,-265.0019833462733,-265.1019862644927,-265.20198918271217,-265.30199210093167,-265.4019950191511,-265.50199793737056,-265.60200085559,-265.7020037738095,-265.80200669202895,-265.9020096102484,-266.0020125284679,-266.10201544668735,-266.2020183649068,-266.3020212831263,-266.40202420134574,-266.5020271195652,-266.6020300377847,-266.70203295600413,-266.8020358742236,-266.902038792443,-267.00204171066247,-267.10204462888197,-267.2020475471014,-267.30205046532086,-267.40205338354036,-267.5020563017598,-267.60205921997925,-267.70206213819876,-267.8020650564182,-267.90206797463765,-268.00207089285715,-268.1020738110766,-268.20207672929604,-268.3020796475155,-268.40208256573493,-268.50208548395443,-268.6020884021739,-268.7020913203933,-268.8020942386128,-268.90209715683227,-269.0021000750517,-269.1021029932712,-269.20210591149066,-269.3021088297101,-269.4021117479296,-269.50211466614905,-269.6021175843685,-269.70212050258795,-269.80212342080745,-269.9021263390269,-270.00212925724634,-270.1021321754658,-270.2021350936853,-270.30213801190473,-270.4021409301242,-270.5021438483437,-270.6021467665631,-270.70214968478257,-270.80215260300207,-270.9021555212215,-271.00215843944096,-271.10216135766046,-271.2021642758799,-271.30216719409935,-271.4021701123188,-271.50217303053824,-271.60217594875775,-271.7021788669772,-271.80218178519664,-271.90218470341614,-272.0021876216356,-272.10219053985503,-272.20219345807453,-272.302196376294,-272.4021992945134,-272.5022022127329,-272.60220513095237,-272.7022080491718,-272.80221096739126,-272.9022138856107,-273.0022168038302,-273.10221972204965,-273.2022226402691,-273.3022255584886,-273.40222847670805,-273.5022313949275,-273.602234313147,-273.70223723136644,-273.8022401495859,-273.9022430678054,-274.00224598602483,-274.1022489042443,-274.2022518224637,-274.3022547406832,-274.40225765890267,-274.5022605771221,-274.60226349534156,-274.70226641356106,-274.8022693317805,-274.90227224999995,-275.00227516821946,-275.1022780864389,-275.20228100465835,-275.30228392287785,-275.4022868410973,-275.50228975931674,-275.60229267753624,-275.7022955957557,-275.80229851397513,-275.9023014321946,-276.002304350414,-276.1023072686335,-276.20231018685297,-276.3023131050724,-276.4023160232919,-276.50231894151136,-276.6023218597308,-276.7023247779503,-276.80232769616975,-276.9023306143892,-277.0023335326087,-277.10233645082815,-277.2023393690476,-277.30234228726704,-277.4023452054865,-277.502348123706,-277.60235104192543,-277.7023539601449,-277.8023568783644,-277.9023597965838,-278.00236271480327,-278.10236563302277,-278.2023685512422,-278.30237146946166,-278.40237438768116,-278.5023773059006,-278.60238022412005,-278.7023831423395,-278.802386060559,-278.90238897877845,-279.0023918969979,-279.10239481521734,-279.20239773343684,-279.3024006516563,-279.40240356987573,-279.50240648809523,-279.6024094063147,-279.7024123245341,-279.8024152427536,-279.90241816097307,-280.0024210791925,-280.102423997412,-280.20242691563146,-280.3024298338509,-280.40243275207035,-280.5024356702898,-280.6024385885093,-280.70244150672875,-280.8024444249482,-280.9024473431677,-281.00245026138714,-281.1024531796066,-281.2024560978261,-281.30245901604553,-281.402461934265,-281.5024648524845,-281.6024677707039,-281.70247068892337,-281.8024736071428,-281.90247652536226,-282.00247944358176,-282.1024823618012,-282.20248528002065,-282.30248819824016,-282.4024911164596,-282.50249403467905,-282.60249695289855,-282.702499871118,-282.80250278933744,-282.90250570755694,-283.0025086257764,-283.10251154399583,-283.2025144622153,-283.3025173804348,-283.4025202986542,-283.50252321687367,-283.6025261350931,-283.7025290533126,-283.80253197153206,-283.9025348897515,-284.002537807971,-284.10254072619045,-284.2025436444099,-284.3025465626294,-284.40254948084885,-284.5025523990683,-284.6025553172878,-284.70255823550724,-284.8025611537267,-284.90256407194613,-285.0025669901656,-285.1025699083851,-285.2025728266045,-285.30257574482397,-285.40257866304347,-285.5025815812629,-285.60258449948236,-285.70258741770186,-285.8025903359213,-285.90259325414075,-286.00259617236026,-286.1025990905797,-286.20260200879915,-286.3026049270186,-286.40260784523804,-286.50261076345754,-286.602613681677,-286.70261659989643,-286.80261951811593,-286.9026224363354,-287.0026253545548,-287.1026282727743,-287.20263119099377,-287.3026341092132,-287.4026370274327,-287.50263994565216,-287.6026428638716,-287.70264578209105,-287.80264870031056,-287.90265161853,-288.00265453674945,-288.1026574549689,-288.2026603731884,-288.30266329140784,-288.4026662096273,-288.5026691278468,-288.60267204606623,-288.7026749642857,-288.8026778825052,-288.9026808007246,-289.00268371894407,-289.1026866371636,-289.202689555383,-289.30269247360246,-289.4026953918219,-289.50269831004135,-289.60270122826086,-289.7027041464803,-289.80270706469975,-289.90270998291925,-290.0027129011387,-290.10271581935814,-290.20271873757764,-290.3027216557971,-290.40272457401653,-290.50272749223603,-290.6027304104555,-290.7027333286749,-290.80273624689437,-290.9027391651138,-291.0027420833333,-291.10274500155276,-291.2027479197722,-291.3027508379917,-291.40275375621115,-291.5027566744306,-291.6027595926501,-291.70276251086955,-291.802765429089,-291.9027683473085,-292.00277126552794,-292.1027741837474,-292.20277710196683,-292.30278002018633,-292.4027829384058,-292.5027858566252,-292.60278877484467,-292.70279169306417,-292.8027946112836,-292.90279752950306,-293.00280044772256,-293.102803365942,-293.20280628416145,-293.30280920238096,-293.4028121206004,-293.50281503881985)
rate=c(0.7487585739647101, 0.09643251518230286,0.09643251518230286,0.09643251518230286,0.09643251518230286,0.09643251518230286,0.09643251518230286,0.09643251518230286,0.09643251518230286,0.09643251518230286,0.09643251518230286,0.09643251518230286,0.09643251518230286,0.09643251518230286,0.09643251518230286,0.09643251518230286,0.09643251518230286,0.09643251518230286,0.09643251518230286,0.09643251518230286,0.09643251518230286,0.09643058827811277,0.0964264146175396,0.0964264146175396,0.0964264146175396,0.09640258235007754,0.09640093854417553,0.09639123429074746,0.09638066650874721,0.09636670488504614,0.09635644048379394,0.09635484099476792,0.0963378920280869,0.09630327734667385,0.0962882013443937,0.09626841849515876,0.09625967237266718,0.09625568517932373,0.09624108819698296,0.09623435207122899,0.09622348611793347,0.09621317331852311,0.09620622516103643,0.09620418154145166,0.09619623718505457,0.09618817340771373,0.09618664472948495,0.09617959307675977,0.09617188308720265,0.09616571843755162,0.09616332871241418,0.09616002152158801,0.09615856232101452,0.0961540742540573,0.0961540742540573,0.09615356506937546,0.09614286528536356,0.09614286528536356,0.09613822084607687,0.09613822084607687,0.09613218451762226,0.09613063175554766,0.09613063175554766,0.09613063175554766,0.09613063175554766,0.09613063175554766,0.0961263474641399,0.09612250409753263,0.0961212228281112,0.09612049351308694,0.09612049351308694,0.09611991137650605,0.09611991137650605,0.09612049351308694,0.09612049351308694,0.09612049351308694,0.09611648196621096,0.09611816018714509,0.09611648196621096,0.09611338251774482,0.09610406389216193,0.09610406389216193,0.09609503309919853,0.09609503309919853,0.09609503309919853,0.09609503309919853,0.09609503309919853,0.09609503309919853,0.09609503309919853,0.09609930589616217,0.09609930589616217,0.09610406389216193,0.09610406389216193,0.09610406389216193,0.09610406389216193,0.09610406389216193,0.09610406389216193,0.09609930589616217,0.0960871750747393,0.09608646139794412,0.09608646139794412,0.09608525397350917,0.09608525397350917,0.09608525397350917,0.09608347021390873,0.09608347021390873,0.09608172204219748,0.09608347021390873,0.09608347021390873,0.09608347021390873,0.09608172204219748,0.09608172204219748,0.09608172204219748,0.09608172204219748,0.09608006613804423,0.09608006613804423,0.09608006613804423,0.09608006613804423,0.09608347021390873,0.09608172204219748,0.09608347021390873,0.09608172204219748,0.09608347021390873,0.09608347021390873,0.09608525397350917,0.09608525397350917,0.09608525397350917,0.09608525397350917,0.09608525397350917,0.09608525397350917,0.09608525397350917,0.09608525397350917,0.09608525397350917,0.09608525397350917,0.09608525397350917,0.09608525397350917,0.09608525397350917,0.09608525397350917,0.09608525397350917,0.09608347021390873,0.09608172204219748,0.09608006613804423,0.09608006613804423,0.09608006613804423,0.09608006613804423,0.09608006613804423,0.09608006613804423,0.09608006613804423,0.09608006613804423,0.09608006613804423,0.09608172204219748,0.09608347021390873,0.09608347021390873,0.09608347021390873,0.09608347021390873,0.09608525397350917,0.09608525397350917,0.09608525397350917,0.09608525397350917,0.09608525397350917,0.09608525397350917,0.09608525397350917,0.09608525397350917,0.09608646139794412,0.09608646139794412,0.0960871750747393,0.0960871750747393,0.09608809858045363,0.09608809858045363,0.09609503309919853,0.09609503309919853,0.09609503309919853,0.09609503309919853,0.09609930589616217,0.09610406389216193,0.09610406389216193,0.09610406389216193,0.09610406389216193,0.09610406389216193,0.09610406389216193,0.09610406389216193,0.09610895429755378,0.09611338251774482,0.09611338251774482,0.09611338251774482,0.09611648196621096,0.09611991137650605,0.09612049351308694,0.09612049351308694,0.0961212228281112,0.09612250409753263,0.09612250409753263,0.0961263474641399,0.0961263474641399,0.09613063175554766,0.09613444456700457,0.09613444456700457,0.09614073279682794,0.09614286528536356,0.09614286528536356,0.09614286528536356,0.09614286528536356,0.09614705241769565,0.09614794342309485,0.09615084711534538,0.09615356506937546,0.09615465737949663,0.09615483831591251,0.09615483831591251,0.09616002152158801,0.09616081040671158,0.09616332871241418,0.09616332871241418,0.09616571843755162,0.09616571843755162,0.09616663835702072,0.09616778164455993,0.09616778164455993,0.09616778164455993,0.09616778164455993,0.09617188308720265,0.0961747042231869,0.0961747042231869,0.0961747042231869,0.0961747042231869,0.0961747042231869,0.0961747042231869,0.0961747042231869,0.0961747042231869,0.0961747042231869,0.0961747042231869,0.09617586037466398,0.09617959307675977,0.09617959307675977,0.09618374758174819,0.09618578591382401,0.09618374758174819,0.09618374758174819,0.09618578591382401,0.09618578591382401,0.09618578591382401,0.09618664472948495,0.09618578591382401,0.09618664472948495,0.09618664472948495,0.09618817340771373,0.09618817340771373,0.09618817340771373,0.09618817340771373,0.09618817340771373,0.09618817340771373,0.09618817340771373,0.09618817340771373,0.09618817340771373,0.09618817340771373,0.09619001479563709,0.09619001479563709,0.09619081099842963,0.09619081099842963,0.09619148457447069,0.09619397572966246,0.09619397572966246,0.09619397572966246,0.09619397572966246,0.09619623718505457,0.09619729203109834,0.09619729203109834,0.09619729203109834,0.09619729203109834,0.09619896886566359,0.09620193944376096,0.09620193944376096,0.09620418154145166,0.09620418154145166,0.09620418154145166,0.09620418154145166,0.09620418154145166,0.09620418154145166,0.09620418154145166,0.09620418154145166,0.09620418154145166,0.09620622516103643,0.09621317331852311,0.09620999634854732,0.09621317331852311,0.09621317331852311,0.09621317331852311,0.09621317331852311,0.09621317331852311,0.09621317331852311,0.09621317331852311,0.09621317331852311,0.09621317331852311,0.09621516105964391,0.09621516105964391,0.09621516105964391,0.09621516105964391,0.09621516105964391,0.09621516105964391,0.09621705870294417,0.09621705870294417,0.09621705870294417,0.09621900776353304,0.09622348611793347,0.09622593390339293,0.09623003913920916,0.09623435207122899,0.0962373794268605,0.0962373794268605,0.09623980651946767,0.09623980651946767,0.09624366065451903,0.09624366065451903,0.09624366065451903,0.09625568517932373,0.09625616962124756,0.09625701061555034,0.09625701061555034,0.09625967237266718,0.09625701061555034,0.09625701061555034,0.09625701061555034,0.09625967237266718,0.09625967237266718,0.09625967237266718,0.09626329825744184,0.09626329825744184,0.09625967237266718,0.09626329825744184,0.09626494373317246,0.09626494373317246,0.09626494373317246,0.09626494373317246,0.09626841849515876,0.09627496949798264,0.09627496949798264,0.09627496949798264,0.09627496949798264,0.09627496949798264,0.09627496949798264,0.09626841849515876,0.09627496949798264,0.09627496949798264,0.09627496949798264,0.09627496949798264,0.09627496949798264,0.09627496949798264,0.09627496949798264,0.09627496949798264,0.09627496949798264,0.09626841849515876,0.09626494373317246,0.09626494373317246,0.09626494373317246,0.09626494373317246,0.09626494373317246,0.09626494373317246,0.09626494373317246,0.09626494373317246,0.09626494373317246,0.09626494373317246,0.09626494373317246,0.09626494373317246,0.09626841849515876,0.09626494373317246,0.09626494373317246,0.09626494373317246,0.09626494373317246,0.09626494373317246,0.09626494373317246,0.09626494373317246,0.09626494373317246,0.09626494373317246,0.09626494373317246,0.09626494373317246,0.09626494373317246,0.09626494373317246,0.09626494373317246,0.09626494373317246,0.09626494373317246,0.09626494373317246,0.09626494373317246,0.09626841849515876,0.09626841849515876,0.09626841849515876,0.09626841849515876,0.09627496949798264,0.09627496949798264,0.09627496949798264,0.09627496949798264,0.09627496949798264,0.09627496949798264,0.09627496949798264,0.09627496949798264,0.09627496949798264,0.09627496949798264,0.09627496949798264,0.09627496949798264,0.09627496949798264,0.09627496949798264,0.09627496949798264,0.09627496949798264,0.09627904514833731,0.09627904514833731,0.09627904514833731,0.09627904514833731,0.09627904514833731,0.09627904514833731,0.09628283830561524,0.09628283830561524,0.09628283830561524,0.09627904514833731,0.09627904514833731,0.09627496949798264,0.09627496949798264,0.09627496949798264,0.09627496949798264,0.09627496949798264,0.09627496949798264,0.09627496949798264,0.09627496949798264,0.09627496949798264,0.09627496949798264,0.09627904514833731,0.09628283830561524,0.09628283830561524,0.09628283830561524,0.0962882013443937,0.0962882013443937,0.0962882013443937,0.0962882013443937,0.0962882013443937,0.0962882013443937,0.0962882013443937,0.0962882013443937,0.09629397973246567,0.09629397973246567,0.09629397973246567,0.09629397973246567,0.09629397973246567,0.09629397973246567,0.09629397973246567,0.09629397973246567,0.09629397973246567,0.09629397973246567,0.09629397973246567,0.09629397973246567,0.09629397973246567,0.09629397973246567,0.09629397973246567,0.09629397973246567,0.09629397973246567,0.09629397973246567,0.09629397973246567,0.09629397973246567,0.09629397973246567,0.09629761152454205,0.09629761152454205,0.09629761152454205,0.09629761152454205,0.09629761152454205,0.09629397973246567,0.09629397973246567,0.09629761152454205,0.09629761152454205,0.09629761152454205,0.09629761152454205,0.09629761152454205,0.09629761152454205,0.09629761152454205,0.09629761152454205,0.09629761152454205,0.09629397973246567,0.09629397973246567,0.09629397973246567,0.09629397973246567,0.09629397973246567,0.09629397973246567,0.09629397973246567,0.09629397973246567,0.09629397973246567,0.09629397973246567,0.09629397973246567,0.09629397973246567,0.0962882013443937,0.0962882013443937,0.0962882013443937,0.0962882013443937,0.09628283830561524,0.09628283830561524,0.09628283830561524,0.09628283830561524,0.09628283830561524,0.09628283830561524,0.09628283830561524,0.09628283830561524,0.09628283830561524,0.09628283830561524,0.09628283830561524,0.09628283830561524,0.09627904514833731,0.09627904514833731,0.09627904514833731,0.09627904514833731,0.09627904514833731,0.09627496949798264,0.09627496949798264,0.09627496949798264,0.09627496949798264,0.09627496949798264,0.09627496949798264,0.09627496949798264,0.09627904514833731,0.09627904514833731,0.09627904514833731,0.09627904514833731,0.09627904514833731,0.09627904514833731,0.09627496949798264,0.09627496949798264,0.09627496949798264,0.09627496949798264,0.09627496949798264,0.09627496949798264,0.09627496949798264,0.09627496949798264,0.09627496949798264,0.09627496949798264,0.09627496949798264,0.09627496949798264,0.09627904514833731,0.09627904514833731,0.09627904514833731,0.09627904514833731,0.09627904514833731,0.09627904514833731,0.09627496949798264,0.09626841849515876,0.09626841849515876,0.09626494373317246,0.09626494373317246,0.09626841849515876,0.09626841849515876,0.09626841849515876,0.09626841849515876,0.09626841849515876,0.09626841849515876,0.09626841849515876,0.09626841849515876,0.09627496949798264,0.09627496949798264,0.09626841849515876,0.09626841849515876,0.09626841849515876,0.09626494373317246,0.09626494373317246,0.09626494373317246,0.09626494373317246,0.09626494373317246,0.09626494373317246,0.09626494373317246,0.09626494373317246,0.09626494373317246,0.09626494373317246,0.09626494373317246,0.09626494373317246,0.09626494373317246,0.09626841849515876,0.09626841849515876,0.09626841849515876,0.09626841849515876,0.09626841849515876,0.09626841849515876,0.09626841849515876,0.09626841849515876,0.09626841849515876,0.09626841849515876,0.09626841849515876,0.09626841849515876,0.09626841849515876,0.09626841849515876,0.09626841849515876,0.09626841849515876,0.09626494373317246,0.09626494373317246,0.09626494373317246,0.09626494373317246,0.09626329825744184,0.09626329825744184,0.09626329825744184,0.09626329825744184,0.09626494373317246,0.09626494373317246,0.09626494373317246,0.09626494373317246,0.09626494373317246,0.09626494373317246,0.09626494373317246,0.09626494373317246,0.09626494373317246,0.09626494373317246,0.09626494373317246,0.09626494373317246,0.09626841849515876,0.09626841849515876,0.09626494373317246,0.09626494373317246,0.09626494373317246,0.09626494373317246,0.09626494373317246,0.09626494373317246,0.09626494373317246,0.09626494373317246,0.09626494373317246,0.09626494373317246,0.09626494373317246,0.09626494373317246,0.09626494373317246,0.09626494373317246,0.09626494373317246,0.09626494373317246,0.09626494373317246,0.09626494373317246,0.09626329825744184,0.09626329825744184,0.09626329825744184,0.09626329825744184,0.09625967237266718,0.09625967237266718,0.09625967237266718,0.09625967237266718,0.09626329825744184,0.09626329825744184,0.09626329825744184,0.09626329825744184,0.09625967237266718,0.09625967237266718,0.09625967237266718,0.09625967237266718,0.09625967237266718,0.09625967237266718,0.09625967237266718,0.09625967237266718,0.09625967237266718,0.09625701061555034,0.09625701061555034,0.09625616962124756,0.09625616962124756,0.09625616962124756,0.09625616962124756,0.09625616962124756,0.09625568517932373,0.09625069314404039,0.09625069314404039,0.09625069314404039,0.09624366065451903,0.09625069314404039,0.09625069314404039,0.09625069314404039,0.09625069314404039,0.09625069314404039,0.09624366065451903,0.09625069314404039,0.09625069314404039,0.09625069314404039,0.09625069314404039,0.09625069314404039,0.09625069314404039,0.09625069314404039,0.09624366065451903,0.09624366065451903,0.09624366065451903,0.09624366065451903,0.09625069314404039,0.09625069314404039,0.09625069314404039,0.09625069314404039,0.09625069314404039,0.09625568517932373,0.09625568517932373,0.09625568517932373,0.09625069314404039,0.09624366065451903,0.09624366065451903,0.09624366065451903,0.09624366065451903,0.09624366065451903,0.09625069314404039,0.09625069314404039,0.09625069314404039,0.09625069314404039,0.09624366065451903,0.09624366065451903,0.09624366065451903,0.09624108819698296,0.09623980651946767,0.09623980651946767,0.09623980651946767,0.09623980651946767,0.09623980651946767,0.0962373794268605,0.0962373794268605,0.09623435207122899,0.09623435207122899,0.09623003913920916,0.09623003913920916,0.09622593390339293,0.09622593390339293,0.09622593390339293,0.09622348611793347,0.09622071107440489,0.09621900776353304,0.09621900776353304,0.09621705870294417,0.09621705870294417,0.09621516105964391,0.09620999634854732,0.09620999634854732,0.09620999634854732,0.09620999634854732,0.09620999634854732,0.09620999634854732,0.09620999634854732,0.09620999634854732,0.09620999634854732,0.09620622516103643,0.09620622516103643,0.09620622516103643,0.09620418154145166,0.09620418154145166,0.09620622516103643,0.09620622516103643,0.09620999634854732,0.09620999634854732,0.09621317331852311,0.09620999634854732,0.09620999634854732,0.09620622516103643,0.09620622516103643,0.09620622516103643,0.09620622516103643,0.09620418154145166,0.09620418154145166,0.09620418154145166,0.09620622516103643,0.09620622516103643,0.09620622516103643,0.09620622516103643,0.09620622516103643,0.09620622516103643,0.09620622516103643,0.09620622516103643,0.09620622516103643,0.09620622516103643,0.09620418154145166,0.09620418154145166,0.09620622516103643,0.09620622516103643,0.09620622516103643,0.09621317331852311,0.09621516105964391,0.09621705870294417,0.09621900776353304,0.09621900776353304,0.09622071107440489,0.09622071107440489,0.09622071107440489,0.09622071107440489,0.09622071107440489,0.09622071107440489,0.09622210512241858,0.09622210512241858,0.09622210512241858,0.09622593390339293,0.09622593390339293,0.09622593390339293,0.09623435207122899,0.09623435207122899,0.09623435207122899,0.09624340151520717,0.09625967237266718,0.09627496949798264,0.09627904514833731,0.09630021708534114,0.09630286501691893,0.09631983597230245,0.09632299064237972,0.0963378920280869,0.09634358318700678,0.09635484099476792,0.09635644048379394,0.09635644048379394,0.09636030968400983,0.09636670488504614,0.09637180687123348,0.0963787987764683,0.09637960364215642,0.09639869251135376,0.09640181164677741,0.09640628336250204,0.09641743730833993,0.09642251060489426,0.09642384334785258,0.09643251518230286,0.09643718958086728,0.09644100475866758,0.096450742108068,0.09645427652426539,0.09645793473802436,0.09646005397314045,0.0964633137900798,0.09647536382372947,0.09648251132374079,0.09649480219601568,0.09650912868960007,0.09651586320636732,0.09652703209888445,0.09654401052382092,0.0965608884377347,0.09656682116952442,0.09657166751130775,0.0965764632698991,0.09658092561321421,0.09659712080406258,0.09661518052536906,0.09666568858260513,0.09670566401938673,0.0967280796761884,0.09677947800351008,0.09680504015949715,0.0968304845866503,0.09686138755394863,0.09689091129521997,0.09691683965628858,0.09694206326327834,0.09699359634628615,0.09703622450592467,0.09707715611926995,0.09712644808697257,0.09717081988404808,0.09721863438622522,0.09724218516709324,0.09727507675659455,0.09734778463794765,0.09741860572106215,0.09750487128914395,0.09760508231089313,0.09767879901155599,0.09776262085573231,0.09787700253783538,0.0979474077771949,0.0980086906391027,0.09807356985827578,0.09812199720764356,0.09817193969977767,0.09825712013491944,0.09836955974579624,0.09840845056781249,0.0984424294086648,0.09847728627078153,0.09848432539838686,0.0984970813557833,0.09852607074926775,0.09853704948488301,0.09856084394652745,0.0985713014232247,0.09858070935717281,0.09859188028630511,0.0986247157443618,0.09862935120089789,0.09863531187784161,0.09864354458519828,0.09865062426708616,0.09865152137183657,0.09866359353307519,0.09866913419309713,0.09867859639942468,0.09868776613530253,0.0986881859213497,0.09870491664004946,0.09872470952589513,0.0987318494379876,0.0987468162740828,0.0987598349987854,0.09878581643059695,0.09881887501705303,0.09882865557728088,0.09882865557728088,0.09882865557728088,0.09882865557728088,0.09882865557728088)
minHPD=c(0.18935707632910212, 0.0723355414077119,0.0723355414077119,0.0723355414077119,0.0723355414077119,0.0723355414077119,0.0723355414077119,0.0723355414077119,0.0723355414077119,0.0723355414077119,0.0723355414077119,0.0723355414077119,0.0723355414077119,0.0723355414077119,0.0723355414077119,0.0723355414077119,0.0723355414077119,0.0723355414077119,0.0723355414077119,0.0723355414077119,0.0723355414077119,0.07235244815283583,0.07235244815283583,0.07247084479470081,0.07247084479470081,0.07250035050373452,0.07282162684054125,0.07263963017955014,0.07275344361226042,0.07250035050373452,0.07254111183639761,0.07275344361226042,0.072845945471862,0.072845945471862,0.07275344361226042,0.07275344361226042,0.07336423852086549,0.07335726538713916,0.07335726538713916,0.07335726538713916,0.07335726538713916,0.07362766277432063,0.07362766277432063,0.07335726538713916,0.0740473217467526,0.07362766277432063,0.07364664867071613,0.07415719108951102,0.07398104617592738,0.07406559227567887,0.07412993267522594,0.07415719108951102,0.07419160469343059,0.07335726538713916,0.07335726538713916,0.07336423852086549,0.07453162146323561,0.07453162146323561,0.07453162146323561,0.07459758934006559,0.07466820675569198,0.07477789513933913,0.07483898936775975,0.07483898936775975,0.07483898936775975,0.07483898936775975,0.07398104617592738,0.0740473217467526,0.0740473217467526,0.0740473217467526,0.07398104617592738,0.0740473217467526,0.0740473217467526,0.07408717308205337,0.07408717308205337,0.07406559227567887,0.07412993267522594,0.07412993267522594,0.07412993267522594,0.07412993267522594,0.07412993267522594,0.07412993267522594,0.0740473217467526,0.0740473217467526,0.0740473217467526,0.0740473217467526,0.0740473217467526,0.0740473217467526,0.0740473217467526,0.0740473217467526,0.0740473217467526,0.0740473217467526,0.0740473217467526,0.0740473217467526,0.0740473217467526,0.07406559227567887,0.07406559227567887,0.07406559227567887,0.07525852875306357,0.07453162146323561,0.07412993267522594,0.07430625618331599,0.07430625618331599,0.07430625618331599,0.07436622836409318,0.07436622836409318,0.07445740979225259,0.07450108430244026,0.07450108430244026,0.07450108430244026,0.07453162146323561,0.07453162146323561,0.07453162146323561,0.07453162146323561,0.07453162146323561,0.07453162146323561,0.07453162146323561,0.07453162146323561,0.07453162146323561,0.07453162146323561,0.07453162146323561,0.07466820675569198,0.07466820675569198,0.07469494087792605,0.07471062797947602,0.07471062797947602,0.07471062797947602,0.07477789513933913,0.07477789513933913,0.07477789513933913,0.07479412417798753,0.07477789513933913,0.07477789513933913,0.07477789513933913,0.07477789513933913,0.07477789513933913,0.07477789513933913,0.07479412417798753,0.07479412417798753,0.07479412417798753,0.07483898936775975,0.07479412417798753,0.07479412417798753,0.07479412417798753,0.07479412417798753,0.07477789513933913,0.07477789513933913,0.07477789513933913,0.07477789513933913,0.07477789513933913,0.07483898936775975,0.07483898936775975,0.07483898936775975,0.07504483900457667,0.07504483900457667,0.07505253023591847,0.07505253023591847,0.07505253023591847,0.07505253023591847,0.07505253023591847,0.07505253023591847,0.07505253023591847,0.07505253023591847,0.07477789513933913,0.07477789513933913,0.07477789513933913,0.07477789513933913,0.07479412417798753,0.07525852875306357,0.07526317300018123,0.07525852875306357,0.07525852875306357,0.07525852875306357,0.07525852875306357,0.07525852875306357,0.07525852875306357,0.07535301907657044,0.07535301907657044,0.07535301907657044,0.07535301907657044,0.07535301907657044,0.07525852875306357,0.07542332049004888,0.07542332049004888,0.07525852875306357,0.07542332049004888,0.07535301907657044,0.07535301907657044,0.07557508268062982,0.07558317729970751,0.0756394588620386,0.07566053361413277,0.07566053361413277,0.07566053361413277,0.07573544514143705,0.0757999010150435,0.0757999010150435,0.0757999010150435,0.0757999010150435,0.07581271468313576,0.07581271468313576,0.07581271468313576,0.07573544514143705,0.07575754394929789,0.07577466418994284,0.07581271468313576,0.0757999010150435,0.0757999010150435,0.0757999010150435,0.07603778733689717,0.07609038995901977,0.07611715178348193,0.07613523218108599,0.07611715178348193,0.07611715178348193,0.07611715178348193,0.07613523218108599,0.07613523218108599,0.07613523218108599,0.07618712216761248,0.07624177878945827,0.07624177878945827,0.07623465918295859,0.07623465918295859,0.07623465918295859,0.07623465918295859,0.07624177878945827,0.07624177878945827,0.07624177878945827,0.07624177878945827,0.07624177878945827,0.07625577048438534,0.07623465918295859,0.07623465918295859,0.07623465918295859,0.07623465918295859,0.07623465918295859,0.07623465918295859,0.07623465918295859,0.07623465918295859,0.07623465918295859,0.07623465918295859,0.07638978149923878,0.07638978149923878,0.07638978149923878,0.07638978149923878,0.07638978149923878,0.07638978149923878,0.07638978149923878,0.07638978149923878,0.07638978149923878,0.07638978149923878,0.07623465918295859,0.07623465918295859,0.07623465918295859,0.07638978149923878,0.07638978149923878,0.07640974045937139,0.07613523218108599,0.07613523218108599,0.07613523218108599,0.07613523218108599,0.07640974045937139,0.07613523218108599,0.07613523218108599,0.0764849794499578,0.0764849794499578,0.0764849794499578,0.0764849794499578,0.0764849794499578,0.07623465918295859,0.07623465918295859,0.07623465918295859,0.07623465918295859,0.07623465918295859,0.07623465918295859,0.07623465918295859,0.07623465918295859,0.07623465918295859,0.07623465918295859,0.07623465918295859,0.07659063958499666,0.07670590107388113,0.07670590107388113,0.07671563845079196,0.07671563845079196,0.07671563845079196,0.07671563845079196,0.07671563845079196,0.07670590107388113,0.07670590107388113,0.07670590107388113,0.07671563845079196,0.07672350552064293,0.07672350552064293,0.07672350552064293,0.07672350552064293,0.07672350552064293,0.07672350552064293,0.07680149231695939,0.07680149231695939,0.07680149231695939,0.07682105597195327,0.07682105597195327,0.07683694063437843,0.07686470946103188,0.07689612525163027,0.07689612525163027,0.07689612525163027,0.07689612525163027,0.07689612525163027,0.07695216195920744,0.07699537593458597,0.07699537593458597,0.07701438090186229,0.07703053405925087,0.07705504598567404,0.07705504598567404,0.07707317765809278,0.07707317765809278,0.07707317765809278,0.07707317765809278,0.07707317765809278,0.07707317765809278,0.07705504598567404,0.07715088756885252,0.07715088756885252,0.07715088756885252,0.07715088756885252,0.07713329062802582,0.07713329062802582,0.07715088756885252,0.07715088756885252,0.07715088756885252,0.07715088756885252,0.07715088756885252,0.07715088756885252,0.07715088756885252,0.07715088756885252,0.07715088756885252,0.07715088756885252,0.07713329062802582,0.07713329062802582,0.07713329062802582,0.07713329062802582,0.07713329062802582,0.07713329062802582,0.07715088756885252,0.07715088756885252,0.07715088756885252,0.07713329062802582,0.07713329062802582,0.07713329062802582,0.07713329062802582,0.07713329062802582,0.07713329062802582,0.07715088756885252,0.07715088756885252,0.07715088756885252,0.07715088756885252,0.07715088756885252,0.07715088756885252,0.07715088756885252,0.07715088756885252,0.07715088756885252,0.07715088756885252,0.07715088756885252,0.07715088756885252,0.07715088756885252,0.07715088756885252,0.07715088756885252,0.07715088756885252,0.07715088756885252,0.07715088756885252,0.07715088756885252,0.07715088756885252,0.07715088756885252,0.07715088756885252,0.07715088756885252,0.07715088756885252,0.07715088756885252,0.0770699892479907,0.0770699892479907,0.0770699892479907,0.0770699892479907,0.0770699892479907,0.0770699892479907,0.0770699892479907,0.0770699892479907,0.0770699892479907,0.0770699892479907,0.0770699892479907,0.0770699892479907,0.0770699892479907,0.0770699892479907,0.0770699892479907,0.0770699892479907,0.0770699892479907,0.0770699892479907,0.0770699892479907,0.07713329062802582,0.07713329062802582,0.07715088756885252,0.07715088756885252,0.07715088756885252,0.07715088756885252,0.07715088756885252,0.07715088756885252,0.07715088756885252,0.07715088756885252,0.07715088756885252,0.07713329062802582,0.07713329062802582,0.07713329062802582,0.07713329062802582,0.07713329062802582,0.07713329062802582,0.07713329062802582,0.07713329062802582,0.07713329062802582,0.07713329062802582,0.07715088756885252,0.07715088756885252,0.07715088756885252,0.07715088756885252,0.07715088756885252,0.07715088756885252,0.07713329062802582,0.07713329062802582,0.07713329062802582,0.07713329062802582,0.07713329062802582,0.07713329062802582,0.07713329062802582,0.07713329062802582,0.07713329062802582,0.07713329062802582,0.07713329062802582,0.07713329062802582,0.07713329062802582,0.07713329062802582,0.07713329062802582,0.07713329062802582,0.07715088756885252,0.07715088756885252,0.07715088756885252,0.07715088756885252,0.07715088756885252,0.07715088756885252,0.07715088756885252,0.07715088756885252,0.07715088756885252,0.07715088756885252,0.07713329062802582,0.07713329062802582,0.07713329062802582,0.07715088756885252,0.07715088756885252,0.07715088756885252,0.07715088756885252,0.07715088756885252,0.07715088756885252,0.07715088756885252,0.07715088756885252,0.07715088756885252,0.07715088756885252,0.07715088756885252,0.07715088756885252,0.07715088756885252,0.07715088756885252,0.07715088756885252,0.07715088756885252,0.07715088756885252,0.07715088756885252,0.07715088756885252,0.07715088756885252,0.07715088756885252,0.07715088756885252,0.07715088756885252,0.07715088756885252,0.07715088756885252,0.07715088756885252,0.07715088756885252,0.07715088756885252,0.07715452560982462,0.07715452560982462,0.07715452560982462,0.07715452560982462,0.07715452560982462,0.07715452560982462,0.07715088756885252,0.07715088756885252,0.07715088756885252,0.07715088756885252,0.07715088756885252,0.07715088756885252,0.07715088756885252,0.07715088756885252,0.07715088756885252,0.07715088756885252,0.07715088756885252,0.07715088756885252,0.07715088756885252,0.07715088756885252,0.07715088756885252,0.07715088756885252,0.07715088756885252,0.07715088756885252,0.07715088756885252,0.07715088756885252,0.07715088756885252,0.07715088756885252,0.07715088756885252,0.07715088756885252,0.07715088756885252,0.07715088756885252,0.07715088756885252,0.07715088756885252,0.07715452560982462,0.07715088756885252,0.07715088756885252,0.07715088756885252,0.07715088756885252,0.07715088756885252,0.07715088756885252,0.07715088756885252,0.07715088756885252,0.07715088756885252,0.07715088756885252,0.07715088756885252,0.07715088756885252,0.07715088756885252,0.07715088756885252,0.07715088756885252,0.07715088756885252,0.07715088756885252,0.07715088756885252,0.07715088756885252,0.07715088756885252,0.07715088756885252,0.07715088756885252,0.07715088756885252,0.07715088756885252,0.07715088756885252,0.07715088756885252,0.07715088756885252,0.07715088756885252,0.07715088756885252,0.07715088756885252,0.07715088756885252,0.07715088756885252,0.07715088756885252,0.07715088756885252,0.07715088756885252,0.07715088756885252,0.07715088756885252,0.07715088756885252,0.07715088756885252,0.07715088756885252,0.07715088756885252,0.07715088756885252,0.07715088756885252,0.07715088756885252,0.07715088756885252,0.07715088756885252,0.07715088756885252,0.07715088756885252,0.07715088756885252,0.07715088756885252,0.07715088756885252,0.07715088756885252,0.07715088756885252,0.07715088756885252,0.07715088756885252,0.07715088756885252,0.07715088756885252,0.07715088756885252,0.07715088756885252,0.07715088756885252,0.07715088756885252,0.07715088756885252,0.07715088756885252,0.07715088756885252,0.07715088756885252,0.07715088756885252,0.07715088756885252,0.07715088756885252,0.07715088756885252,0.07715088756885252,0.07715088756885252,0.07715088756885252,0.07715088756885252,0.07715088756885252,0.07715088756885252,0.07715088756885252,0.07715088756885252,0.07715088756885252,0.07715088756885252,0.07715088756885252,0.07715088756885252,0.07715088756885252,0.07715088756885252,0.07715088756885252,0.07715088756885252,0.07715088756885252,0.07715088756885252,0.07715088756885252,0.07715088756885252,0.07715088756885252,0.07715088756885252,0.07715088756885252,0.07715088756885252,0.07715088756885252,0.07715088756885252,0.07715088756885252,0.07715088756885252,0.07715088756885252,0.07715452560982462,0.07715452560982462,0.07715452560982462,0.07715452560982462,0.07715452560982462,0.07715452560982462,0.07717022456442858,0.07717022456442858,0.07717022456442858,0.07717022456442858,0.07715452560982462,0.07715452560982462,0.07715452560982462,0.07715452560982462,0.07717022456442858,0.07717022456442858,0.07717022456442858,0.07717022456442858,0.07717022456442858,0.07717022456442858,0.07717022456442858,0.07717022456442858,0.07715452560982462,0.07715452560982462,0.07715452560982462,0.07715452560982462,0.07715452560982462,0.07715088756885252,0.07715088756885252,0.07715088756885252,0.07715088756885252,0.07715088756885252,0.07715088756885252,0.07715088756885252,0.07715088756885252,0.07715088756885252,0.07715088756885252,0.07715088756885252,0.07715452560982462,0.07715088756885252,0.07715088756885252,0.07715088756885252,0.07715088756885252,0.07715088756885252,0.07715088756885252,0.07715088756885252,0.07715088756885252,0.07715452560982462,0.07715452560982462,0.07715452560982462,0.07715452560982462,0.07715452560982462,0.07715088756885252,0.07715088756885252,0.07715088756885252,0.07715088756885252,0.07715088756885252,0.07715088756885252,0.07715088756885252,0.07715088756885252,0.07715088756885252,0.07715088756885252,0.07715088756885252,0.07715088756885252,0.07713329062802582,0.07713329062802582,0.07715088756885252,0.07715088756885252,0.07715088756885252,0.07715088756885252,0.07713329062802582,0.07713329062802582,0.07713329062802582,0.07713329062802582,0.0770699892479907,0.07705504598567404,0.07705504598567404,0.07705504598567404,0.07705504598567404,0.07705504598567404,0.07705504598567404,0.07705504598567404,0.07705504598567404,0.07705504598567404,0.0770699892479907,0.07705504598567404,0.0770699892479907,0.07705504598567404,0.07703053405925087,0.07701438090186229,0.07699537593458597,0.07695216195920744,0.07695216195920744,0.07689612525163027,0.07683694063437843,0.07683694063437843,0.07683694063437843,0.07683694063437843,0.07682105597195327,0.07673820082893108,0.07673820082893108,0.07673820082893108,0.07670590107388113,0.07670590107388113,0.07670590107388113,0.07670590107388113,0.07667627108500132,0.07667627108500132,0.07660762948298284,0.07660762948298284,0.07660762948298284,0.07660762948298284,0.07660762948298284,0.07659063958499666,0.07659063958499666,0.0765197850324527,0.0765197850324527,0.07646542059158778,0.07640974045937139,0.07640974045937139,0.07640974045937139,0.07639644324450769,0.07639644324450769,0.07639644324450769,0.07639644324450769,0.07639644324450769,0.07638978149923878,0.07638978149923878,0.07638978149923878,0.07638978149923878,0.07638978149923878,0.07638978149923878,0.07638978149923878,0.07639644324450769,0.07639644324450769,0.07639644324450769,0.07639644324450769,0.07628305744581595,0.07628305744581595,0.07638978149923878,0.07628305744581595,0.07628305744581595,0.07625577048438534,0.07625577048438534,0.07625577048438534,0.07625577048438534,0.07625577048438534,0.07624177878945827,0.07623465918295859,0.07623465918295859,0.07623465918295859,0.07623465918295859,0.07623465918295859,0.07624177878945827,0.07624177878945827,0.07624177878945827,0.07623465918295859,0.07623465918295859,0.07624177878945827,0.07623465918295859,0.07623465918295859,0.07623465918295859,0.07618712216761248,0.07613523218108599,0.07603778733689717,0.07699537593458597,0.07613523218108599,0.07613523218108599,0.0757999010150435,0.07581271468313576,0.0757999010150435,0.07575754394929789,0.07573544514143705,0.07670590107388113,0.07670590107388113,0.07566053361413277,0.0756394588620386,0.07562096415313127,0.07558317729970751,0.07557508268062982,0.07613523218108599,0.07613523218108599,0.07535301907657044,0.07525852875306357,0.07624177878945827,0.0761651691116725,0.07603778733689717,0.07613523218108599,0.07488860424536127,0.07625577048438534,0.07625577048438534,0.07625577048438534,0.07623465918295859,0.0761651691116725,0.07562096415313127,0.07544979402910276,0.07542332049004888,0.07535301907657044,0.07535579626406443,0.07526583234917844,0.07520078629641763,0.0751251811313776,0.07504483900457667,0.07494347911357288,0.0753179073987992,0.07477789513933913,0.07453304860554213,0.07479412417798753,0.0740473217467526,0.07421388947601218,0.07412993267522594,0.07412993267522594,0.07412993267522594,0.07336423852086549,0.07336423852086549,0.0727473307366678,0.07324711218358883,0.07335726538713916,0.07282162684054125,0.0727473307366678,0.07208928841218534,0.07335726538713916,0.0727473307366678,0.07235244815283583,0.07235244815283583,0.07105800955064566,0.07017397993263678,0.06740296256920095,0.06589728027232515,0.06742772791268858,0.0702057196636344,0.06853686746988327,0.07030359256979209,0.07030359256979209,0.0702057196636344,0.07208928841218534,0.07105800955064566,0.07105800955064566,0.07250035050373452,0.07208928841218534,0.07250035050373452,0.07106555338510859,0.07275482654726635,0.07275482654726635,0.072845945471862,0.07263963017955014,0.07263963017955014,0.07208928841218534,0.07263963017955014,0.07106555338510859,0.07070162037189773,0.07275482654726635,0.07263963017955014,0.072845945471862,0.072845945471862,0.07275482654726635,0.07275482654726635,0.07263963017955014,0.07263963017955014,0.07263963017955014,0.07263963017955014,0.07430625618331599,0.07401007824301944,0.07275482654726635,0.072845945471862,0.072845945471862,0.07275482654726635,0.07275482654726635,0.07275482654726635,0.07275482654726635,0.07275482654726635,0.07275482654726635,0.07275482654726635,0.07275482654726635)
maxHPD=c(1.7755960756125633, 0.12078238884027599,0.12078238884027599,0.12078238884027599,0.12078238884027599,0.12078238884027599,0.12078238884027599,0.12078238884027599,0.12078238884027599,0.12078238884027599,0.12078238884027599,0.12078238884027599,0.12078238884027599,0.12078238884027599,0.12078238884027599,0.12078238884027599,0.12078238884027599,0.12078238884027599,0.12078238884027599,0.12078238884027599,0.12078238884027599,0.12059534018873855,0.1204530178132355,0.1204530178132355,0.1204530178132355,0.12002487324523163,0.12002487324523163,0.11966228513727648,0.11951010702062742,0.11899102592224292,0.11899102592224292,0.11896148884735684,0.11889151893142627,0.118527268994849,0.118176848499549,0.11805812717495381,0.11860038464832721,0.118527268994849,0.11835596335989351,0.11820205407653119,0.11816765041929131,0.118176848499549,0.11804754582337307,0.11763367600325535,0.118176848499549,0.11760978208668231,0.11760978208668231,0.11805812717495381,0.11763367600325535,0.11760978208668231,0.11763367600325535,0.11763367600325535,0.11763367600325535,0.11662059882105112,0.11662059882105112,0.11662059882105112,0.11763367600325535,0.11763367600325535,0.11759346173732976,0.11763367600325535,0.11763367600325535,0.11763367600325535,0.11763367600325535,0.11760835513568882,0.11760835513568882,0.11760835513568882,0.11662059882105112,0.11662059882105112,0.11662059882105112,0.11662059882105112,0.11658855765260334,0.11662059882105112,0.11662059882105112,0.11662059882105112,0.11662059882105112,0.11658855765260334,0.11662059882105112,0.11658855765260334,0.11658855765260334,0.11658855765260334,0.11658855765260334,0.11658855765260334,0.11649486366633405,0.11649486366633405,0.11649486366633405,0.11649486366633405,0.11649486366633405,0.11649486366633405,0.11649486366633405,0.11649486366633405,0.11649486366633405,0.11649486366633405,0.11649486366633405,0.11646945956132657,0.11646945956132657,0.11646945956132657,0.11646945956132657,0.11646945956132657,0.11763367600325535,0.11688755485216624,0.11646945956132657,0.11661744287813129,0.11658855765260334,0.11658855765260334,0.11662059882105112,0.11662059882105112,0.11662059882105112,0.11662059882105112,0.11662059882105112,0.11662059882105112,0.11662059882105112,0.11662059882105112,0.11662059882105112,0.11662059882105112,0.11661744287813129,0.11661744287813129,0.11661744287813129,0.11661744287813129,0.11656092895276707,0.11655108391307073,0.11655108391307073,0.11662059882105112,0.11662059882105112,0.11662059882105112,0.11662059882105112,0.11662059882105112,0.11662059882105112,0.11662059882105112,0.11662059882105112,0.11662059882105112,0.11662059882105112,0.11658855765260334,0.11658855765260334,0.11658855765260334,0.11658855765260334,0.11658855765260334,0.11658855765260334,0.11658855765260334,0.11656092895276707,0.11656092895276707,0.11658855765260334,0.11645846147962315,0.11645846147962315,0.11645846147962315,0.11645846147962315,0.11642503587306079,0.11642503587306079,0.11642503587306079,0.11642503587306079,0.11642503587306079,0.11646945956132657,0.11645846147962315,0.11644418038660098,0.11662059882105112,0.11662059882105112,0.11662059882105112,0.11662059882105112,0.11662059882105112,0.11662059882105112,0.11662059882105112,0.11662059882105112,0.11662059882105112,0.11662059882105112,0.11630114426684159,0.11630114426684159,0.1162843597891415,0.1162843597891415,0.11627097074066123,0.11672051045895213,0.11662059882105112,0.11658305594145277,0.11658305594145277,0.11658305594145277,0.11658305594145277,0.11656092895276707,0.11656092895276707,0.11661744287813129,0.11661744287813129,0.11661744287813129,0.11658855765260334,0.11658855765260334,0.11646945956132657,0.11662059882105112,0.11662059882105112,0.11644418038660098,0.11658855765260334,0.11649486366633405,0.11646945956132657,0.11662059882105112,0.11662059882105112,0.11662059882105112,0.11662059882105112,0.11658855765260334,0.11658855765260334,0.11662059882105112,0.11662059882105112,0.11662059882105112,0.11658855765260334,0.11658855765260334,0.11658855765260334,0.11658855765260334,0.11658855765260334,0.11646945956132657,0.11646945956132657,0.11646945956132657,0.11646945956132657,0.11644418038660098,0.11642503587306079,0.11642503587306079,0.11662059882105112,0.11662059882105112,0.11662059882105112,0.11662059882105112,0.11658855765260334,0.11658855765260334,0.11658855765260334,0.11658855765260334,0.11658855765260334,0.11658855765260334,0.11662059882105112,0.11662059882105112,0.11662059882105112,0.11658855765260334,0.11658855765260334,0.11658855765260334,0.11658855765260334,0.11658855765260334,0.11658855765260334,0.11658855765260334,0.11658855765260334,0.11658855765260334,0.11658855765260334,0.11656092895276707,0.11656092895276707,0.11655108391307073,0.11653349133239481,0.11655108391307073,0.11655108391307073,0.11653349133239481,0.11653349133239481,0.11653349133239481,0.11649486366633405,0.11662059882105112,0.11662059882105112,0.11662059882105112,0.11662059882105112,0.11662059882105112,0.11662059882105112,0.11662059882105112,0.11662059882105112,0.11662059882105112,0.11662059882105112,0.11645846147962315,0.11645846147962315,0.11645846147962315,0.11658855765260334,0.11658855765260334,0.11658855765260334,0.11630114426684159,0.11630114426684159,0.11630114426684159,0.11630114426684159,0.11658855765260334,0.11630114426684159,0.1162843597891415,0.11662059882105112,0.11662059882105112,0.11662059882105112,0.11662059882105112,0.11662059882105112,0.11630114426684159,0.11630114426684159,0.11630114426684159,0.11630114426684159,0.11630114426684159,0.11630114426684159,0.11630114426684159,0.11630114426684159,0.1162843597891415,0.1162843597891415,0.1162843597891415,0.11662059882105112,0.11662059882105112,0.11662059882105112,0.11662059882105112,0.11662059882105112,0.11662059882105112,0.11662059882105112,0.11662059882105112,0.11658855765260334,0.11658855765260334,0.11658855765260334,0.11658855765260334,0.11658855765260334,0.11658855765260334,0.11658855765260334,0.11658855765260334,0.11658855765260334,0.11658855765260334,0.11662059882105112,0.11662059882105112,0.11662059882105112,0.11662059882105112,0.11662059882105112,0.11662059882105112,0.11662059882105112,0.11662059882105112,0.11661744287813129,0.11661744287813129,0.11661744287813129,0.11661744287813129,0.11662059882105112,0.11662059882105112,0.11662059882105112,0.11662059882105112,0.11662059882105112,0.11662059882105112,0.11662059882105112,0.11662059882105112,0.11662059882105112,0.11662059882105112,0.11662059882105112,0.11662059882105112,0.11662059882105112,0.11658855765260334,0.11662059882105112,0.11662059882105112,0.11662059882105112,0.11662059882105112,0.11658855765260334,0.11658855765260334,0.11658855765260334,0.11658855765260334,0.11658855765260334,0.11658386484913705,0.11658386484913705,0.11658386484913705,0.11658386484913705,0.11658386484913705,0.11658386484913705,0.11658855765260334,0.11658855765260334,0.11658855765260334,0.11658855765260334,0.11658855765260334,0.11658855765260334,0.11658855765260334,0.11662059882105112,0.11662059882105112,0.11662059882105112,0.11662059882105112,0.11662059882105112,0.11662059882105112,0.11662059882105112,0.11662059882105112,0.11662059882105112,0.11662059882105112,0.11662059882105112,0.11662059882105112,0.11662059882105112,0.11662059882105112,0.11662059882105112,0.11662059882105112,0.11662059882105112,0.11662059882105112,0.11662059882105112,0.11662059882105112,0.11662059882105112,0.11662059882105112,0.11662059882105112,0.11662059882105112,0.11662059882105112,0.11662059882105112,0.11662059882105112,0.11662059882105112,0.11662059882105112,0.11662059882105112,0.11662059882105112,0.11662059882105112,0.11662059882105112,0.11662059882105112,0.11658855765260334,0.11658855765260334,0.11658855765260334,0.11658855765260334,0.11658855765260334,0.11658855765260334,0.11658855765260334,0.11658855765260334,0.11658855765260334,0.11658855765260334,0.11658855765260334,0.11658855765260334,0.11658855765260334,0.11658855765260334,0.11658855765260334,0.11658855765260334,0.11658855765260334,0.11658855765260334,0.11658855765260334,0.11662059882105112,0.11662059882105112,0.11662059882105112,0.11662059882105112,0.11662059882105112,0.11662059882105112,0.11662059882105112,0.11662059882105112,0.11662059882105112,0.11662059882105112,0.11662059882105112,0.11658855765260334,0.11658855765260334,0.11658855765260334,0.11658855765260334,0.11658855765260334,0.11658855765260334,0.11658855765260334,0.11658855765260334,0.11658855765260334,0.11658855765260334,0.11658855765260334,0.11658855765260334,0.11658855765260334,0.11658855765260334,0.11658855765260334,0.11658855765260334,0.11658855765260334,0.11658855765260334,0.11658855765260334,0.11658855765260334,0.11658855765260334,0.11658855765260334,0.11658855765260334,0.11658855765260334,0.11658855765260334,0.11658855765260334,0.11658855765260334,0.11658855765260334,0.11658855765260334,0.11658855765260334,0.11658855765260334,0.11658855765260334,0.11658855765260334,0.11658855765260334,0.11658855765260334,0.11658855765260334,0.11658855765260334,0.11658855765260334,0.11658855765260334,0.11658855765260334,0.11658855765260334,0.11658855765260334,0.11658855765260334,0.11658855765260334,0.11658855765260334,0.11658855765260334,0.11658855765260334,0.11658855765260334,0.11658855765260334,0.11658855765260334,0.11658855765260334,0.11658855765260334,0.11658855765260334,0.11658855765260334,0.11658855765260334,0.11658855765260334,0.11658855765260334,0.11658855765260334,0.11658855765260334,0.11658855765260334,0.11658855765260334,0.11658855765260334,0.11658855765260334,0.11658855765260334,0.11658855765260334,0.11658855765260334,0.11658855765260334,0.11658386484913705,0.11658386484913705,0.11658386484913705,0.11658386484913705,0.11658386484913705,0.11658386484913705,0.11658386484913705,0.11658386484913705,0.11658386484913705,0.11658386484913705,0.11658386484913705,0.11658386484913705,0.11658386484913705,0.11658386484913705,0.11658386484913705,0.11658386484913705,0.11658386484913705,0.11658386484913705,0.11658386484913705,0.11658386484913705,0.11658386484913705,0.11658386484913705,0.11658855765260334,0.11658855765260334,0.11658855765260334,0.11658855765260334,0.11658855765260334,0.11658386484913705,0.11658386484913705,0.11658386484913705,0.11658386484913705,0.11658386484913705,0.11658386484913705,0.11658386484913705,0.11658386484913705,0.11658386484913705,0.11658386484913705,0.11658386484913705,0.11658386484913705,0.11658386484913705,0.11658386484913705,0.11658386484913705,0.11658386484913705,0.11658386484913705,0.11658386484913705,0.11658386484913705,0.11658386484913705,0.11658855765260334,0.11658855765260334,0.11658855765260334,0.11658855765260334,0.11658855765260334,0.11658855765260334,0.11658855765260334,0.11658855765260334,0.11658386484913705,0.11658386484913705,0.11658386484913705,0.11658855765260334,0.11658855765260334,0.11658855765260334,0.11658386484913705,0.11658386484913705,0.11658386484913705,0.11658386484913705,0.11658386484913705,0.11658386484913705,0.11658386484913705,0.11658386484913705,0.11658386484913705,0.11658386484913705,0.11658386484913705,0.11658386484913705,0.11658386484913705,0.11658386484913705,0.11658386484913705,0.11658386484913705,0.11658386484913705,0.11658386484913705,0.11658386484913705,0.11658855765260334,0.11658855765260334,0.11658855765260334,0.11658855765260334,0.11658855765260334,0.11658855765260334,0.11658855765260334,0.11658855765260334,0.11658386484913705,0.11658386484913705,0.11658386484913705,0.11658386484913705,0.11658386484913705,0.11658386484913705,0.11658855765260334,0.11658855765260334,0.11658855765260334,0.11658855765260334,0.11658855765260334,0.11658855765260334,0.11658855765260334,0.11658855765260334,0.11658855765260334,0.11658855765260334,0.11658855765260334,0.11658855765260334,0.11658855765260334,0.11658855765260334,0.11658855765260334,0.11658855765260334,0.11658855765260334,0.11658855765260334,0.11658855765260334,0.11658386484913705,0.11658386484913705,0.11658386484913705,0.11658386484913705,0.11658386484913705,0.11658386484913705,0.11658386484913705,0.11658386484913705,0.11658386484913705,0.11658386484913705,0.11658386484913705,0.11658386484913705,0.11658386484913705,0.11658386484913705,0.11658386484913705,0.11658386484913705,0.11658386484913705,0.11658386484913705,0.11658386484913705,0.11658386484913705,0.11658386484913705,0.11658386484913705,0.11658386484913705,0.11658386484913705,0.11658386484913705,0.11658386484913705,0.11658386484913705,0.11658386484913705,0.11658386484913705,0.11658386484913705,0.11658386484913705,0.11658386484913705,0.11658855765260334,0.11658855765260334,0.11658855765260334,0.11658855765260334,0.11658386484913705,0.11658386484913705,0.11658386484913705,0.11658386484913705,0.11658855765260334,0.11658855765260334,0.11658855765260334,0.11658855765260334,0.11658855765260334,0.11658855765260334,0.11658855765260334,0.11658855765260334,0.11658386484913705,0.11658386484913705,0.11658386484913705,0.11658386484913705,0.11658386484913705,0.11658386484913705,0.11658386484913705,0.11658386484913705,0.11658386484913705,0.11658386484913705,0.11658386484913705,0.11658386484913705,0.11658855765260334,0.11658386484913705,0.11658386484913705,0.11658386484913705,0.11658386484913705,0.11658386484913705,0.11658386484913705,0.11658386484913705,0.11658386484913705,0.11658386484913705,0.11658855765260334,0.11658855765260334,0.11658386484913705,0.11658386484913705,0.11658386484913705,0.11658386484913705,0.11658386484913705,0.11658386484913705,0.11658386484913705,0.11658386484913705,0.11658386484913705,0.11658386484913705,0.11658386484913705,0.11658386484913705,0.11658386484913705,0.11658386484913705,0.11658386484913705,0.11658386484913705,0.11658386484913705,0.11658855765260334,0.11658855765260334,0.11658855765260334,0.11662059882105112,0.11662059882105112,0.11662059882105112,0.11662059882105112,0.11662059882105112,0.11662059882105112,0.11662059882105112,0.11662059882105112,0.11658855765260334,0.11658855765260334,0.11658855765260334,0.11658855765260334,0.11658855765260334,0.11658855765260334,0.11658855765260334,0.11658855765260334,0.11658855765260334,0.11658855765260334,0.11662059882105112,0.11662059882105112,0.11662059882105112,0.11662059882105112,0.11662059882105112,0.11662059882105112,0.11662059882105112,0.11662059882105112,0.11662059882105112,0.11662059882105112,0.11662059882105112,0.11662059882105112,0.11662059882105112,0.11662059882105112,0.11662059882105112,0.11662059882105112,0.11662059882105112,0.11662059882105112,0.11662059882105112,0.11662059882105112,0.11662059882105112,0.11662059882105112,0.11662059882105112,0.11662059882105112,0.11662059882105112,0.11662059882105112,0.11662059882105112,0.11662059882105112,0.11662059882105112,0.11662059882105112,0.11662059882105112,0.11658855765260334,0.11662059882105112,0.11662059882105112,0.11658386484913705,0.11658386484913705,0.11658855765260334,0.11658855765260334,0.11658855765260334,0.11658855765260334,0.11658855765260334,0.11658855765260334,0.11658855765260334,0.11658855765260334,0.11658855765260334,0.11658855765260334,0.11658855765260334,0.11658855765260334,0.11658855765260334,0.11662059882105112,0.11662059882105112,0.11662059882105112,0.11662059882105112,0.11658855765260334,0.11658855765260334,0.11662059882105112,0.11658855765260334,0.11658855765260334,0.11658386484913705,0.11658855765260334,0.11658855765260334,0.11658855765260334,0.11658855765260334,0.11658855765260334,0.11658855765260334,0.11658855765260334,0.11658855765260334,0.11658855765260334,0.11658855765260334,0.11658855765260334,0.11658855765260334,0.11658855765260334,0.11662059882105112,0.11662059882105112,0.11662059882105112,0.11662059882105112,0.11662059882105112,0.11662059882105112,0.11662059882105112,0.11658855765260334,0.11662059882105112,0.11760978208668231,0.11687015995886249,0.11687015995886249,0.11658855765260334,0.11662059882105112,0.11662059882105112,0.11662059882105112,0.11662059882105112,0.11763367600325535,0.11763367600325535,0.11662059882105112,0.11662059882105112,0.11662059882105112,0.11662059882105112,0.11662059882105112,0.1173061508323922,0.11733626697019947,0.11658855765260334,0.11658855765260334,0.11760978208668231,0.11760978208668231,0.11763367600325535,0.11778655890820218,0.11662059882105112,0.11803850879978847,0.11805812717495381,0.11805812717495381,0.11805812717495381,0.11805812717495381,0.11760978208668231,0.11760978208668231,0.11760978208668231,0.1175812780551708,0.11760978208668231,0.11760978208668231,0.11763367600325535,0.11763367600325535,0.11760978208668231,0.11763367600325535,0.11805812717495381,0.11763367600325535,0.11760978208668231,0.11804754582337307,0.11760978208668231,0.11805812717495381,0.118176848499549,0.11860038464832721,0.11889151893142627,0.11856043188345514,0.11886932784391967,0.11864946969627573,0.11968268635764412,0.12002487324523163,0.11995671559131749,0.1204530178132355,0.12085084241116002,0.12263106941732699,0.122802417517709,0.12305169521557545,0.12407919821249362,0.12384455982702187,0.12499855812677532,0.12523297575013606,0.1295689353070262,0.1376329922724692,0.14469100577240496,0.14698364817382667,0.15315562914305042,0.15631358917273108,0.1589960686484668,0.16380596811873782,0.1642842769820064,0.16694873902008056,0.16976179887433543,0.17063539344782144,0.1729651089971138,0.17328384589438112,0.17560725389534257,0.17584619860863482,0.17614112860990336,0.17664983487342337,0.17707378348841912,0.17707378348841912,0.17791018170644465,0.1766146448382698,0.17707378348841912,0.1795796634545718,0.1795796634545718,0.18031656083710443,0.18035743490791775,0.18045750183249476,0.18045750183249476,0.18052373995191195,0.1810282049965796,0.1812959636242779,0.1815264772284994,0.18338472431933597,0.18338472431933597,0.1829378565031404,0.18336139701392004,0.18338472431933597,0.1836724431427484,0.1844164177850366,0.18508738168084418,0.18546652131265923,0.18546652131265923,0.18546652131265923,0.18546652131265923,0.18546652131265923)
#time=time[4:length(time)]
#rate=rate[4:length(rate)]
#minHPD=minHPD[4:length(minHPD)]
#maxHPD=maxHPD[4:length(maxHPD)]

plot(c(seq(-290,0,by=1),0),rep(2,length(c(seq(290,0,by=-1),0))), xlab="", ylab="Rates (events/Myr/lineage)", xlim=c(-270,-230), ylim=c(0,0.15), type="l", col="white",lwd="1",las="1",cex.axis="1",cex.main="1",cex.lab="1",bty="n", main="C", axes=F)
rect(-323.2,-0.02,-298.9,300, col="white", border=NA)
rect(-298.9,-0.02,-272.95,300, col="whitesmoke", border=NA)
rect(-272.95,-0.02,-259.1,300, col="white", border=NA)
rect(-259.1,-0.02,-251.9,300, col="whitesmoke", border=NA)
rect(-251.9,-0.02,-247.2,300, col="white", border=NA)
rect(-247.2,-0.02,-237,300, col="whitesmoke", border=NA)
rect(-237,-0.02,-201.3,300, col="white", border=NA)
rect(-201.3,-0.02,-174.1,300, col="whitesmoke", border=NA)
rect(-174.1,-0.02,-163.5,300, col="white", border=NA)
rect(-163.5,-0.02,-145,300, col="whitesmoke", border=NA)
rect(-145,-0.02,-100.5,300, col="white", border=NA)
rect(-100.5,-0.02,-66,300, col="whitesmoke", border=NA)
rect(-66,-0.02,-56,300, col="white", border=NA)
rect(-56,-0.02,-33.9,300, col="whitesmoke", border=NA)
rect(-33.9,-0.02,-23.03,300, col="white", border=NA)
rect(-23.03,-0.02,-5.33,300, col="whitesmoke", border=NA)
rect(-5.33,-0.02,-2.58,300, col="white", border=NA)
rect(-2.58,-0.02,0,300, col="whitesmoke", border=NA)

rect(-261.28,-3,-259.51,300, col=alpha('#ffaf03',0.2), border=NA)
rect(-234.5,-3,-232,300, col=alpha('#ffaf03',0.2), border=NA)

axis(side=1, seq(-280, -220, by=10), col="black",col.axis="black",las=1)
axis(side=2, seq(0, 0.15, by=0.05), col="black",col.axis="black",las=2)
abline(v=c(-251.902),col="red",lty="dashed",lwd="2")

legend("topleft", bty="n", c("Extinction rate"),lwd="3",col=c("#e34a33"), cex=1)
lines(time,time,type = 'n')
polygon(c(time, rev(time)), c(maxHPD, rev(minHPD)), col = alpha('#e34a33',0.3), border = NA)
lines(time,rate, col = '#e34a33', lwd=2)

add_geochrono(0, -0.15)


# Frequency of shift in extinction rate
mids=c(-0.15208290155440413, -0.4562487046632124,-0.7604145077720206,-1.064580310880829,-1.368746113989637,-1.6729119170984454,-1.9770777202072538,-2.281243523316062,-2.58540932642487,-2.8895751295336782,-3.193740932642487,-3.497906735751295,-3.802072538860103,-4.106238341968911,-4.410404145077719,-4.7145699481865275,-5.018735751295336,-5.322901554404144,-5.627067357512952,-5.93123316062176,-6.235398963730569,-6.539564766839377,-6.843730569948185,-7.1478963730569935,-7.452062176165802,-7.75622797927461,-8.060393782383418,-8.364559585492227,-8.668725388601034,-8.972891191709843,-9.27705699481865,-9.58122279792746,-9.885388601036269,-10.189554404145076,-10.493720207253885,-10.797886010362692,-11.102051813471501,-11.406217616580308,-11.710383419689117,-12.014549222797925,-12.318715025906734,-12.622880829015543,-12.92704663212435,-13.231212435233159,-13.535378238341966,-13.839544041450775,-14.143709844559583,-14.447875647668392,-14.7520414507772,-15.056207253886008,-15.360373056994817,-15.664538860103624,-15.968704663212431,-16.27287046632124,-16.57703626943005,-16.88120207253886,-17.185367875647668,-17.489533678756473,-17.793699481865282,-18.09786528497409,-18.4020310880829,-18.706196891191706,-19.010362694300515,-19.314528497409324,-19.618694300518133,-19.92286010362694,-20.227025906735747,-20.531191709844556,-20.835357512953365,-21.139523316062174,-21.44368911917098,-21.74785492227979,-22.052020725388598,-22.356186528497407,-22.660352331606216,-22.96451813471502,-23.26868393782383,-23.57284974093264,-23.87701554404145,-24.181181347150254,-24.485347150259063,-24.789512953367872,-25.09367875647668,-25.39784455958549,-25.702010362694296,-26.006176165803105,-26.310341968911914,-26.614507772020723,-26.91867357512953,-27.222839378238337,-27.527005181347146,-27.831170984455955,-28.135336787564764,-28.43950259067357,-28.74366839378238,-29.047834196891188,-29.351999999999997,-29.656165803108806,-29.96033160621761,-30.26449740932642,-30.56866321243523,-30.87282901554404,-31.176994818652844,-31.481160621761653,-31.785326424870462,-32.08949222797927,-32.39365803108808,-32.69782383419689,-33.0019896373057,-33.30615544041451,-33.610321243523316,-33.914487046632125,-34.218652849740934,-34.52281865284974,-34.826984455958545,-35.131150259067354,-35.43531606217616,-35.73948186528497,-36.04364766839378,-36.34781347150259,-36.6519792746114,-36.95614507772021,-37.26031088082902,-37.56447668393782,-37.86864248704663,-38.17280829015544,-38.476974093264246,-38.781139896373055,-39.085305699481864,-39.38947150259067,-39.69363730569948,-39.99780310880829,-40.30196891191709,-40.6061347150259,-40.91030051813471,-41.21446632124352,-41.51863212435233,-41.82279792746114,-42.12696373056995,-42.43112953367876,-42.735295336787566,-43.03946113989637,-43.34362694300518,-43.647792746113986,-43.951958549222795,-44.256124352331604,-44.56029015544041,-44.86445595854922,-45.16862176165803,-45.47278756476684,-45.77695336787564,-46.08111917098445,-46.38528497409326,-46.68945077720207,-46.99361658031088,-47.29778238341969,-47.601948186528496,-47.906113989637305,-48.210279792746114,-48.514445595854916,-48.818611398963725,-49.122777202072534,-49.42694300518134,-49.73110880829015,-50.03527461139896,-50.33944041450777,-50.64360621761658,-50.94777202072539,-51.2519378238342,-51.556103626943,-51.86026943005181,-52.16443523316062,-52.468601036269426,-52.772766839378235,-53.076932642487044,-53.38109844559585,-53.68526424870466,-53.98943005181347,-54.29359585492227,-54.59776165803108,-54.90192746113989,-55.2060932642487,-55.51025906735751,-55.81442487046632,-56.11859067357513,-56.42275647668394,-56.726922279792745,-57.03108808290155,-57.335253886010356,-57.639419689119165,-57.943585492227974,-58.24775129533678,-58.55191709844559,-58.8560829015544,-59.16024870466321,-59.46441450777202,-59.76858031088082,-60.07274611398963,-60.37691191709844,-60.68107772020725,-60.98524352331606,-61.28940932642487,-61.593575129533676,-61.897740932642485,-62.201906735751294,-62.506072538860096,-62.810238341968905,-63.114404145077714,-63.41856994818652,-63.72273575129533,-64.02690155440413,-64.33106735751294,-64.63523316062175,-64.93939896373055,-65.24356476683937,-65.54773056994817,-65.85189637305699,-66.15606217616579,-66.4602279792746,-66.76439378238341,-67.06855958549221,-67.37272538860103,-67.67689119170983,-67.98105699481864,-68.28522279792745,-68.58938860103626,-68.89355440414506,-69.19772020725388,-69.50188601036268,-69.80605181347148,-70.1102176165803,-70.4143834196891,-70.71854922279792,-71.02271502590672,-71.32688082901554,-71.63104663212434,-71.93521243523315,-72.23937823834196,-72.54354404145076,-72.84770984455957,-73.15187564766838,-73.45604145077719,-73.760207253886,-74.06437305699481,-74.36853886010361,-74.67270466321243,-74.97687046632123,-75.28103626943003,-75.58520207253885,-75.88936787564765,-76.19353367875647,-76.49769948186527,-76.80186528497408,-77.10603108808289,-77.4101968911917,-77.7143626943005,-78.0185284974093,-78.32269430051812,-78.62686010362692,-78.93102590673574,-79.23519170984454,-79.53935751295336,-79.84352331606216,-80.14768911917098,-80.45185492227978,-80.75602072538858,-81.0601865284974,-81.3643523316062,-81.66851813471501,-81.97268393782382,-82.27684974093263,-82.58101554404143,-82.88518134715025,-83.18934715025905,-83.49351295336785,-83.79767875647667,-84.10184455958547,-84.40601036269429,-84.71017616580309,-85.0143419689119,-85.31850777202071,-85.62267357512953,-85.92683937823833,-86.23100518134713,-86.53517098445595,-86.83933678756475,-87.14350259067356,-87.44766839378237,-87.75183419689118,-88.05599999999998,-88.3601658031088,-88.6643316062176,-88.9684974093264,-89.27266321243522,-89.57682901554402,-89.88099481865284,-90.18516062176164,-90.48932642487046,-90.79349222797926,-91.09765803108807,-91.40182383419688,-91.70598963730568,-92.0101554404145,-92.3143212435233,-92.61848704663211,-92.92265284974091,-93.22681865284973,-93.53098445595853,-93.83515025906735,-94.13931606217615,-94.44348186528495,-94.74764766839377,-95.05181347150257,-95.35597927461139,-95.66014507772019,-95.964310880829,-96.2684766839378,-96.57264248704662,-96.87680829015542,-97.18097409326423,-97.48513989637304,-97.78930569948184,-98.09347150259066,-98.39763730569946,-98.70180310880828,-99.00596891191708,-99.3101347150259,-99.6143005181347,-99.91846632124351,-100.22263212435232,-100.52679792746112,-100.83096373056993,-101.13512953367874,-101.43929533678755,-101.74346113989635,-102.04762694300517,-102.35179274611397,-102.65595854922279,-102.96012435233159,-103.26429015544039,-103.56845595854921,-103.87262176165801,-104.17678756476683,-104.48095336787563,-104.78511917098444,-105.08928497409325,-105.39345077720206,-105.69761658031086,-106.00178238341967,-106.30594818652848,-106.61011398963728,-106.9142797927461,-107.2184455958549,-107.52261139896372,-107.82677720207252,-108.13094300518134,-108.43510880829014,-108.73927461139894,-109.04344041450776,-109.34760621761656,-109.65177202072537,-109.95593782383418,-110.26010362694299,-110.5642694300518,-110.86843523316061,-111.17260103626941,-111.47676683937821,-111.78093264248703,-112.08509844559583,-112.38926424870465,-112.69343005181345,-112.99759585492227,-113.30176165803107,-113.60592746113988,-113.91009326424869,-114.21425906735749,-114.5184248704663,-114.8225906735751,-115.12675647668392,-115.43092227979272,-115.73508808290154,-116.03925388601034,-116.34341968911916,-116.64758549222796,-116.95175129533676,-117.25591709844558,-117.56008290155438,-117.8642487046632,-118.168414507772,-118.47258031088082,-118.77674611398962,-119.08091191709843,-119.38507772020724,-119.68924352331604,-119.99340932642485,-120.29757512953366,-120.60174093264247,-120.90590673575127,-121.21007253886009,-121.51423834196889,-121.81840414507771,-122.12256994818651,-122.42673575129531,-122.73090155440413,-123.03506735751293,-123.33923316062175,-123.64339896373055,-123.94756476683936,-124.25173056994817,-124.55589637305698,-124.86006217616578,-125.16422797927459,-125.4683937823834,-125.7725595854922,-126.07672538860102,-126.38089119170982,-126.68505699481864,-126.98922279792744,-127.29338860103626,-127.59755440414506,-127.90172020725386,-128.2058860103627,-128.5100518134715,-128.8142176165803,-129.1183834196891,-129.42254922279793,-129.72671502590674,-130.03088082901553,-130.33504663212435,-130.63921243523316,-130.94337823834195,-131.24754404145077,-131.55170984455958,-131.8558756476684,-132.1600414507772,-132.464207253886,-132.76837305699482,-133.07253886010363,-133.37670466321242,-133.68087046632124,-133.98503626943005,-134.28920207253884,-134.59336787564766,-134.89753367875647,-135.2016994818653,-135.50586528497408,-135.8100310880829,-136.1141968911917,-136.4183626943005,-136.72252849740931,-137.02669430051813,-137.33086010362695,-137.63502590673573,-137.93919170984455,-138.24335751295337,-138.54752331606218,-138.85168911917097,-139.1558549222798,-139.4600207253886,-139.7641865284974,-140.0683523316062,-140.37251813471502,-140.67668393782384,-140.98084974093263,-141.28501554404144,-141.58918134715026,-141.89334715025905,-142.19751295336786,-142.50167875647668,-142.8058445595855,-143.11001036269428,-143.4141761658031,-143.71834196891191,-144.02250777202073,-144.32667357512952,-144.63083937823833,-144.93500518134715,-145.23917098445594,-145.54333678756475,-145.84750259067357,-146.1516683937824,-146.45583419689117,-146.76,-147.0641658031088,-147.3683316062176,-147.6724974093264,-147.97666321243523,-148.28082901554404,-148.58499481865283,-148.88916062176165,-149.19332642487046,-149.49749222797928,-149.80165803108807,-150.10582383419688,-150.4099896373057,-150.7141554404145,-151.0183212435233,-151.32248704663212,-151.62665284974094,-151.93081865284972,-152.23498445595854,-152.53915025906736,-152.84331606217614,-153.14748186528496,-153.45164766839378,-153.7558134715026,-154.05997927461138,-154.3641450777202,-154.668310880829,-154.97247668393783,-155.27664248704662,-155.58080829015543,-155.88497409326425,-156.18913989637304,-156.49330569948185,-156.79747150259067,-157.10163730569948,-157.40580310880827,-157.7099689119171,-158.0141347150259,-158.31830051813472,-158.6224663212435,-158.92663212435232,-159.23079792746114,-159.53496373056993,-159.83912953367874,-160.14329533678756,-160.44746113989638,-160.75162694300516,-161.05579274611398,-161.3599585492228,-161.66412435233158,-161.9682901554404,-162.27245595854922,-162.57662176165803,-162.88078756476682,-163.18495336787564,-163.48911917098445,-163.79328497409327,-164.09745077720206,-164.40161658031087,-164.7057823834197,-165.00994818652848,-165.3141139896373,-165.6182797927461,-165.92244559585492,-166.2266113989637,-166.53077720207253,-166.83494300518134,-167.13910880829013,-167.44327461139895,-167.74744041450776,-168.05160621761658,-168.35577202072537,-168.65993782383418,-168.964103626943,-169.26826943005182,-169.5724352331606,-169.87660103626942,-170.18076683937824,-170.48493264248702,-170.78909844559584,-171.09326424870466,-171.39743005181347,-171.70159585492226,-172.00576165803108,-172.3099274611399,-172.61409326424868,-172.9182590673575,-173.2224248704663,-173.52659067357513,-173.83075647668392,-174.13492227979273,-174.43908808290155,-174.74325388601036,-175.04741968911915,-175.35158549222797,-175.65575129533678,-175.95991709844557,-176.2640829015544,-176.5682487046632,-176.87241450777202,-177.1765803108808,-177.48074611398962,-177.78491191709844,-178.08907772020723,-178.39324352331604,-178.69740932642486,-179.00157512953368,-179.30574093264246,-179.60990673575128,-179.9140725388601,-180.2182383419689,-180.5224041450777,-180.82656994818652,-181.13073575129533,-181.43490155440412,-181.73906735751294,-182.04323316062175,-182.34739896373057,-182.65156476683936,-182.95573056994817,-183.259896373057,-183.56406217616578,-183.8682279792746,-184.1723937823834,-184.47655958549223,-184.780725388601,-185.08489119170983,-185.38905699481865,-185.69322279792746,-185.99738860103625,-186.30155440414507,-186.60572020725388,-186.90988601036267,-187.21405181347149,-187.5182176165803,-187.82238341968912,-188.1265492227979,-188.43071502590672,-188.73488082901554,-189.03904663212433,-189.34321243523314,-189.64737823834196,-189.95154404145077,-190.25570984455956,-190.55987564766838,-190.8640414507772,-191.168207253886,-191.4723730569948,-191.7765388601036,-192.08070466321243,-192.38487046632122,-192.68903626943003,-192.99320207253885,-193.29736787564767,-193.60153367875645,-193.90569948186527,-194.2098652849741,-194.51403108808287,-194.8181968911917,-195.1223626943005,-195.42652849740932,-195.7306943005181,-196.03486010362693,-196.33902590673574,-196.64319170984456,-196.94735751295335,-197.25152331606216,-197.55568911917098,-197.85985492227977,-198.16402072538858,-198.4681865284974,-198.7723523316062,-199.076518134715,-199.38068393782382,-199.68484974093263,-199.98901554404145,-200.29318134715024,-200.59734715025905,-200.90151295336787,-201.20567875647666,-201.50984455958547,-201.8140103626943,-202.1181761658031,-202.4223419689119,-202.7265077720207,-203.03067357512953,-203.3348393782383,-203.63900518134713,-203.94317098445595,-204.24733678756476,-204.55150259067355,-204.85566839378237,-205.15983419689118,-205.464,-205.7681658031088,-206.0723316062176,-206.37649740932642,-206.6806632124352,-206.98482901554402,-207.28899481865284,-207.59316062176165,-207.89732642487044,-208.20149222797926,-208.50565803108807,-208.80982383419686,-209.11398963730568,-209.4181554404145,-209.7223212435233,-210.0264870466321,-210.33065284974091,-210.63481865284973,-210.93898445595855,-211.24315025906733,-211.54731606217615,-211.85148186528497,-212.15564766839375,-212.45981347150257,-212.7639792746114,-213.0681450777202,-213.372310880829,-213.6764766839378,-213.98064248704662,-214.2848082901554,-214.58897409326423,-214.89313989637304,-215.19730569948186,-215.50147150259065,-215.80563730569946,-216.10980310880828,-216.4139689119171,-216.71813471502588,-217.0223005181347,-217.32646632124352,-217.6306321243523,-217.93479792746112,-218.23896373056994,-218.54312953367875,-218.84729533678754,-219.15146113989636,-219.45562694300517,-219.75979274611396,-220.06395854922278,-220.3681243523316,-220.6722901554404,-220.9764559585492,-221.280621761658,-221.58478756476683,-221.88895336787564,-222.19311917098443,-222.49728497409325,-222.80145077720206,-223.10561658031085,-223.40978238341967,-223.71394818652848,-224.0181139896373,-224.3222797927461,-224.6264455958549,-224.93061139896372,-225.2347772020725,-225.53894300518132,-225.84310880829014,-226.14727461139896,-226.45144041450774,-226.75560621761656,-227.05977202072538,-227.3639378238342,-227.66810362694298,-227.9722694300518,-228.2764352331606,-228.5806010362694,-228.88476683937822,-229.18893264248703,-229.49309844559585,-229.79726424870464,-230.10143005181345,-230.40559585492227,-230.70976165803106,-231.01392746113987,-231.3180932642487,-231.6222590673575,-231.9264248704663,-232.2305906735751,-232.53475647668392,-232.83892227979274,-233.14308808290153,-233.44725388601034,-233.75141968911916,-234.05558549222795,-234.35975129533676,-234.66391709844558,-234.9680829015544,-235.27224870466318,-235.576414507772,-235.88058031088082,-236.18474611398963,-236.48891191709842,-236.79307772020724,-237.09724352331605,-237.40140932642484,-237.70557512953366,-238.00974093264247,-238.3139067357513,-238.61807253886008,-238.9222383419689,-239.2264041450777,-239.5305699481865,-239.8347357512953,-240.13890155440413,-240.44306735751294,-240.74723316062173,-241.05139896373055,-241.35556476683936,-241.65973056994818,-241.96389637305697,-242.26806217616578,-242.5722279792746,-242.8763937823834,-243.1805595854922,-243.48472538860102,-243.78889119170984,-244.09305699481862,-244.39722279792744,-244.70138860103626,-245.00555440414504,-245.30972020725386,-245.61388601036268,-245.9180518134715,-246.22221761658028,-246.5263834196891,-246.8305492227979,-247.13471502590673,-247.43888082901552,-247.74304663212433,-248.04721243523315,-248.35137823834194,-248.65554404145075,-248.95970984455957,-249.26387564766839,-249.56804145077717,-249.872207253886,-250.1763730569948,-250.4805388601036,-250.7847046632124,-251.08887046632123,-251.39303626943004,-251.69720207253883,-252.00136787564765,-252.30553367875646,-252.60969948186528,-252.91386528497407,-253.21803108808288,-253.5221968911917,-253.82636269430049,-254.1305284974093,-254.43469430051812,-254.73886010362693,-255.04302590673572,-255.34719170984454,-255.65135751295335,-255.95552331606214,-256.25968911917096,-256.56385492227975,-256.86802072538853,-257.1721865284974,-257.47635233160617,-257.78051813471495,-258.0846839378238,-258.3888497409326,-258.6930155440414,-258.9971813471502,-259.301347150259,-259.60551295336785,-259.90967875647664,-260.2138445595854,-260.51801036269427,-260.82217616580306,-261.12634196891185,-261.4305077720207,-261.7346735751295,-262.03883937823826,-262.3430051813471,-262.6471709844559,-262.95133678756474,-263.25550259067353,-263.5596683937823,-263.86383419689116,-264.16799999999995,-264.47216580310874,-264.7763316062176,-265.08049740932637,-265.38466321243516,-265.688829015544,-265.9929948186528,-266.29716062176163,-266.6013264248704,-266.9054922279792,-267.20965803108805,-267.51382383419684,-267.81798963730563,-268.1221554404145,-268.42632124352326,-268.73048704663205,-269.0346528497409,-269.3388186528497,-269.64298445595847,-269.9471502590673,-270.2513160621761,-270.55548186528495,-270.85964766839373,-271.1638134715025,-271.46797927461137,-271.77214507772015,-272.07631088082894,-272.3804766839378,-272.6846424870466,-272.98880829015536,-273.2929740932642,-273.597139896373,-273.90130569948184,-274.2054715025906,-274.5096373056994,-274.81380310880826,-275.11796891191705,-275.42213471502583,-275.7263005181347,-276.03046632124347,-276.33463212435225,-276.6387979274611,-276.9429637305699,-277.24712953367873,-277.5512953367875,-277.8554611398963,-278.15962694300515,-278.46379274611394,-278.7679585492227,-279.07212435233157,-279.37629015544036,-279.68045595854915,-279.984621761658,-280.2887875647668,-280.5929533678756,-280.8971191709844,-281.2012849740932,-281.50545077720204,-281.80961658031083,-282.1137823834196,-282.41794818652846,-282.72211398963725,-283.02627979274604,-283.3304455958549,-283.63461139896367,-283.93877720207246,-284.2429430051813,-284.5471088082901,-284.85127461139894,-285.1554404145077,-285.4596062176165,-285.76377202072536,-286.06793782383414,-286.37210362694293,-286.6762694300518,-286.98043523316056,-287.28460103626935,-287.5887668393782,-287.892932642487,-288.1970984455958,-288.5012642487046,-288.8054300518134,-289.10959585492225,-289.41376165803104,-289.7179274611398,-290.02209326424867,-290.32625906735746,-290.63042487046624,-290.9345906735751,-291.2387564766839,-291.5429222797927,-291.8470880829015,-292.1512538860103,-292.45541968911914,-292.7595854922279,-293.0637512953367,-293.36791709844556)
counts=c(0.0, 0.0,0.0,0.0,0.0,0.0,0.0,0.0,0.0,0.0,0.0,0.0,0.0,0.0,0.0,0.0,0.0,0.0,0.0,0.0,0.0,0.0,0.0,0.0,0.0,0.0,0.0,0.0,0.0,0.0,0.0,0.0,0.0,0.0,0.0,0.0,0.0,0.0,0.0,0.0,0.0,0.0,0.0,0.0,0.0,0.0,0.0,0.0,0.0,0.0,0.0,0.0,0.0,0.0,0.0,0.0,0.0,0.0,0.0,0.0,0.0,0.0,0.0,0.0,0.0,0.0,0.0,0.0,0.0,0.0,0.0,0.0,0.0,0.0,0.0,0.0,0.0,0.0,0.0,0.0,0.0,0.0,0.0,0.0,0.0,0.0,0.0,0.0,0.0,0.0,0.0,0.0,0.0,0.0,0.0,0.0,0.0,0.0,0.0,0.0,0.0,0.0,0.0,0.0,0.0,0.0,0.0,0.0,0.0,0.0,0.0,0.0,0.0,0.0,0.0,0.0,0.0,0.0,0.0,0.0,0.0,0.0,0.0,0.0,0.0,0.0,0.0,0.0,0.0,0.0,0.0,0.0,0.0,0.0,0.0,0.0,0.0,0.0,0.0,0.0,0.0,0.0,0.0,0.0,0.0,0.0,0.0,0.0,0.0,0.0,0.0,0.0,0.0,0.0,0.0,0.0,0.0,0.0,0.0,0.0,0.0,0.0,0.0,0.0,0.0,0.0,0.0,0.0,0.0,0.0,0.0,0.0,0.0,0.0,0.0,0.0,0.0,0.0,0.0,0.0,0.0,0.0,0.0,0.0,0.0,0.0,0.0,0.0,0.0,0.0,0.0,0.0,0.0,0.0,0.0,0.0,0.0,0.0,0.0,0.0,0.0,0.0,0.0,0.0,0.0,0.0,0.0,0.0,0.0,0.0,0.0,0.0,0.0,0.0,0.0,0.0,0.0,0.0,0.0,0.0,0.0,0.0,0.0,0.0,0.0,0.0,0.0,0.0,0.0,0.0,0.0,0.0,0.0,0.0,0.0,0.0,0.0,0.0,0.0,0.0,0.0,0.0,0.0,0.0,0.0,0.0,0.0,0.0,0.0,0.0,0.0,0.0,0.0,0.0,0.0,0.0,0.0,0.0,0.0,0.0,0.0,0.0,0.0,0.0,0.0,0.0,0.0,0.0,0.0,0.0,0.0,0.0,0.0,0.0,0.0,0.0,0.0,0.0,0.0,0.0,0.0,0.0,0.0,0.0,0.0,0.0,0.0,0.0,0.0,0.0,0.0,0.0,0.0,0.0,0.0,0.0,0.0,0.0,0.0,0.0,0.0,0.0,0.0,0.0,0.0,0.0,0.0,0.0,0.0,0.0,0.0,0.0,0.0,0.0,0.0,0.0,0.0,0.0,0.0,0.0,0.0,0.0,0.0,0.0,0.0,0.0,0.0,0.0,0.0,0.0,0.0,0.0,0.0,0.0,0.0,0.0,0.0,0.0,0.0,0.0,0.0,0.0,0.0,0.0,0.0,0.0,0.0,0.0,0.0,0.0,0.0,0.0,0.0,0.0,0.0,0.0,0.0,0.0,0.0,0.0,0.0,0.0,0.0,0.0,0.0,0.0,0.0,0.0,0.0,0.0,0.0,0.0,0.0,0.0,0.0,0.0,0.0,0.0,0.0,0.0,0.0,0.0,0.0,0.0,0.0,0.0,0.0,0.0,0.0,0.0,0.0,0.0,0.0,0.0,0.0,0.0,0.0,0.0,0.0,0.0,0.0,0.0,0.0,0.0,0.0,0.0,0.0,0.0,0.0,0.0,0.0,0.0,0.0,0.0,0.0,0.0,0.0,0.0,0.0,0.0,0.0,0.0,0.0,0.0,0.0,0.0,0.0,0.0,0.0,0.0,0.0,0.0,0.0,0.0,0.0,0.0,0.0,0.0,0.0,0.0,0.0,0.0,0.0,0.0,0.0,0.0,0.0,0.0,0.0,0.0,0.0,0.0,0.0,0.0,0.0,0.0,0.0,0.0,0.0,0.0,0.0,0.0,0.0,0.0,0.0,0.0,0.0,0.0,0.0,0.0,0.0,0.0,0.0,0.0,0.0,0.0,0.0,0.0,0.0,0.0,0.0,0.0,0.0,0.0,0.0,0.0,0.0,0.0,0.0,0.0,0.0,0.0,0.0,0.0,0.0,0.0,0.0,0.0,0.0,0.0,0.0,0.0,0.0,0.0,0.0,0.0,0.0,0.0,0.0,0.0,0.0,0.0,0.0,0.0,0.0,0.0,0.0,0.0,0.0,0.0,0.0,0.0,0.0,0.0,0.0,0.0,0.0,0.0,0.0,0.0,0.0,0.0,0.0,0.0,0.0,0.0,0.0,0.0,0.0,0.0,0.0,0.0,0.0,0.0,0.0,0.0,0.0,0.0,0.0,0.0,0.0,0.0,0.0,0.0,0.0,0.0,0.0,0.0,0.0,0.0,0.0,0.0,0.0,0.0,0.0,0.0,0.0,0.0,0.0,0.0,0.0,0.0,0.0,0.0,0.0,0.0,0.0,0.0,0.0,0.0,0.0,0.0,0.0,0.0,0.0,0.0,0.0,0.0,0.0,0.0,0.0,0.0,0.0,0.0,0.0,0.0,0.0,0.0,0.0,0.0,0.0,0.0,0.0,0.0,0.0,0.0,0.0,0.0,0.0,0.0,0.0,0.0,0.0,0.0,0.0,0.0,0.0,0.0,0.0,0.0,0.0,0.0,0.0,0.0,0.0,0.0,0.0,0.0,0.0,0.0,0.0,0.0,0.0,0.0,0.0,0.0,0.0,0.0,0.0,0.0,0.0,0.0,0.0,0.0,0.0,0.0,0.0,0.0,0.0,0.0,0.0,0.0,0.0,0.0,0.0,0.0,0.0,0.0,0.0,0.0,0.0,0.0,0.0,0.0,0.0,0.0,0.0,0.0,0.0,0.0,0.0,0.0,0.0,0.0,0.0,0.0,0.0,0.0,0.0001001001001001001,0.0011011011011011012,0.0025025025025025025,0.0017017017017017016,0.0025025025025025025,0.0018018018018018018,0.0015015015015015015,0.0019019019019019018,0.0017017017017017016,0.0014014014014014013,0.0016016016016016017,0.0007007007007007007,0.0008008008008008008,0.0006006006006006006,0.001001001001001001,0.0005005005005005005,0.0004004004004004004,0.0003003003003003003,0.0005005005005005005,0.0006006006006006006,0.0004004004004004004,0.0002002002002002002,0.0,0.0002002002002002002,0.0002002002002002002,0.0002002002002002002,0.0006006006006006006,0.0003003003003003003,0.0003003003003003003,0.0001001001001001001,0.0001001001001001001,0.0001001001001001001,0.0003003003003003003,0.0004004004004004004,0.0003003003003003003,0.0001001001001001001,0.0002002002002002002,0.0001001001001001001,0.0,0.0004004004004004004,0.0006006006006006006,0.0001001001001001001,0.0,0.0004004004004004004,0.0002002002002002002,0.0,0.0,0.0002002002002002002,0.0003003003003003003,0.0005005005005005005,0.0002002002002002002,0.0003003003003003003,0.0001001001001001001,0.0003003003003003003,0.0002002002002002002,0.0005005005005005005,0.0003003003003003003,0.0004004004004004004,0.0005005005005005005,0.0003003003003003003,0.0004004004004004004,0.0005005005005005005,0.0006006006006006006,0.0003003003003003003,0.0002002002002002002,0.0,0.0007007007007007007,0.0,0.0001001001001001001,0.0002002002002002002,0.0002002002002002002,0.0003003003003003003,0.0002002002002002002,0.0003003003003003003,0.0001001001001001001,0.0,0.0001001001001001001,0.0002002002002002002,0.0003003003003003003,0.0002002002002002002,0.0004004004004004004,0.0001001001001001001,0.0005005005005005005,0.0001001001001001001,0.0,0.0002002002002002002,0.0004004004004004004,0.0001001001001001001,0.0001001001001001001,0.0,0.0003003003003003003,0.0,0.0001001001001001001,0.0005005005005005005,0.0005005005005005005,0.0001001001001001001,0.0003003003003003003,0.0004004004004004004,0.0003003003003003003,0.0001001001001001001,0.0003003003003003003,0.0004004004004004004,0.0003003003003003003,0.0002002002002002002,0.0001001001001001001,0.0003003003003003003,0.0,0.0001001001001001001,0.0,0.0002002002002002002,0.0001001001001001001,0.0001001001001001001,0.0,0.0003003003003003003,0.0001001001001001001,0.0001001001001001001,0.0001001001001001001,0.0001001001001001001,0.0001001001001001001,0.0004004004004004004,0.0001001001001001001,0.0,0.0,0.0001001001001001001,0.0,0.0001001001001001001,0.0003003003003003003,0.0,0.0002002002002002002,0.0001001001001001001,0.0,0.0,0.0001001001001001001,0.0002002002002002002,0.0002002002002002002,0.0,0.0002002002002002002,0.0001001001001001001,0.0,0.0002002002002002002,0.0,0.0,0.0003003003003003003,0.0,0.0001001001001001001,0.0001001001001001001,0.0001001001001001001,0.0,0.0,0.0001001001001001001,0.0001001001001001001,0.0001001001001001001,0.0,0.0001001001001001001,0.0002002002002002002,0.0001001001001001001,0.0001001001001001001,0.0002002002002002002,0.0001001001001001001,0.0002002002002002002,0.0,0.0001001001001001001,0.0003003003003003003,0.0,0.0004004004004004004,0.0001001001001001001,0.0001001001001001001,0.0,0.0001001001001001001,0.0001001001001001001,0.0002002002002002002,0.0001001001001001001,0.0001001001001001001,0.0001001001001001001,0.0002002002002002002,0.0001001001001001001,0.0001001001001001001,0.0002002002002002002,0.0,0.0,0.0002002002002002002,0.0,0.0002002002002002002,0.0,0.0001001001001001001,0.0001001001001001001,0.0002002002002002002,0.0,0.0003003003003003003,0.0002002002002002002,0.0,0.0,0.0002002002002002002,0.0002002002002002002,0.0,0.0001001001001001001,0.0001001001001001001,0.0001001001001001001,0.0001001001001001001,0.0,0.0001001001001001001,0.0001001001001001001,0.0001001001001001001,0.0003003003003003003,0.0003003003003003003,0.0001001001001001001,0.0001001001001001001,0.0001001001001001001,0.0002002002002002002,0.0002002002002002002,0.0,0.0002002002002002002,0.0002002002002002002,0.0,0.0001001001001001001,0.0002002002002002002,0.0001001001001001001,0.0004004004004004004,0.0002002002002002002,0.0002002002002002002,0.0,0.0004004004004004004,0.0003003003003003003,0.0,0.0005005005005005005,0.0003003003003003003,0.0003003003003003003,0.0006006006006006006,0.0001001001001001001,0.0004004004004004004,0.0002002002002002002,0.0001001001001001001,0.0001001001001001001,0.0003003003003003003,0.0003003003003003003,0.0004004004004004004,0.0002002002002002002,0.0001001001001001001,0.0005005005005005005,0.0001001001001001001,0.0001001001001001001,0.0001001001001001001,0.0004004004004004004,0.0004004004004004004,0.0002002002002002002,0.0002002002002002002,0.0001001001001001001,0.0002002002002002002,0.0004004004004004004,0.0004004004004004004,0.0012012012012012011,0.0009009009009009009,0.0008008008008008008,0.001001001001001001,0.0004004004004004004,0.0006006006006006006,0.0014014014014014013,0.001001001001001001,0.0012012012012012011,0.0007007007007007007,0.0013013013013013013,0.0014014014014014013,0.0015015015015015015,0.0012012012012012011,0.0025025025025025025,0.004004004004004004,0.0045045045045045045,0.004204204204204204,0.004904904904904905,0.006206206206206206,0.005905905905905906,0.01001001001001001,0.01021021021021021,0.011611611611611611,0.00960960960960961,0.008708708708708709,0.004204204204204204,0.0024024024024024023,0.0016016016016016017,0.0017017017017017016,0.001001001001001001,0.0014014014014014013,0.0013013013013013013,0.0026026026026026027,0.002102102102102102,0.001001001001001001,0.0)
#mids=mids[58:length(mids)]
#counts=counts[58:length(counts)]

plot(c(seq(-290,0,by=1),0),rep(2,length(c(seq(290,0,by=-1),0))), xlab="", ylab="Frequency of shift in extinction rate", xlim=c(-270,-230), ylim=c(0,0.03), type="l", col="white",lwd="1",las="1",cex.axis="1",cex.main="1",cex.lab="1",bty="n", main="D", axes=F)
rect(-323.2,-0.02,-298.9,300, col="white", border=NA)
rect(-298.9,-0.02,-272.95,300, col="whitesmoke", border=NA)
rect(-272.95,-0.02,-259.1,300, col="white", border=NA)
rect(-259.1,-0.02,-251.9,300, col="whitesmoke", border=NA)
rect(-251.9,-0.02,-247.2,300, col="white", border=NA)
rect(-247.2,-0.02,-237,300, col="whitesmoke", border=NA)
rect(-237,-0.02,-201.3,300, col="white", border=NA)
rect(-201.3,-0.02,-174.1,300, col="whitesmoke", border=NA)
rect(-174.1,-0.02,-163.5,300, col="white", border=NA)
rect(-163.5,-0.02,-145,300, col="whitesmoke", border=NA)
rect(-145,-0.02,-100.5,300, col="white", border=NA)
rect(-100.5,-0.02,-66,300, col="whitesmoke", border=NA)
rect(-66,-0.02,-56,300, col="white", border=NA)
rect(-56,-0.02,-33.9,300, col="whitesmoke", border=NA)
rect(-33.9,-0.02,-23.03,300, col="white", border=NA)
rect(-23.03,-0.02,-5.33,300, col="whitesmoke", border=NA)
rect(-5.33,-0.02,-2.58,300, col="white", border=NA)
rect(-2.58,-0.02,0,300, col="whitesmoke", border=NA)

rect(-261.28,-3,-259.51,300, col=alpha('#ffaf03',0.2), border=NA)
rect(-234.5,-3,-232,300, col=alpha('#ffaf03',0.2), border=NA)

axis(side=1, seq(-280, -220, by=10), col="black",col.axis="black",las=1)
axis(side=2, seq(0, 0.03, by=0.01), col="black",col.axis="black",las=2)
abline(v=c(-251.902),col="red",lty="dashed",lwd="2")

lines(mids,counts,type = 'h', lwd=5, col='#e34a33')
abline(h=bf2, lty=2)
abline(h=bf6, lty=2)

add_geochrono(0, -0.15)

#Net Diversification Rate (???????? diversification negative ???)
time=c(-204.50021782349893, -204.60022074171843,-204.70022365993788,-204.80022657815732,-204.90022949637677,-205.00023241459627,-205.1002353328157,-205.20023825103516,-205.30024116925466,-205.4002440874741,-205.50024700569355,-205.600249923913,-205.7002528421325,-205.80025576035194,-205.9002586785714,-206.0002615967909,-206.10026451501034,-206.20026743322978,-206.30027035144929,-206.40027326966873,-206.50027618788818,-206.60027910610762,-206.70028202432712,-206.80028494254657,-206.900287860766,-207.00029077898552,-207.10029369720496,-207.2002966154244,-207.30029953364385,-207.40030245186335,-207.5003053700828,-207.60030828830224,-207.70031120652175,-207.8003141247412,-207.90031704296064,-208.00031996118008,-208.10032287939958,-208.20032579761903,-208.30032871583848,-208.40033163405798,-208.50033455227742,-208.60033747049687,-208.7003403887163,-208.80034330693582,-208.90034622515526,-209.0003491433747,-209.1003520615942,-209.20035497981365,-209.3003578980331,-209.40036081625254,-209.50036373447205,-209.6003666526915,-209.70036957091094,-209.80037248913044,-209.90037540734988,-210.00037832556933,-210.10038124378877,-210.20038416200828,-210.30038708022772,-210.40038999844717,-210.50039291666667,-210.60039583488611,-210.70039875310556,-210.800401671325,-210.9004045895445,-211.00040750776395,-211.1004104259834,-211.2004133442029,-211.30041626242235,-211.4004191806418,-211.5004220988613,-211.60042501708074,-211.70042793530018,-211.80043085351963,-211.90043377173913,-212.00043668995858,-212.10043960817802,-212.20044252639752,-212.30044544461697,-212.4004483628364,-212.50045128105586,-212.60045419927536,-212.7004571174948,-212.80046003571425,-212.90046295393375,-213.0004658721532,-213.10046879037264,-213.2004717085921,-213.3004746268116,-213.40047754503104,-213.50048046325048,-213.60048338146999,-213.70048629968943,-213.80048921790888,-213.90049213612832,-214.00049505434782,-214.10049797256727,-214.2005008907867,-214.30050380900622,-214.40050672722566,-214.5005096454451,-214.60051256366455,-214.70051548188405,-214.8005184001035,-214.90052131832294,-215.00052423654245,-215.1005271547619,-215.20053007298134,-215.30053299120078,-215.40053590942028,-215.50053882763973,-215.60054174585918,-215.70054466407868,-215.80054758229812,-215.90055050051757,-216.00055341873707,-216.10055633695652,-216.20055925517596,-216.3005621733954,-216.4005650916149,-216.50056800983435,-216.6005709280538,-216.7005738462733,-216.80057676449275,-216.9005796827122,-217.00058260093164,-217.10058551915114,-217.20058843737058,-217.30059135559003,-217.40059427380953,-217.50059719202898,-217.60060011024842,-217.70060302846787,-217.80060594668737,-217.90060886490681,-218.00061178312626,-218.10061470134576,-218.2006176195652,-218.30062053778465,-218.4006234560041,-218.5006263742236,-218.60062929244305,-218.7006322106625,-218.800635128882,-218.90063804710144,-219.00064096532088,-219.10064388354033,-219.20064680175983,-219.30064971997928,-219.40065263819872,-219.50065555641822,-219.60065847463767,-219.7006613928571,-219.80066431107656,-219.90066722929606,-220.0006701475155,-220.10067306573495,-220.20067598395445,-220.3006789021739,-220.40068182039334,-220.5006847386128,-220.6006876568323,-220.70069057505174,-220.80069349327118,-220.90069641149069,-221.00069932971013,-221.10070224792958,-221.20070516614908,-221.30070808436852,-221.40071100258797,-221.5007139208074,-221.60071683902692,-221.70071975724636,-221.8007226754658,-221.9007255936853,-222.00072851190475,-222.1007314301242,-222.20073434834364,-222.30073726656315,-222.4007401847826,-222.50074310300204,-222.60074602122154,-222.70074893944098,-222.80075185766043,-222.90075477587988,-223.00075769409938,-223.10076061231882,-223.20076353053827,-223.30076644875777,-223.40076936697722,-223.50077228519666,-223.6007752034161,-223.7007781216356,-223.80078103985505,-223.9007839580745,-224.000786876294,-224.10078979451345,-224.2007927127329,-224.30079563095234,-224.40079854917184,-224.50080146739128,-224.60080438561073,-224.70080730383023,-224.80081022204968,-224.90081314026912,-225.00081605848857,-225.10081897670807,-225.20082189492751,-225.30082481314696,-225.40082773136646,-225.5008306495859,-225.60083356780535,-225.70083648602485,-225.8008394042443,-225.90084232246375,-226.0008452406832,-226.1008481589027,-226.20085107712214,-226.30085399534158,-226.40085691356109,-226.50085983178053,-226.60086274999998,-226.70086566821942,-226.80086858643892,-226.90087150465837,-227.0008744228778,-227.10087734109732,-227.20088025931676,-227.3008831775362,-227.40088609575565,-227.50088901397515,-227.6008919321946,-227.70089485041404,-227.80089776863355,-227.900900686853,-228.00090360507244,-228.10090652329188,-228.20090944151139,-228.30091235973083,-228.40091527795028,-228.50091819616978,-228.60092111438922,-228.70092403260867,-228.8009269508281,-228.90092986904762,-229.00093278726706,-229.1009357054865,-229.200938623706,-229.30094154192545,-229.4009444601449,-229.50094737836434,-229.60095029658385,-229.7009532148033,-229.80095613302274,-229.90095905124224,-230.00096196946168,-230.10096488768113,-230.20096780590063,-230.30097072412008,-230.40097364233952,-230.50097656055897,-230.60097947877847,-230.70098239699792,-230.80098531521736,-230.90098823343686,-231.0009911516563,-231.10099406987575,-231.2009969880952,-231.3009999063147,-231.40100282453415,-231.5010057427536,-231.6010086609731,-231.70101157919254,-231.80101449741198,-231.90101741563143,-232.00102033385093,-232.10102325207038,-232.20102617028982,-232.30102908850932,-232.40103200672877,-232.50103492494821,-232.60103784316766,-232.70104076138716,-232.8010436796066,-232.90104659782605,-233.00104951604555,-233.101052434265,-233.20105535248445,-233.3010582707039,-233.4010611889234,-233.50106410714284,-233.60106702536228,-233.70106994358179,-233.80107286180123,-233.90107578002068,-234.00107869824012,-234.10108161645962,-234.20108453467907,-234.3010874528985,-234.40109037111802,-234.50109328933746,-234.6010962075569,-234.70109912577635,-234.80110204399585,-234.9011049622153,-235.00110788043474,-235.10111079865425,-235.2011137168737,-235.30111663509314,-235.40111955331258,-235.50112247153209,-235.60112538975153,-235.70112830797098,-235.80113122619048,-235.90113414440992,-236.00113706262937,-236.10113998084887,-236.20114289906832,-236.30114581728776,-236.4011487355072,-236.5011516537267,-236.60115457194615,-236.7011574901656,-236.8011604083851,-236.90116332660455,-237.001166244824,-237.10116916304344,-237.20117208126294,-237.30117499948238,-237.40117791770183,-237.50118083592133,-237.60118375414078,-237.70118667236022,-237.80118959057967,-237.90119250879917,-238.00119542701862,-238.10119834523806,-238.20120126345756,-238.301204181677,-238.40120709989645,-238.5012100181159,-238.6012129363354,-238.70121585455485,-238.8012187727743,-238.9012216909938,-239.00122460921324,-239.10122752743268,-239.20123044565213,-239.30123336387163,-239.40123628209108,-239.50123920031052,-239.60124211853002,-239.70124503674947,-239.80124795496891,-239.90125087318836,-240.00125379140786,-240.1012567096273,-240.20125962784675,-240.30126254606625,-240.4012654642857,-240.50126838250515,-240.60127130072465,-240.7012742189441,-240.80127713716354,-240.90128005538298,-241.00128297360249,-241.10128589182193,-241.20128881004138,-241.30129172826088,-241.40129464648032,-241.50129756469977,-241.6013004829192,-241.70130340113872,-241.80130631935816,-241.9013092375776,-242.0013121557971,-242.10131507401655,-242.201317992236,-242.30132091045544,-242.40132382867495,-242.5013267468944,-242.60132966511384,-242.70133258333334,-242.80133550155278,-242.90133841977223,-243.00134133799168,-243.10134425621118,-243.20134717443062,-243.30135009265007,-243.40135301086957,-243.50135592908902,-243.60135884730846,-243.7013617655279,-243.8013646837474,-243.90136760196685,-244.0013705201863,-244.1013734384058,-244.20137635662525,-244.3013792748447,-244.40138219306414,-244.50138511128364,-244.60138802950308,-244.70139094772253,-244.80139386594203,-244.90139678416148,-245.00139970238092,-245.10140262060042,-245.20140553881987,-245.30140845703932,-245.40141137525876,-245.50141429347826,-245.6014172116977,-245.70142012991715,-245.80142304813666,-245.9014259663561,-246.00142888457555,-246.101431802795,-246.2014347210145,-246.30143763923394,-246.40144055745338,-246.5014434756729,-246.60144639389233,-246.70144931211178,-246.80145223033122,-246.90145514855072,-247.00145806677017,-247.10146098498961,-247.20146390320912,-247.30146682142856,-247.401469739648,-247.50147265786745,-247.60147557608695,-247.7014784943064,-247.80148141252585,-247.90148433074535,-248.0014872489648,-248.10149016718424,-248.20149308540368,-248.30149600362319,-248.40149892184263,-248.50150184006208,-248.60150475828158,-248.70150767650102,-248.80151059472047,-248.9015135129399,-249.00151643115942,-249.10151934937886,-249.2015222675983,-249.3015251858178,-249.40152810403725,-249.5015310222567,-249.6015339404762,-249.70153685869565,-249.8015397769151,-249.90154269513454,-250.00154561335404,-250.10154853157348,-250.20155144979293,-250.30155436801243,-250.40155728623188,-250.50156020445132,-250.60156312267077,-250.70156604089027,-250.80156895910972,-250.90157187732916,-251.00157479554866,-251.1015777137681,-251.20158063198755,-251.301583550207,-251.4015864684265,-251.50158938664595,-251.6015923048654,-251.7015952230849,-251.80159814130434,-251.90160105952378,-252.00160397774323,-252.10160689596273,-252.20160981418218,-252.30161273240162,-252.40161565062112,-252.50161856884057,-252.60162148706002,-252.70162440527946,-252.80162732349896,-252.9016302417184,-253.00163315993785,-253.10163607815736,-253.2016389963768,-253.30164191459625,-253.4016448328157,-253.5016477510352,-253.60165066925464,-253.70165358747408,-253.8016565056936,-253.90165942391303,-254.00166234213248,-254.10166526035198,-254.20166817857142,-254.30167109679087,-254.40167401501031,-254.50167693322982,-254.60167985144926,-254.7016827696687,-254.8016856878882,-254.90168860610765,-255.0016915243271,-255.10169444254655,-255.20169736076605,-255.3017002789855,-255.40170319720494,-255.50170611542444,-255.60170903364389,-255.70171195186333,-255.80171487008278,-255.90171778830228,-256.0017207065217,-256.10172362474117,-256.2017265429606,-256.3017294611801,-256.40173237939956,-256.501735297619,-256.60173821583845,-256.70174113405795,-256.8017440522774,-256.90174697049684,-257.00174988871635,-257.1017528069358,-257.20175572515524,-257.30175864337474,-257.4017615615942,-257.50176447981363,-257.6017673980331,-257.7017703162526,-257.801773234472,-257.90177615269147,-258.00177907091097,-258.1017819891304,-258.20178490734986,-258.3017878255693,-258.4017907437888,-258.50179366200825,-258.6017965802277,-258.7017994984472,-258.80180241666665,-258.9018053348861,-259.0018082531056,-259.10181117132504,-259.2018140895445,-259.30181700776393,-259.40181992598343,-259.5018228442029,-259.6018257624223,-259.70182868064177,-259.80183159886127,-259.9018345170807,-260.00183743530016,-260.10184035351966,-260.2018432717391,-260.30184618995855,-260.40184910817806,-260.5018520263975,-260.60185494461695,-260.7018578628364,-260.8018607810559,-260.90186369927534,-261.0018666174948,-261.10186953571423,-261.20187245393373,-261.3018753721532,-261.4018782903726,-261.5018812085921,-261.60188412681157,-261.701887045031,-261.8018899632505,-261.90189288146996,-262.0018957996894,-262.10189871790885,-262.20190163612835,-262.3019045543478,-262.40190747256725,-262.50191039078675,-262.6019133090062,-262.70191622722564,-262.8019191454451,-262.9019220636646,-263.00192498188403,-263.1019279001035,-263.201930818323,-263.3019337365424,-263.40193665476187,-263.50193957298137,-263.6019424912008,-263.70194540942026,-263.8019483276397,-263.9019512458592,-264.00195416407865,-264.1019570822981,-264.20196000051754,-264.30196291873705,-264.4019658369565,-264.50196875517594,-264.60197167339544,-264.7019745916149,-264.80197750983433,-264.90198042805383,-265.0019833462733,-265.1019862644927,-265.20198918271217,-265.30199210093167,-265.4019950191511,-265.50199793737056,-265.60200085559,-265.7020037738095,-265.80200669202895,-265.9020096102484,-266.0020125284679,-266.10201544668735,-266.2020183649068,-266.3020212831263,-266.40202420134574,-266.5020271195652,-266.6020300377847,-266.70203295600413,-266.8020358742236,-266.902038792443,-267.00204171066247,-267.10204462888197,-267.2020475471014,-267.30205046532086,-267.40205338354036,-267.5020563017598,-267.60205921997925,-267.70206213819876,-267.8020650564182,-267.90206797463765,-268.00207089285715,-268.1020738110766,-268.20207672929604,-268.3020796475155,-268.40208256573493,-268.50208548395443,-268.6020884021739,-268.7020913203933,-268.8020942386128,-268.90209715683227,-269.0021000750517,-269.1021029932712,-269.20210591149066,-269.3021088297101,-269.4021117479296,-269.50211466614905,-269.6021175843685,-269.70212050258795,-269.80212342080745,-269.9021263390269,-270.00212925724634,-270.1021321754658,-270.2021350936853,-270.30213801190473,-270.4021409301242,-270.5021438483437,-270.6021467665631,-270.70214968478257,-270.80215260300207,-270.9021555212215,-271.00215843944096,-271.10216135766046,-271.2021642758799,-271.30216719409935,-271.4021701123188,-271.50217303053824,-271.60217594875775,-271.7021788669772,-271.80218178519664,-271.90218470341614,-272.0021876216356,-272.10219053985503,-272.20219345807453,-272.302196376294,-272.4021992945134,-272.5022022127329,-272.60220513095237,-272.7022080491718,-272.80221096739126,-272.9022138856107,-273.0022168038302,-273.10221972204965,-273.2022226402691,-273.3022255584886,-273.40222847670805,-273.5022313949275,-273.602234313147,-273.70223723136644,-273.8022401495859,-273.9022430678054,-274.00224598602483,-274.1022489042443,-274.2022518224637,-274.3022547406832,-274.40225765890267,-274.5022605771221,-274.60226349534156,-274.70226641356106,-274.8022693317805,-274.90227224999995,-275.00227516821946,-275.1022780864389,-275.20228100465835,-275.30228392287785,-275.4022868410973,-275.50228975931674,-275.60229267753624,-275.7022955957557,-275.80229851397513,-275.9023014321946,-276.002304350414,-276.1023072686335,-276.20231018685297,-276.3023131050724,-276.4023160232919,-276.50231894151136,-276.6023218597308,-276.7023247779503,-276.80232769616975,-276.9023306143892,-277.0023335326087,-277.10233645082815,-277.2023393690476,-277.30234228726704,-277.4023452054865,-277.502348123706,-277.60235104192543,-277.7023539601449,-277.8023568783644,-277.9023597965838,-278.00236271480327,-278.10236563302277,-278.2023685512422,-278.30237146946166,-278.40237438768116,-278.5023773059006,-278.60238022412005,-278.7023831423395,-278.802386060559,-278.90238897877845,-279.0023918969979,-279.10239481521734,-279.20239773343684,-279.3024006516563,-279.40240356987573,-279.50240648809523,-279.6024094063147,-279.7024123245341,-279.8024152427536,-279.90241816097307,-280.0024210791925,-280.102423997412,-280.20242691563146,-280.3024298338509,-280.40243275207035,-280.5024356702898,-280.6024385885093,-280.70244150672875,-280.8024444249482,-280.9024473431677,-281.00245026138714,-281.1024531796066,-281.2024560978261,-281.30245901604553,-281.402461934265,-281.5024648524845,-281.6024677707039,-281.70247068892337,-281.8024736071428,-281.90247652536226,-282.00247944358176,-282.1024823618012,-282.20248528002065,-282.30248819824016,-282.4024911164596,-282.50249403467905,-282.60249695289855,-282.702499871118,-282.80250278933744,-282.90250570755694,-283.0025086257764,-283.10251154399583,-283.2025144622153,-283.3025173804348,-283.4025202986542,-283.50252321687367,-283.6025261350931,-283.7025290533126,-283.80253197153206,-283.9025348897515,-284.002537807971,-284.10254072619045,-284.2025436444099,-284.3025465626294,-284.40254948084885,-284.5025523990683,-284.6025553172878,-284.70255823550724,-284.8025611537267,-284.90256407194613,-285.0025669901656,-285.1025699083851,-285.2025728266045,-285.30257574482397,-285.40257866304347,-285.5025815812629,-285.60258449948236,-285.70258741770186,-285.8025903359213,-285.90259325414075,-286.00259617236026,-286.1025990905797,-286.20260200879915,-286.3026049270186,-286.40260784523804,-286.50261076345754,-286.602613681677,-286.70261659989643,-286.80261951811593,-286.9026224363354,-287.0026253545548,-287.1026282727743,-287.20263119099377,-287.3026341092132,-287.4026370274327,-287.50263994565216,-287.6026428638716,-287.70264578209105,-287.80264870031056,-287.90265161853,-288.00265453674945,-288.1026574549689,-288.2026603731884,-288.30266329140784,-288.4026662096273,-288.5026691278468,-288.60267204606623,-288.7026749642857,-288.8026778825052,-288.9026808007246,-289.00268371894407,-289.1026866371636,-289.202689555383,-289.30269247360246,-289.4026953918219,-289.50269831004135,-289.60270122826086,-289.7027041464803,-289.80270706469975,-289.90270998291925,-290.0027129011387,-290.10271581935814,-290.20271873757764,-290.3027216557971,-290.40272457401653,-290.50272749223603,-290.6027304104555,-290.7027333286749,-290.80273624689437,-290.9027391651138,-291.0027420833333,-291.10274500155276,-291.2027479197722,-291.3027508379917,-291.40275375621115,-291.5027566744306,-291.6027595926501,-291.70276251086955,-291.802765429089,-291.9027683473085,-292.00277126552794,-292.1027741837474,-292.20277710196683,-292.30278002018633,-292.4027829384058,-292.5027858566252,-292.60278877484467,-292.70279169306417,-292.8027946112836,-292.90279752950306,-293.00280044772256,-293.102803365942,-293.20280628416145,-293.30280920238096,-293.4028121206004,-293.50281503881985)
net_rate=c(-0.5506028159904518, -0.01849483734974228,-0.01849483734974228,-0.01849483734974228,-0.01849483734974228,-0.01849483734974228,-0.01849483734974228,-0.01849483734974228,-0.01849483734974228,-0.01849483734974228,-0.01849483734974228,-0.01849483734974228,-0.01849483734974228,-0.01849483734974228,-0.01849483734974228,-0.01849483734974228,-0.01849483734974228,-0.01849483734974228,-0.01849483734974228,-0.01849483734974228,-0.01849483734974228,-0.018402508505510375,-0.018531140161751634,-0.01850463063138293,-0.01890253784527015,-0.018691735051189644,-0.018895626403738583,-0.018938372726290526,-0.01916121195668284,-0.0192709271198746,-0.019504372562484915,-0.01991476654500022,-0.020174838617837143,-0.020427504025235386,-0.020774784860141234,-0.02108276120562011,-0.021553516585691965,-0.022163794661333298,-0.022854337677593872,-0.023196108360327428,-0.02343038372018652,-0.023634377696020826,-0.024011178640879052,-0.02431599603497586,-0.02432372496374759,-0.02452290193075434,-0.024672973577722218,-0.02481098710983009,-0.02489385837959029,-0.02506429696309146,-0.02523318863602224,-0.025290223183189072,-0.025331771731235405,-0.02531172418587494,-0.02544668221625252,-0.02546855959839885,-0.025428076110341816,-0.025498645998888684,-0.02552209721530301,-0.025570072270749464,-0.025584011620101984,-0.02562461318777622,-0.025640681961804357,-0.025673492796047123,-0.025772028908593002,-0.025881096478511122,-0.025863601767699838,-0.02585657917973615,-0.025877321908145144,-0.025888070270700655,-0.025965889985058707,-0.02597765387483328,-0.025997844050307455,-0.025997027551548448,-0.026014855134732815,-0.02602519682303142,-0.025981587519837146,-0.02598655467829871,-0.025997931829703225,-0.026014544796904456,-0.026010063971193174,-0.026072152141821167,-0.026045198736499343,-0.026045198736499343,-0.02609447373127659,-0.02614363530592056,-0.02619210260830786,-0.026234609615995483,-0.026237715936962336,-0.026250416016466254,-0.02628601440160206,-0.026289720336501784,-0.026289771979484646,-0.026295837027060846,-0.026299374892245722,-0.026308368125897076,-0.026316375395980616,-0.02630501522331902,-0.026309810655953243,-0.026308052946138458,-0.026299607857650408,-0.026296136014827283,-0.026293687035660804,-0.026302923263333534,-0.026295728720705753,-0.026306318381936464,-0.026315562532473448,-0.026345642845039378,-0.026368415411551216,-0.026402874438052032,-0.026408849453856922,-0.026410530634186954,-0.026416909588036937,-0.026423400426563905,-0.026427965864087986,-0.02642698598763058,-0.02642698598763058,-0.02643350904627085,-0.026467391711908917,-0.026487517754065687,-0.02649287992412376,-0.026494795927847817,-0.026497032613377536,-0.026498940919121985,-0.026518646483184846,-0.026518646483184846,-0.026518646483184846,-0.026510434618967908,-0.02651168204108685,-0.02651168204108685,-0.026514627820410478,-0.02652273851580471,-0.02652273851580471,-0.02653015083844653,-0.026535242167122837,-0.026535242167122837,-0.026554159434172553,-0.026549539665067293,-0.026544684522540836,-0.02654421132770646,-0.026541567973849385,-0.02653979765420023,-0.02654136806289547,-0.02655151234729804,-0.026562793328265007,-0.026572219940727292,-0.0265791816255947,-0.026583848459563672,-0.02658595219530539,-0.02658595219530539,-0.026590217188370874,-0.026606012528855295,-0.026603331582419787,-0.026599740725530372,-0.026599740725530372,-0.02660352946683329,-0.02660352946683329,-0.026603021615653585,-0.026603021615653585,-0.026603021615653585,-0.026603021615653585,-0.02660036327404243,-0.02660036327404243,-0.026602931360639986,-0.02660515718244961,-0.026609798033771975,-0.026614768742187003,-0.02662089305267014,-0.026627569614413232,-0.026626531851352806,-0.026617767492790094,-0.026617767492790094,-0.026617767492790094,-0.026609047152063,-0.026618273663437417,-0.02662152795854264,-0.026618837518425784,-0.026613782159818668,-0.026612764793860003,-0.026616695792649678,-0.026616695792649678,-0.02661407594106693,-0.026606998296314584,-0.02660321152380447,-0.02661209452760714,-0.026618423701066374,-0.02662324691978484,-0.026630749488713964,-0.026626870555037888,-0.026629587666940773,-0.026648612316181788,-0.02665114814056558,-0.02665327700770136,-0.026647888078956242,-0.026647686331403252,-0.02665328610858229,-0.02665328610858229,-0.02666172512011229,-0.02666251925992396,-0.026657973596574885,-0.0266508928407266,-0.026650993334867836,-0.026667594152772037,-0.02666882283738697,-0.026675663589251192,-0.026679119896393863,-0.026679593228921664,-0.026682649714975238,-0.02668183037327636,-0.02669353988185713,-0.026697450744261733,-0.026703018711538323,-0.02670825081769591,-0.026712976208210032,-0.026704299322150293,-0.026714309567965333,-0.026721016260851767,-0.026718770694069693,-0.026715760839308864,-0.02670356586634974,-0.02671522013370628,-0.02670981998021544,-0.02670615958925921,-0.026697197656330128,-0.026688582071162155,-0.026688582071162155,-0.02668951129715148,-0.02668951129715148,-0.02668429778921215,-0.026675194447438242,-0.026670471972408016,-0.02666748521076783,-0.026657445950378878,-0.026652188955149547,-0.026653949232569002,-0.02665643507608744,-0.02664450961038655,-0.026639235914630584,-0.026640997182927634,-0.026640997182927634,-0.026629616936328142,-0.026629590755502988,-0.0266017511502789,-0.026584891016384657,-0.026564073059401866,-0.02655966586873374,-0.026547638650203955,-0.026538208880742382,-0.026524298352796228,-0.026484860155338324,-0.026468600338258267,-0.026464086688917324,-0.026435255034446367,-0.02641559887680069,-0.026411499130540368,-0.026392437855018748,-0.0263574447686293,-0.026342404759196955,-0.026314399523207233,-0.026281826289287,-0.026257574169093263,-0.026226164278324086,-0.026190220649441893,-0.02614282602706292,-0.026061673740875303,-0.026059226517066995,-0.026025371018077007,-0.02601792953700954,-0.02600722171118171,-0.02596843730480507,-0.025927752881594424,-0.025889003992478427,-0.025864174295386167,-0.025823298147956506,-0.025771570401291376,-0.02569645178362929,-0.025568750487080703,-0.02548243242231151,-0.025428595549642986,-0.02536351326262426,-0.02525725108990921,-0.02517400745015619,-0.025124286261755162,-0.0250428824719115,-0.02484478465845477,-0.024759978571906493,-0.024698703577205598,-0.024597133559450368,-0.024490524593791276,-0.024328694013086627,-0.02417585261567391,-0.024013149253984664,-0.023835697529356416,-0.023549305787474162,-0.0233817592412267,-0.023012573405189453,-0.02270509984003641,-0.02225237338372199,-0.021898811907807417,-0.021530426920551113,-0.021042949423723055,-0.02054515007218841,-0.020179454709126958,-0.01954063497511003,-0.018791713783060732,-0.017892991125590646,-0.01682317200543523,-0.015676338117241465,-0.014352609581155435,-0.01315065036923244,-0.011499696634782295,-0.01009164640497458,-0.008782577750736691,-0.007247368987849713,-0.005883331188496818,-0.00449241648108767,-0.0025959128259495966,-0.0007393035287959015,0.0013281875112828223,0.003154758195871065,0.0052275367122131345,0.007810498858764439,0.010648264628284401,0.012906652934238094,0.014799201404788421,0.01570237428587259,0.01607152959756931,0.016168235646358206,0.01618330427106287,0.01618114386047148,0.01618114386047148,0.01621093042425627,0.01625136128427666,0.016209161014714722,0.016177408417909375,0.016098857567353318,0.016072293846505548,0.01598877359265347,0.015907033661555155,0.01589733455275203,0.015811504804844532,0.0157666995631208,0.01567483968349107,0.015359193675587529,0.015037221851650353,0.014733970879370254,0.014457734524252983,0.013957956730839877,0.012523961521270903,0.010662930119786022,0.009241437829385706,0.008197063791211422,0.006410592057346555,0.004995087320217919,0.0028213612616412,0.0011893559369247886,-0.00011749975698559063,-0.001336925416683931,-0.0023303461692022833,-0.003042233759423369,-0.003999906635739871,-0.00429644779001743,-0.004764888274162338,-0.004898520857078248,-0.005116779396802971,-0.005397119382644825,-0.005688278443833312,-0.00588514625212035,-0.006053404636835833,-0.006187475829031343,-0.006363910033726232,-0.006585669097768306,-0.00688101624906838,-0.006951959649396433,-0.007045639986818687,-0.00718092079303882,-0.0072233186688758855,-0.007406373230098625,-0.007538054480892457,-0.00775169518094539,-0.007905523282205095,-0.008112783113381428,-0.00835652221559589,-0.008448604382904195,-0.00852995306612169,-0.008679000145410488,-0.008951229385333053,-0.009055447572435735,-0.009159436287120057,-0.009198966862772382,-0.00922097043766758,-0.009366817487269818,-0.009468308940408208,-0.009469260424571418,-0.0095842981146692,-0.009606446711359547,-0.009645656119951045,-0.009694427731747994,-0.00973739811712831,-0.009786786825405331,-0.009823565946354983,-0.0098348962136095,-0.009863108389825941,-0.009876825860763104,-0.009954982326282941,-0.009978747175332613,-0.009994719014766095,-0.010009737946277592,-0.010029656181710386,-0.010029656181710386,-0.010029656181710386,-0.01002691860377226,-0.01002691860377226,-0.010025417307706968,-0.010048524538185765,-0.010056825777517629,-0.010056825777517629,-0.01003835202781012,-0.01003835202781012,-0.01003835202781012,-0.010037961260392024,-0.010040525775015902,-0.010048920414762375,-0.010064703648155648,-0.010066044421531193,-0.010079801252463211,-0.010079801252463211,-0.010082714928369107,-0.01008013053532274,-0.010099702247916944,-0.010094007994805568,-0.010094007994805568,-0.010104866167405321,-0.010107281768429103,-0.010108013689434377,-0.010129599084590513,-0.010122999322441385,-0.010130483552801519,-0.010137549261024267,-0.010137549261024267,-0.010162087877589529,-0.010174728059539303,-0.01021114080501309,-0.010222060589148343,-0.010237948735388438,-0.010237948735388438,-0.01024965603157489,-0.01026085151566475,-0.010267440920397209,-0.010285312012220656,-0.01028493956721655,-0.010286727919803736,-0.010286005516732455,-0.010313611981587034,-0.010313611981587034,-0.010298900144476071,-0.010289321865024823,-0.010299384262238661,-0.010305729456747787,-0.010287770693679123,-0.010290098164007196,-0.010264963723813381,-0.010221209278724639,-0.010238675872016491,-0.010219603503554551,-0.010219603503554551,-0.010219603503554551,-0.010219603503554551,-0.010223332833459777,-0.010223332833459777,-0.010161973574599947,-0.010161973574599947,-0.010160708621942408,-0.010139354330672068,-0.010122275422092906,-0.010086434282779657,-0.010045657346730274,-0.010042473127423339,-0.010001441079206122,-0.009983274741795061,-0.009996058434208166,-0.009977219789259877,-0.009998525991027263,-0.010012993478809839,-0.010022746857783003,-0.010046820232112138,-0.01008879848917238,-0.010121066059599088,-0.010155196239039179,-0.010273474863913577,-0.0103087108534209,-0.010411988594952765,-0.010481028139959277,-0.010605631694211233,-0.010802144298658037,-0.010994022986172332,-0.011472983663376677,-0.011995087389377757,-0.012574502529751395,-0.013247601179438639,-0.013726585104535428,-0.014048690523022931,-0.014567976507021666,-0.015051830095052956,-0.015509816001871833,-0.015894458311597064,-0.016309334678992576,-0.016573964189179145,-0.016775019323959438,-0.017065156527094918,-0.01727974514082235,-0.01749437063243207,-0.017663568558242283,-0.017780234077940892,-0.018024885981228873,-0.018253501983910517,-0.018332282836723605,-0.01842169202984849,-0.018540550138213336,-0.018648183002839346,-0.0186768686269703,-0.018768145214607325,-0.018889663426714734,-0.019022822609005226,-0.019201610309938878,-0.019341466718550714,-0.01946800744087793,-0.019573938125366588,-0.01961681507718428,-0.019668710133554257,-0.019720975991045744,-0.019819395350424072,-0.01986495064505833,-0.019970751206602463,-0.020024619510886778,-0.02007251555800935,-0.020166166171083768,-0.020194890215974343,-0.020234740225835914,-0.020272842227924574,-0.020302341911483137,-0.02033654787478957,-0.020374553962344055,-0.020412597510422785,-0.020412597510422785,-0.020450779633673834,-0.020476291157723713,-0.020493307486589625,-0.02049656907840905,-0.020528445011605046,-0.020534585377332527,-0.020543259502590828,-0.020551480014615344,-0.020574586797445497,-0.02064142521976815,-0.020699494224488215,-0.020708393370291362,-0.020725852478816843,-0.02074177691768918,-0.020747311462625446,-0.020780945933179872,-0.02079862345278821,-0.02081864928321552,-0.020846181977273805,-0.0208729284603585,-0.020887086172799395,-0.02089842805572033,-0.02091105836144313,-0.020916556151618325,-0.020921818336290567,-0.020928436142332887,-0.02093809813594931,-0.020951930843342563,-0.020951930843342563,-0.020951930843342563,-0.02096206731961639,-0.020983259529235968,-0.020987276559970288,-0.02099477689354198,-0.021002917731360846,-0.02100446589000354,-0.02100446589000354,-0.02100446589000354,-0.021018346388250182,-0.02102254151268715,-0.02102233648223055,-0.02102902340628576,-0.02102866266407057,-0.02102866266407057,-0.021041890175000275,-0.02105149001588646,-0.021057913784190255,-0.02106379231937085,-0.021073050028851556,-0.021076814891612915,-0.021077379053373167,-0.021077379053373167,-0.02108454125578887,-0.0210866415227255,-0.02109469926157944,-0.021102299487229362,-0.02110397834726331,-0.021105522161796002,-0.0211078979407028,-0.021108836988718783,-0.02111288388286481,-0.02111150620218918,-0.02111343713092841,-0.02111343713092841,-0.02111343713092841,-0.021116448960085604,-0.021116448960085604,-0.021116752506855418,-0.02112248250298341,-0.02112255766293658,-0.02113381281128388,-0.021139549828915413,-0.021136893439779387,-0.021141201352778614,-0.02114975560145172,-0.021147617262868682,-0.02114982184877053,-0.02114982184877053,-0.021150202104743245,-0.021151213119602497,-0.021151213119602497,-0.021151213119602497,-0.02114690848342902,-0.021146060508451175,-0.021148675824513845,-0.021150742413715153,-0.02115786390479665,-0.02115786390479665,-0.02115786390479665,-0.02115786390479665,-0.02115570432187362,-0.02115570432187362,-0.021153842213914895,-0.021160309000861372,-0.021158266879972448,-0.02115803357982184,-0.02115803357982184,-0.021159539913961856,-0.021159539913961856,-0.021160456984574114,-0.021160456984574114,-0.021161758339169372,-0.021161758339169372,-0.021161758339169372,-0.0211623039975399,-0.021167235020857808,-0.021164530148382713,-0.02115948558413919,-0.02115948558413919,-0.021167533128199096,-0.021163335691738026,-0.021177681193633335,-0.021181757500139894,-0.0211840663541734,-0.0211907435075893,-0.02119153742434635,-0.02118798053730312,-0.02119787272768993,-0.021193735470218387,-0.021194502856844277,-0.021192193039978487,-0.021192193039978487,-0.021194151404735687,-0.021194151404735687,-0.0211894793180678,-0.0211894793180678,-0.0211894793180678,-0.0211894793180678,-0.02119007850757766,-0.021188905862123922,-0.021188905862123922,-0.021188905862123922,-0.021188905862123922,-0.021190711647289636,-0.021192290884752017,-0.021188188065296692,-0.02118985458344337,-0.021190584439635087,-0.02118987948401526,-0.02118987948401526,-0.02119062816230849,-0.021193741073783613,-0.02120238536607973,-0.021208043010960624,-0.021211383782765096,-0.021211008930207855,-0.021205598604349608,-0.021203759135390476,-0.021203548107820314,-0.021205256919548717,-0.02120396224732473,-0.02120396224732473,-0.02120396224732473,-0.02120396224732473,-0.02120396224732473,-0.021200874404494703,-0.021201825850342807,-0.0212050604944879,-0.021203967766144576,-0.02119820674090229,-0.02119465183068202,-0.021189842868943445,-0.02118375006175279,-0.02118598751285605,-0.021182145994977638,-0.021174247220003158,-0.021158780221254808,-0.021158780221254808,-0.021156319141637042,-0.021156319141637042,-0.021147843034079745,-0.021124946114260364,-0.021124946114260364,-0.021124946114260364,-0.021120885968716155,-0.021120885968716155,-0.021120885968716155,-0.02111646653608702,-0.021107277502043716,-0.021107277502043716,-0.021097646967423177,-0.021097646967423177,-0.021097646967423177,-0.021092175292320447,-0.021092175292320447,-0.021094825938187328,-0.021094552843361408,-0.021100368201443915,-0.021088719879913696,-0.021084527543336912,-0.021073562146023565,-0.021073562146023565,-0.021067494804047553,-0.021070248047358596,-0.021070248047358596,-0.021070248047358596,-0.021065834586044472,-0.021060661081285244,-0.021056485534601925,-0.021058510339213896,-0.021058510339213896,-0.021058510339213896,-0.02105852455995151,-0.02105852455995151,-0.02105043545773255,-0.021054456345743225,-0.02104578173090183,-0.02104578173090183,-0.021044002481434402,-0.021036873113284952,-0.021028194536914225,-0.02102839575109815,-0.02101697216505781,-0.02101697216505781,-0.021011698433783213,-0.021011823561429176,-0.021005273350239547,-0.021006771398684006,-0.020998307361225717,-0.02100339311408371,-0.02099714846425206,-0.02099562667946245,-0.020977000290563586,-0.020977000290563586,-0.02097245759826081,-0.02095948473810502,-0.02094331541921223,-0.02089886964660183,-0.020905973347533136,-0.020905973347533136,-0.02090290293818169,-0.02088224580612842,-0.020859875562838352,-0.02085668784528006,-0.020865356440265225,-0.02088268508414603,-0.020893409286461002,-0.020874208123657173,-0.020902238521346782,-0.02089932966244855,-0.020914100799565016,-0.020921084500378745,-0.02093084387538708,-0.02095725297728226,-0.020973240371086627,-0.020981057894640383,-0.020981788108141778,-0.020992229129629725,-0.021004440283015985,-0.02100922765884003,-0.021015664051203368,-0.021020208623305583,-0.021045219917257475,-0.021054480146871304,-0.02108760979773506,-0.021114196787912962,-0.02112941249199935,-0.021133173933397132,-0.02116240705837314,-0.021184877376532033,-0.021211364482264766,-0.021223113723955536,-0.02123773236450373,-0.021248377054793113,-0.02125765606870373,-0.02127190593247492,-0.021299147363145688,-0.021355748617539763,-0.021381621576754918,-0.0214260509654386,-0.021442280385071764,-0.02146881427727017,-0.021518048547174307,-0.021543111870614022,-0.021567944123909208,-0.021593968847250348,-0.02160990256751312,-0.021647803805993196,-0.02172258127302953,-0.02177327589338089,-0.02190022010245933,-0.021975234674849266,-0.02209183032083559,-0.02225352231969441,-0.022356690815354147,-0.022461231265647936,-0.022558735760174305,-0.02269832541855838,-0.022811350429669554,-0.022909089305665684,-0.023081963553133567,-0.023249293198734436,-0.02348349197734755,-0.02363622273445419,-0.02386191322677948,-0.024014868336911487,-0.024228492006333566,-0.02440070351521248,-0.024706515820943565,-0.025016287037668315,-0.025393934096146056,-0.025767161826199342,-0.026096294877953306,-0.026409174428572827,-0.026893258699363726,-0.02726618420805863,-0.027577592616258643,-0.027963295288968376,-0.028256775538559226,-0.02860259569338591,-0.02882389937542969,-0.029138344527452023,-0.029406817241423758,-0.029631000597289455,-0.02980008547840242,-0.02989156304445535,-0.029934120207481152,-0.03004256392908882,-0.030065742758119438,-0.030129189545832,-0.03014897735438477,-0.030172629348154244,-0.030204576692966965,-0.030273082357540733,-0.030238672443340033,-0.030189187346433083,-0.03022238035030814,-0.03025625712339915,-0.030238089667139676,-0.030245430658037406,-0.030292963327581145,-0.030332146070447066,-0.030395380500936073,-0.030395470598995077,-0.0304657032113759,-0.030601166796877143,-0.030681596959065586,-0.0307274235599011,-0.030777002955563768,-0.030899846419861262,-0.030999335335584063,-0.03109810814556428,-0.03109810814556428,-0.03109810814556428,-0.03109810814556428,-0.03109810814556428)
net_minHPD=c(-1.373697905108798, -0.09076799869352183,-0.09076799869352183,-0.09076799869352183,-0.09076799869352183,-0.09076799869352183,-0.09076799869352183,-0.09076799869352183,-0.09076799869352183,-0.09076799869352183,-0.09076799869352183,-0.09076799869352183,-0.09076799869352183,-0.09076799869352183,-0.09076799869352183,-0.09076799869352183,-0.09076799869352183,-0.09076799869352183,-0.09076799869352183,-0.09076799869352183,-0.09076799869352183,-0.09076799869352183,-0.08650726097734993,-0.09076799869352183,-0.09076799869352183,-0.09509670598054559,-0.09076799869352183,-0.09509670598054559,-0.09509670598054559,-0.09076799869352183,-0.09152998007300922,-0.09076799869352183,-0.09076799869352183,-0.09002890418740689,-0.08650726097734993,-0.08618179091624315,-0.08281772912851232,-0.08281772912851232,-0.08281772912851232,-0.08216166695973376,-0.08216166695973376,-0.08216166695973376,-0.08129254754815107,-0.08129254754815107,-0.07987818042082648,-0.07847126576821793,-0.07809987652229743,-0.07813460602387681,-0.07813460602387681,-0.07823041104556837,-0.07838709502717559,-0.07847126576821793,-0.07847126576821793,-0.07823041104556837,-0.07813460602387681,-0.07798134923992332,-0.07769521941308055,-0.07745696831682294,-0.07705915297619334,-0.07695668479772914,-0.07695668479772914,-0.07677883672999868,-0.07676962578022674,-0.07677883672999868,-0.07676962578022674,-0.07677883672999868,-0.07611026215591003,-0.07578117718332349,-0.07544456292470907,-0.07547674194138417,-0.07547674194138417,-0.07503919756161048,-0.07507946977845684,-0.07507946977845684,-0.07507946977845684,-0.07492174832978073,-0.07471196365122164,-0.07471196365122164,-0.07482571853175694,-0.07471196365122164,-0.07471196365122164,-0.07470476212473906,-0.07471196365122164,-0.07471196365122164,-0.07426073920546677,-0.07423092551288571,-0.07471196365122164,-0.07426073920546677,-0.07446651743141817,-0.07446651743141817,-0.07446651743141817,-0.07446651743141817,-0.07446651743141817,-0.07426073920546677,-0.07426073920546677,-0.07426073920546677,-0.07423092551288571,-0.07426073920546677,-0.07423092551288571,-0.07423092551288571,-0.0742019481807845,-0.07426073920546677,-0.07426073920546677,-0.07423092551288571,-0.07423092551288571,-0.0742019481807845,-0.07396298568496545,-0.07396298568496545,-0.07418774509347145,-0.07393204227284424,-0.07393204227284424,-0.07393204227284424,-0.07426073920546677,-0.07393204227284424,-0.07383042879816316,-0.07383042879816316,-0.07383042879816316,-0.07381868813370657,-0.0742019481807845,-0.07426073920546677,-0.07426073920546677,-0.0742019481807845,-0.07423092551288571,-0.07426073920546677,-0.07426073920546677,-0.07426073920546677,-0.07426073920546677,-0.07423092551288571,-0.0742019481807845,-0.0742019481807845,-0.07418774509347145,-0.07383042879816316,-0.07383042879816316,-0.07383042879816316,-0.07381868813370657,-0.07381868813370657,-0.07381868813370657,-0.07381868813370657,-0.07383042879816316,-0.07383042879816316,-0.07381868813370657,-0.07406635777627421,-0.07406635777627421,-0.07406635777627421,-0.07383042879816316,-0.07383042879816316,-0.07383042879816316,-0.07383042879816316,-0.07383042879816316,-0.07383042879816316,-0.07383042879816316,-0.07383042879816316,-0.07383042879816316,-0.07383042879816316,-0.07383042879816316,-0.07381868813370657,-0.07381868813370657,-0.07381868813370657,-0.07381868813370657,-0.07381868813370657,-0.07381868813370657,-0.07381868813370657,-0.07381868813370657,-0.07381868813370657,-0.07381868813370657,-0.07337864144202463,-0.07337864144202463,-0.07337864144202463,-0.07485003387812705,-0.07482571853175694,-0.07471196365122164,-0.07471196365122164,-0.07471196365122164,-0.07471196365122164,-0.07471196365122164,-0.07471196365122164,-0.07471196365122164,-0.07471196365122164,-0.07471196365122164,-0.07471196365122164,-0.07471196365122164,-0.07471196365122164,-0.07471196365122164,-0.07471196365122164,-0.07305946856675011,-0.07305946856675011,-0.07305946856675011,-0.07471196365122164,-0.07471196365122164,-0.07471196365122164,-0.07471196365122164,-0.07471196365122164,-0.07305946856675011,-0.07305946856675011,-0.07305946856675011,-0.07426073920546677,-0.07426073920546677,-0.07426073920546677,-0.07426073920546677,-0.07426073920546677,-0.07426073920546677,-0.07426073920546677,-0.07426073920546677,-0.07423092551288571,-0.0742019481807845,-0.07418774509347145,-0.0742019481807845,-0.07418774509347145,-0.07418774509347145,-0.074116275448847,-0.07471196365122164,-0.074116275448847,-0.07471196365122164,-0.07471196365122164,-0.07471196365122164,-0.07471196365122164,-0.07471196365122164,-0.07471196365122164,-0.07471196365122164,-0.07418774509347145,-0.07471196365122164,-0.07423092551288571,-0.07423092551288571,-0.07423092551288571,-0.07471196365122164,-0.07471196365122164,-0.07423092551288571,-0.07423092551288571,-0.07471196365122164,-0.07471196365122164,-0.07471196365122164,-0.07471196365122164,-0.07471196365122164,-0.07471196365122164,-0.07471196365122164,-0.07471196365122164,-0.07418774509347145,-0.07418774509347145,-0.07418774509347145,-0.07418774509347145,-0.07418774509347145,-0.07471196365122164,-0.07418774509347145,-0.07471196365122164,-0.07418774509347145,-0.07418774509347145,-0.07418774509347145,-0.07418774509347145,-0.07418774509347145,-0.07471196365122164,-0.07418774509347145,-0.07418774509347145,-0.07418774509347145,-0.0742019481807845,-0.0742019481807845,-0.0742019481807845,-0.07423092551288571,-0.07426073920546677,-0.07423092551288571,-0.07446651743141817,-0.07446651743141817,-0.07423092551288571,-0.07305946856675011,-0.07305946856675011,-0.07471196365122164,-0.07471196365122164,-0.07381868813370657,-0.07383042879816316,-0.07383042879816316,-0.07383042879816316,-0.07393204227284424,-0.07383042879816316,-0.07383042879816316,-0.07418774509347145,-0.0742019481807845,-0.0742019481807845,-0.07426073920546677,-0.07444670927640445,-0.07456193920613896,-0.07470476212473906,-0.07498219522766827,-0.07503919756161048,-0.07547674194138417,-0.07518484956458747,-0.07629432607846148,-0.07798134923992332,-0.07796172685532958,-0.07677883672999868,-0.07694355680616523,-0.07720532098966015,-0.07798134923992332,-0.07795260587804786,-0.07838709502717559,-0.07945722536759428,-0.07983777068415701,-0.07819264017384386,-0.07838709502717559,-0.07956639673535547,-0.08083388291380122,-0.08231657743644366,-0.08292153329846536,-0.08292153329846536,-0.08554402433333845,-0.084971630735033,-0.08554402433333845,-0.08427440142861334,-0.08292153329846536,-0.08292153329846536,-0.08327941307669973,-0.08227659515342872,-0.08215260910624951,-0.08149388697459961,-0.08288216409591995,-0.08149388697459961,-0.08074045851847372,-0.08148857444712729,-0.07958867357312452,-0.07838709502717559,-0.07761181718217613,-0.0800220422001467,-0.07977905547337187,-0.07761181718217613,-0.06137147336906421,-0.058030026245557594,-0.05765134744133079,-0.05763035589634885,-0.055120491674580566,-0.0547539862686844,-0.0547539862686844,-0.0547539862686844,-0.0547539862686844,-0.0547539862686844,-0.0547539862686844,-0.0547539862686844,-0.0547539862686844,-0.0547539862686844,-0.0547539862686844,-0.05763035589634885,-0.055120491674580566,-0.05608347491595398,-0.055120491674580566,-0.0547539862686844,-0.05467007100140167,-0.0547539862686844,-0.05687414004146042,-0.0547539862686844,-0.0547539862686844,-0.0547539862686844,-0.0547539862686844,-0.054802444771012614,-0.05687414004146042,-0.055120491674580566,-0.05608347491595398,-0.055120491674580566,-0.05467007100140167,-0.055309697650497036,-0.055120491674580566,-0.054802444771012614,-0.05502201112253746,-0.05279637455481186,-0.05098422637485189,-0.05191792573416075,-0.055120491674580566,-0.055120491674580566,-0.05279637455481186,-0.053005419963565906,-0.054802444771012614,-0.054802444771012614,-0.054802444771012614,-0.055120491674580566,-0.055309697650497036,-0.05467007100140167,-0.05279637455481186,-0.05259462144554658,-0.05191792573416075,-0.05177863877682107,-0.05098422637485189,-0.05250139846520367,-0.05259462144554658,-0.053391145708715365,-0.05259462144554658,-0.05183156931117573,-0.05098422637485189,-0.05098422637485189,-0.05259462144554658,-0.05191792573416075,-0.0509706261982919,-0.05094567657878579,-0.05098422637485189,-0.04998814217238087,-0.05098422637485189,-0.05098422637485189,-0.05098422637485189,-0.05098422637485189,-0.054802444771012614,-0.0547539862686844,-0.05467007100140167,-0.05467007100140167,-0.055309697650497036,-0.055120491674580566,-0.054802444771012614,-0.054802444771012614,-0.054802444771012614,-0.05467007100140167,-0.055309697650497036,-0.05502201112253746,-0.054802444771012614,-0.0547539862686844,-0.05467007100140167,-0.05467007100140167,-0.05467007100140167,-0.05467007100140167,-0.05467007100140167,-0.05467007100140167,-0.05502201112253746,-0.05502201112253746,-0.05502201112253746,-0.05467007100140167,-0.05467007100140167,-0.05467007100140167,-0.05467007100140167,-0.05467007100140167,-0.05502201112253746,-0.054802444771012614,-0.054802444771012614,-0.0547539862686844,-0.0547539862686844,-0.0547539862686844,-0.0547539862686844,-0.05467007100140167,-0.05464354182879411,-0.05464354182879411,-0.05464354182879411,-0.05464354182879411,-0.05464354182879411,-0.054802444771012614,-0.054802444771012614,-0.054802444771012614,-0.054802444771012614,-0.054802444771012614,-0.05279637455481186,-0.05279637455481186,-0.05259462144554658,-0.05259462144554658,-0.05250139846520367,-0.05250139846520367,-0.05250139846520367,-0.05250139846520367,-0.05250139846520367,-0.05250139846520367,-0.05250139846520367,-0.05250139846520367,-0.05250139846520367,-0.05250139846520367,-0.05250139846520367,-0.054498330897225916,-0.054498330897225916,-0.054498330897225916,-0.054498330897225916,-0.054498330897225916,-0.054498330897225916,-0.05467007100140167,-0.05467007100140167,-0.05467007100140167,-0.05467007100140167,-0.05467007100140167,-0.05467007100140167,-0.05467007100140167,-0.054802444771012614,-0.054802444771012614,-0.05464354182879411,-0.05464354182879411,-0.05464354182879411,-0.05467007100140167,-0.0547539862686844,-0.054802444771012614,-0.05502201112253746,-0.05502201112253746,-0.054802444771012614,-0.0547539862686844,-0.0547539862686844,-0.054802444771012614,-0.0547539862686844,-0.054802444771012614,-0.055120491674580566,-0.05502201112253746,-0.0547539862686844,-0.05464354182879411,-0.05467007100140167,-0.054802444771012614,-0.053391145708715365,-0.054802444771012614,-0.054498330897225916,-0.055120491674580566,-0.054479055900804575,-0.053391145708715365,-0.05473087693005069,-0.055309697650497036,-0.0547539862686844,-0.055309697650497036,-0.05578401956136155,-0.05797863689020338,-0.05797863689020338,-0.05797863689020338,-0.057892200366604085,-0.05797863689020338,-0.05502201112253746,-0.05578401956136155,-0.0547539862686844,-0.053721865111148404,-0.0529717865758337,-0.05198330778593363,-0.05122607943886958,-0.051020091875437115,-0.05106742956341406,-0.05198330778593363,-0.05176775631375037,-0.05122607943886958,-0.05191792573416075,-0.05191792573416075,-0.051355232863187494,-0.051355232863187494,-0.050952227817755186,-0.0509706261982919,-0.05021272214365723,-0.0496265178092143,-0.04946326831048382,-0.04946326831048382,-0.04945497788684925,-0.04931830017879113,-0.04926267599591728,-0.04946326831048382,-0.04946326831048382,-0.04946326831048382,-0.04946326831048382,-0.04946326831048382,-0.04946326831048382,-0.0496265178092143,-0.04946326831048382,-0.04945497788684925,-0.04946326831048382,-0.04946326831048382,-0.04709463781747408,-0.04705148492576192,-0.04705148492576192,-0.04705148492576192,-0.046922106150622846,-0.046922106150622846,-0.04687567525917844,-0.04687567525917844,-0.04687567525917844,-0.04687567525917844,-0.04709463781747408,-0.047047852935521065,-0.04705148492576192,-0.04705148492576192,-0.04701464494126052,-0.04687567525917844,-0.04687567525917844,-0.04687567525917844,-0.047800332437382714,-0.04761221691473168,-0.047600049658639294,-0.04705148492576192,-0.04705148492576192,-0.04808585891921985,-0.04709463781747408,-0.04709463781747408,-0.04705148492576192,-0.04687567525917844,-0.04729526310505459,-0.04709463781747408,-0.04709463781747408,-0.04709463781747408,-0.04709463781747408,-0.04709463781747408,-0.04705148492576192,-0.04709463781747408,-0.04705148492576192,-0.04709463781747408,-0.04709463781747408,-0.04709463781747408,-0.04709463781747408,-0.04705148492576192,-0.04705148492576192,-0.04705148492576192,-0.04701464494126052,-0.04701464494126052,-0.04701464494126052,-0.046922106150622846,-0.04687567525917844,-0.04687567525917844,-0.046922106150622846,-0.04687567525917844,-0.04687567525917844,-0.04687567525917844,-0.04687567525917844,-0.04705148492576192,-0.04705148492576192,-0.04705148492576192,-0.04705148492576192,-0.04705148492576192,-0.04705148492576192,-0.04705148492576192,-0.04705148492576192,-0.04705148492576192,-0.04705148492576192,-0.04705148492576192,-0.04705148492576192,-0.04705148492576192,-0.04742818875128938,-0.04742818875128938,-0.04742818875128938,-0.04742818875128938,-0.04742818875128938,-0.04734934811266407,-0.04732985869946954,-0.04732985869946954,-0.04732985869946954,-0.04732985869946954,-0.04729526310505459,-0.04729526310505459,-0.04729526310505459,-0.04709463781747408,-0.04709463781747408,-0.04709463781747408,-0.04709463781747408,-0.04727052232247005,-0.04727052232247005,-0.04727052232247005,-0.04727052232247005,-0.04729526310505459,-0.04729526310505459,-0.04729526310505459,-0.04729526310505459,-0.04729526310505459,-0.04729526310505459,-0.04729526310505459,-0.04727052232247005,-0.04727052232247005,-0.04727052232247005,-0.04727052232247005,-0.04727052232247005,-0.04727052232247005,-0.04729526310505459,-0.04729526310505459,-0.04727052232247005,-0.04727052232247005,-0.04727052232247005,-0.04727052232247005,-0.04709463781747408,-0.04709463781747408,-0.04705148492576192,-0.04705148492576192,-0.04705148492576192,-0.04705148492576192,-0.04705148492576192,-0.04709463781747408,-0.04705148492576192,-0.04709463781747408,-0.04709463781747408,-0.04709463781747408,-0.04705148492576192,-0.04709463781747408,-0.04709463781747408,-0.04709463781747408,-0.04709463781747408,-0.04709463781747408,-0.04709463781747408,-0.04705148492576192,-0.04705148492576192,-0.04705148492576192,-0.04705148492576192,-0.04705148492576192,-0.04705148492576192,-0.04705148492576192,-0.04705148492576192,-0.04705148492576192,-0.04705148492576192,-0.04705148492576192,-0.04705148492576192,-0.04705148492576192,-0.04705148492576192,-0.04709463781747408,-0.04709463781747408,-0.04709463781747408,-0.04709463781747408,-0.04705148492576192,-0.04705148492576192,-0.04705148492576192,-0.04705148492576192,-0.04709463781747408,-0.04709463781747408,-0.04709463781747408,-0.04687567525917844,-0.04687567525917844,-0.04687567525917844,-0.04687567525917844,-0.04687567525917844,-0.04687567525917844,-0.04687567525917844,-0.04687567525917844,-0.04701464494126052,-0.04701464494126052,-0.04701464494126052,-0.04705148492576192,-0.04705148492576192,-0.04705148492576192,-0.04687567525917844,-0.04687567525917844,-0.04687567525917844,-0.04701464494126052,-0.04701464494126052,-0.04701464494126052,-0.04701464494126052,-0.04705148492576192,-0.04705148492576192,-0.04705148492576192,-0.04705148492576192,-0.04709463781747408,-0.04709463781747408,-0.04709463781747408,-0.04783999265259012,-0.047909243888758675,-0.047909243888758675,-0.047909243888758675,-0.047909243888758675,-0.047909243888758675,-0.047909243888758675,-0.047909243888758675,-0.047909243888758675,-0.047909243888758675,-0.04794859663539697,-0.04802530278868438,-0.04802530278868438,-0.04802530278868438,-0.04802530278868438,-0.0480467426849155,-0.0480467426849155,-0.0480467426849155,-0.0480467426849155,-0.04802530278868438,-0.04802530278868438,-0.04802530278868438,-0.04802530278868438,-0.04802530278868438,-0.04802530278868438,-0.04802530278868438,-0.04802530278868438,-0.04802530278868438,-0.0480467426849155,-0.0480467426849155,-0.0480467426849155,-0.0480467426849155,-0.0480467426849155,-0.0480467426849155,-0.04808585891921985,-0.04808585891921985,-0.04808585891921985,-0.0480467426849155,-0.048202885665837386,-0.04825126253751075,-0.04825126253751075,-0.0480467426849155,-0.048202885665837386,-0.04825126253751075,-0.04825126253751075,-0.048202885665837386,-0.048202885665837386,-0.04825126253751075,-0.048202885665837386,-0.0480467426849155,-0.048202885665837386,-0.04825126253751075,-0.04825126253751075,-0.04825126253751075,-0.047800332437382714,-0.047800332437382714,-0.04783999265259012,-0.047800332437382714,-0.04783999265259012,-0.0480467426849155,-0.0480467426849155,-0.04946326831048382,-0.04946326831048382,-0.04946326831048382,-0.04946326831048382,-0.04946326831048382,-0.04946326831048382,-0.04946326831048382,-0.04946326831048382,-0.04946326831048382,-0.04945497788684925,-0.04946326831048382,-0.04946326831048382,-0.049148999470037834,-0.04918406021908362,-0.04946326831048382,-0.04946326831048382,-0.04946326831048382,-0.04941640415019191,-0.04941640415019191,-0.04946326831048382,-0.04946326831048382,-0.049625722662252666,-0.049638185791203854,-0.049625722662252666,-0.049638185791203854,-0.04983766912412271,-0.04946326831048382,-0.04983766912412271,-0.04945497788684925,-0.049625722662252666,-0.049625722662252666,-0.04981320783740618,-0.04983766912412271,-0.04983766912412271,-0.049905970329848656,-0.04983766912412271,-0.05082751927720404,-0.05094567657878579,-0.0509706261982919,-0.051020091875437115,-0.0509706261982919,-0.050952227817755186,-0.051355232863187494,-0.05191842660106111,-0.05106742956341406,-0.05122607943886958,-0.05191792573416075,-0.05191842660106111,-0.05250139846520367,-0.053391145708715365,-0.053391145708715365,-0.053721865111148404,-0.054582656718021844,-0.05481931184817353,-0.05578401956136155,-0.05578401956136155,-0.05815477404491596,-0.058034048052535134,-0.055839349110663815,-0.05718394911119933,-0.05895472381168965,-0.0605698672737711,-0.06535694189875252,-0.06573123347901245,-0.07178242904504073,-0.07400061222294592,-0.07980158377274728,-0.08299809907618615,-0.08394911906701945,-0.09019998555732237,-0.09248040229900634,-0.09457418518035754,-0.09610432005155398,-0.1007555246471973,-0.10241276602357473,-0.104954108807482,-0.10444944998056155,-0.10492642151503015,-0.10593062159250637,-0.10600185522150067,-0.10743060960099118,-0.10689674003684609,-0.10816094702944659,-0.10816094702944659,-0.10819725429300905,-0.10573263581540024,-0.10975489021640907,-0.10855182199555594,-0.10860642632693515,-0.10763653383405841,-0.1077715833413003,-0.10819725429300905,-0.10819725429300905,-0.10887482849161804,-0.11276315096417187,-0.1137661875171123,-0.11449787590527113,-0.11578172722224413,-0.11578172722224413,-0.11578172722224413,-0.11677159460831485,-0.1137661875171123,-0.11955767208950277,-0.11952723361522843,-0.11952723361522843,-0.11952723361522843,-0.11952723361522843,-0.11952723361522843)
net_maxHPD=c(0.14616400776473626, 0.11908320335154349,0.11908320335154349,0.11908320335154349,0.11908320335154349,0.11908320335154349,0.11908320335154349,0.11908320335154349,0.11908320335154349,0.11908320335154349,0.11908320335154349,0.11908320335154349,0.11908320335154349,0.11908320335154349,0.11908320335154349,0.11908320335154349,0.11908320335154349,0.11908320335154349,0.11908320335154349,0.11908320335154349,0.11908320335154349,0.11802981052678578,0.11955673262450248,0.11278027927522488,0.10886626980146984,0.09752372004256978,0.09395471184117532,0.08498739494902831,0.07672085970792926,0.06765271577290803,0.06100265812790892,0.05134965580060846,0.04119985547548913,0.03341565298623654,0.029851328784832182,0.026726335689951114,0.027272652204751488,0.02281670358842977,0.019111712545866008,0.017349719969881897,0.016340431520376508,0.014294692381937424,0.013393629545203553,0.01248096108315172,0.013075570128728106,0.013677358938104692,0.01338340346540294,0.0125488585556051,0.011829365334811257,0.010621368441098372,0.010044832230474754,0.009628560869846953,0.00923033422490166,0.008943895395925841,0.008884425718495431,0.008884425718495431,0.008943895395925841,0.009016259045042864,0.00923033422490166,0.009068859406211466,0.008943895395925841,0.008884425718495431,0.008745632200514289,0.008632359286896762,0.008562549757944765,0.008383963509230652,0.008884425718495431,0.009068859406211466,0.00923033422490166,0.009068859406211466,0.008943895395925841,0.00923033422490166,0.009068859406211466,0.008943895395925841,0.008943895395925841,0.008943895395925841,0.009016259045042864,0.008943895395925841,0.008943895395925841,0.009016259045042864,0.008943895395925841,0.008943895395925841,0.008884425718495431,0.008884425718495431,0.00923033422490166,0.00923033422490166,0.008884425718495431,0.00923033422490166,0.009016259045042864,0.009016259045042864,0.008943895395925841,0.008943895395925841,0.008943895395925841,0.009068859406211466,0.009016259045042864,0.008943895395925841,0.008943895395925841,0.008943895395925841,0.008884425718495431,0.008884425718495431,0.008884425718495431,0.008745632200514289,0.008745632200514289,0.008745632200514289,0.008745632200514289,0.008745632200514289,0.008943895395925841,0.008943895395925841,0.008745632200514289,0.008943895395925841,0.008943895395925841,0.008943895395925841,0.008562549757944765,0.008943895395925841,0.008943895395925841,0.008943895395925841,0.008943895395925841,0.008943895395925841,0.008420711055468003,0.008420711055468003,0.008420711055468003,0.008420711055468003,0.008420711055468003,0.008420711055468003,0.008420711055468003,0.008420711055468003,0.008420711055468003,0.008420711055468003,0.008420711055468003,0.008420711055468003,0.008420711055468003,0.008745632200514289,0.008745632200514289,0.008745632200514289,0.008745632200514289,0.008745632200514289,0.008745632200514289,0.008745632200514289,0.008745632200514289,0.008745632200514289,0.008745632200514289,0.008420711055468003,0.008420711055468003,0.008420711055468003,0.008632359286896762,0.008632359286896762,0.008562549757944765,0.008632359286896762,0.008632359286896762,0.008632359286896762,0.008632359286896762,0.008632359286896762,0.008562549757944765,0.008562549757944765,0.008562549757944765,0.008562549757944765,0.008562549757944765,0.008562549757944765,0.008562549757944765,0.008562549757944765,0.008562549757944765,0.008562549757944765,0.008562549757944765,0.008562549757944765,0.008562549757944765,0.008943895395925841,0.008943895395925841,0.008943895395925841,0.0074130548201361,0.0074130548201361,0.007487598436230328,0.007487598436230328,0.007487598436230328,0.0074130548201361,0.0073978906757750235,0.007386485189579031,0.007386485189579031,0.007386485189579031,0.007386485189579031,0.0073776484805786885,0.0073776484805786885,0.0073776484805786885,0.0073776484805786885,0.0073776484805786885,0.008943895395925841,0.00893744483457129,0.008943895395925841,0.0073776484805786885,0.0073776484805786885,0.0073776484805786885,0.0073776484805786885,0.0073776484805786885,0.00893744483457129,0.008884425718495431,0.008873757623903494,0.0075599246787710905,0.0075599246787710905,0.0074130548201361,0.0074130548201361,0.0074130548201361,0.007487598436230328,0.0075599246787710905,0.0074130548201361,0.0074130548201361,0.0074130548201361,0.0073978906757750235,0.0073978906757750235,0.0073978906757750235,0.0073978906757750235,0.0074130548201361,0.006790106497026535,0.0074130548201361,0.006790106497026535,0.006778679842440724,0.006778679842440724,0.006790106497026535,0.006790106497026535,0.006790106497026535,0.006790106497026535,0.007386485189579031,0.006778679842440724,0.007247275158140637,0.007247275158140637,0.007247275158140637,0.006778679842440724,0.006778679842440724,0.007247275158140637,0.007247275158140637,0.006778679842440724,0.006790106497026535,0.006790106497026535,0.006790106497026535,0.006778679842440724,0.006778679842440724,0.006778679842440724,0.006790106497026535,0.0073978906757750235,0.0073978906757750235,0.007386485189579031,0.007386485189579031,0.007386485189579031,0.006790106497026535,0.007386485189579031,0.006790106497026535,0.007386485189579031,0.007386485189579031,0.0073978906757750235,0.0073978906757750235,0.007386485189579031,0.006790106497026535,0.007386485189579031,0.007386485189579031,0.0073978906757750235,0.0073978906757750235,0.0073978906757750235,0.0073978906757750235,0.0074130548201361,0.007487598436230328,0.0074130548201361,0.0074130548201361,0.0074130548201361,0.007683529863889038,0.008884425718495431,0.008943895395925841,0.0074130548201361,0.0074130548201361,0.008420711055468003,0.008420711055468003,0.008420711055468003,0.008420711055468003,0.008420711055468003,0.008632359286896762,0.00874104137968787,0.008420711055468003,0.008562549757944765,0.00874104137968787,0.008884425718495431,0.008943895395925841,0.008943895395925841,0.008943895395925841,0.008943895395925841,0.00923033422490166,0.008943895395925841,0.009496789745090752,0.008884425718495431,0.007352888121699777,0.0074130548201361,0.008884425718495431,0.008943895395925841,0.008943895395925841,0.008420711055468003,0.008873757623903494,0.00893744483457129,0.008884425718495431,0.008943895395925841,0.012020775158427768,0.012817858686463138,0.013393629545203553,0.013600380564991313,0.013701164996247836,0.01588205019999514,0.01875210230639872,0.019051212291623335,0.025922132588631873,0.03441743779158993,0.04565400769156576,0.056032228676122633,0.06381883084874675,0.07042882367158591,0.07686405921391275,0.08313385732430348,0.08955270132799303,0.09586870550554595,0.10324698639367673,0.1088941834500383,0.11399811821637615,0.12570624815169246,0.13328774769577112,0.14496213260107152,0.15076091406791903,0.16123501547345126,0.1775877506842139,0.2023122806834775,0.21189297247489214,0.21664644781193654,0.21908126855911944,0.22294202027534127,0.22378782625041788,0.22415127439076213,0.22415127439076213,0.22415127439076213,0.22378782625041788,0.22415127439076213,0.22378782625041788,0.2235230741194068,0.22294202027534127,0.22276436175240338,0.21908126855911944,0.2208182187540397,0.21908126855911944,0.21908126855911944,0.2187578441082897,0.2187578441082897,0.21637170401521563,0.21288190831520581,0.21261686611768182,0.21158644994947873,0.2083170585985274,0.19905177906989635,0.18938747065861536,0.17661280455866996,0.1726593097927418,0.15675436828545275,0.14792913546191022,0.13694734974248454,0.12651976320528557,0.12090665789097314,0.11501416545250016,0.1088941834500383,0.10823931561099638,0.10655874423574367,0.10472000662833196,0.0995627633355964,0.09872455005390546,0.10012945375169666,0.09872455005390546,0.0950230354981336,0.0943765019569706,0.09314790938253753,0.09161024684225207,0.0905344522429391,0.08992588150103886,0.09007063414138906,0.08992588150103886,0.09036847569822042,0.08992588150103886,0.09036847569822042,0.0879524198175844,0.08723231221030255,0.08553859312329748,0.08553859312329748,0.08553859312329748,0.08514839312583933,0.08500350588430705,0.08284525486120949,0.08284525486120949,0.08270948758470202,0.08231451085018862,0.08202294560487045,0.08284525486120949,0.08173031278044342,0.08112978760942309,0.08099664798171545,0.08099664798171545,0.07653669928862063,0.07653669928862063,0.07648992707837902,0.07627564898379868,0.07532242197416437,0.07496394074394268,0.07496394074394268,0.07485029183264622,0.07479803235799587,0.07485029183264622,0.07383354649584863,0.07383354649584863,0.07383354649584863,0.07383354649584863,0.07383354649584863,0.07383354649584863,0.07383354649584863,0.07383354649584863,0.07383354649584863,0.07383354649584863,0.07341174330079223,0.07341174330079223,0.07341174330079223,0.07383354649584863,0.07383354649584863,0.07383354649584863,0.07383354649584863,0.07383354649584863,0.07341174330079223,0.07341174330079223,0.07341174330079223,0.07341174330079223,0.07341174330079223,0.07341174330079223,0.07341174330079223,0.07341174330079223,0.07341174330079223,0.07341174330079223,0.07341174330079223,0.07341174330079223,0.07341174330079223,0.07307809700186545,0.07307809700186545,0.07307809700186545,0.07307809700186545,0.07307809700186545,0.07496394074394268,0.07485029183264622,0.07496394074394268,0.07485029183264622,0.07485029183264622,0.07485029183264622,0.07485029183264622,0.07485029183264622,0.07485029183264622,0.07485029183264622,0.07485029183264622,0.07485029183264622,0.07485029183264622,0.07485029183264622,0.07485029183264622,0.07300084014108633,0.07307809700186545,0.07300084014108633,0.07300084014108633,0.07307809700186545,0.07307809700186545,0.07300084014108633,0.07307809700186545,0.07300084014108633,0.07307809700186545,0.07307809700186545,0.07307809700186545,0.07307809700186545,0.07300084014108633,0.07300084014108633,0.07341174330079223,0.07341174330079223,0.07341174330079223,0.07341174330079223,0.07341174330079223,0.07341174330079223,0.07341174330079223,0.07341174330079223,0.07383354649584863,0.074082134093185,0.074082134093185,0.074082134093185,0.074082134093185,0.07383354649584863,0.07341174330079223,0.07341174330079223,0.07341174330079223,0.07341174330079223,0.07307809700186545,0.07249107091907905,0.07383354649584863,0.0717257519124775,0.0717257519124775,0.07024821182827047,0.07024821182827047,0.07024821182827047,0.06644385220310496,0.06387346268687424,0.061630118119059496,0.05650762461446614,0.0511958621420171,0.044905844207204226,0.03522552288852367,0.028902667279422853,0.021245754321821964,0.016794132596934477,0.016794132596934477,0.013977467990383463,0.013677358938104692,0.013701164996247836,0.013393629545203553,0.013487483753646876,0.013393629545203553,0.013262040455635948,0.012327200338097574,0.010737323274094088,0.010621368441098372,0.010621368441098372,0.009483879402531134,0.009068859406211466,0.00947107705746321,0.009036225763173603,0.008943895395925841,0.008562549757944765,0.008943895395925841,0.008943895395925841,0.008721576409820006,0.008420711055468003,0.00836284665824788,0.008420711055468003,0.008374949131479015,0.007840911718361487,0.007704683545845553,0.00740308433107606,0.007352888121699777,0.007247275158140637,0.007135707761531135,0.006878806306559182,0.006790106497026535,0.006778679842440724,0.00673872919232163,0.00668170772282492,0.008943895395925841,0.008884425718495431,0.008884425718495431,0.008873757623903494,0.008943895395925841,0.008943895395925841,0.008943895395925841,0.008873757623903494,0.008884425718495431,0.008873757623903494,0.008562549757944765,0.008562549757944765,0.00836284665824788,0.00836284665824788,0.008374949131479015,0.008420711055468003,0.008374949131479015,0.008374949131479015,0.00740308433107606,0.007490484218277735,0.007490484218277735,0.007925921317609774,0.007857951248906245,0.006790106497026535,0.007704683545845553,0.007704683545845553,0.007704683545845553,0.007857951248906245,0.0074130548201361,0.0075599246787710905,0.0075599246787710905,0.0075599246787710905,0.0075599246787710905,0.007490484218277735,0.007490484218277735,0.0074130548201361,0.007490484218277735,0.0074130548201361,0.0074130548201361,0.0074130548201361,0.0074130548201361,0.00740308433107606,0.00740308433107606,0.00740308433107606,0.0074130548201361,0.0074130548201361,0.0074130548201361,0.007490484218277735,0.007490484218277735,0.007490484218277735,0.0074130548201361,0.0074130548201361,0.00740308433107606,0.00740308433107606,0.00740308433107606,0.007225676580186469,0.007204677293463899,0.007204677293463899,0.007183369309916282,0.007183369309916282,0.007183369309916282,0.007183369309916282,0.007183369309916282,0.007183369309916282,0.007183369309916282,0.007183369309916282,0.007183369309916282,0.007183369309916282,0.006790106497026535,0.006790106497026535,0.006790106497026535,0.006790106497026535,0.006790106497026535,0.006790106497026535,0.006790106497026535,0.006790106497026535,0.006790106497026535,0.006790106497026535,0.006790106497026535,0.006790106497026535,0.006790106497026535,0.006911250070880892,0.006911250070880892,0.006911250070880892,0.006911250070880892,0.006790106497026535,0.006790106497026535,0.006790106497026535,0.006790106497026535,0.006790106497026535,0.006790106497026535,0.006790106497026535,0.006790106497026535,0.006790106497026535,0.006790106497026535,0.006790106497026535,0.006790106497026535,0.006790106497026535,0.006790106497026535,0.006790106497026535,0.006790106497026535,0.006790106497026535,0.006790106497026535,0.006790106497026535,0.006790106497026535,0.006790106497026535,0.006790106497026535,0.006790106497026535,0.006911250070880892,0.006911250070880892,0.006911250070880892,0.006911250070880892,0.006911250070880892,0.006911250070880892,0.006911250070880892,0.006790106497026535,0.006911250070880892,0.006790106497026535,0.006790106497026535,0.006790106497026535,0.006911250070880892,0.006790106497026535,0.006790106497026535,0.006790106497026535,0.006790106497026535,0.006790106497026535,0.006790106497026535,0.006911250070880892,0.006911250070880892,0.006911250070880892,0.006911250070880892,0.006911250070880892,0.006911250070880892,0.006911250070880892,0.006911250070880892,0.006911250070880892,0.006911250070880892,0.006911250070880892,0.0069161108531338306,0.0069161108531338306,0.0069161108531338306,0.0069161108531338306,0.0069161108531338306,0.0069161108531338306,0.0069161108531338306,0.0069161108531338306,0.0069161108531338306,0.0069161108531338306,0.0069161108531338306,0.0069161108531338306,0.0069161108531338306,0.0069161108531338306,0.007204677293463899,0.007204677293463899,0.007204677293463899,0.007204677293463899,0.007204677293463899,0.007204677293463899,0.007204677293463899,0.007225676580186469,0.007183369309916282,0.007183369309916282,0.007204677293463899,0.007183369309916282,0.007204677293463899,0.007225676580186469,0.0074130548201361,0.0074130548201361,0.007490484218277735,0.0074130548201361,0.0074130548201361,0.0074130548201361,0.0074130548201361,0.00740308433107606,0.007490484218277735,0.007490484218277735,0.007490484218277735,0.007490484218277735,0.007490484218277735,0.007490484218277735,0.006790106497026535,0.006790106497026535,0.006790106497026535,0.006790106497026535,0.006790106497026535,0.006790106497026535,0.006790106497026535,0.006790106497026535,0.006790106497026535,0.006790106497026535,0.006790106497026535,0.006778679842440724,0.006790106497026535,0.006790106497026535,0.006790106497026535,0.006778679842440724,0.006778679842440724,0.006778679842440724,0.006778679842440724,0.006790106497026535,0.006778679842440724,0.006790106497026535,0.006790106497026535,0.006790106497026535,0.006790106497026535,0.006790106497026535,0.006790106497026535,0.006790106497026535,0.006778679842440724,0.006778679842440724,0.006778679842440724,0.006778679842440724,0.006790106497026535,0.006790106497026535,0.006790106497026535,0.006798251749119702,0.006798251749119702,0.0069161108531338306,0.006798251749119702,0.006798251749119702,0.006798251749119702,0.0069161108531338306,0.006798251749119702,0.006798251749119702,0.006798251749119702,0.006798251749119702,0.006798251749119702,0.006798251749119702,0.006798251749119702,0.0069161108531338306,0.006798251749119702,0.0069161108531338306,0.0069161108531338306,0.0069161108531338306,0.0074130548201361,0.0074130548201361,0.0074130548201361,0.007490484218277735,0.007490484218277735,0.00740308433107606,0.00740308433107606,0.006120530533489155,0.006120530533489155,0.006149159309114707,0.006149159309114707,0.006149159309114707,0.006179684440530686,0.006254367729343596,0.006276703496814001,0.006276703496814001,0.006330200664222435,0.006330200664222435,0.006435682791452638,0.006798251749119702,0.006798251749119702,0.006564871801285468,0.0066054112675000415,0.006631086074481304,0.006778679842440724,0.006778679842440724,0.006778679842440724,0.006878806306559182,0.006798251749119702,0.006878806306559182,0.0069161108531338306,0.0069161108531338306,0.006790106497026535,0.007225676580186469,0.0069161108531338306,0.00740308433107606,0.0074130548201361,0.007490484218277735,0.0074130548201361,0.00740308433107606,0.007490484218277735,0.007490484218277735,0.007683529863889038,0.006798251749119702,0.006778679842440724,0.006798251749119702,0.0069161108531338306,0.007204677293463899,0.0074130548201361,0.007490484218277735,0.007183369309916282,0.008420711055468003,0.00893744483457129,0.008562549757944765,0.008884425718495431,0.008884425718495431,0.00839892418672511,0.008856126631152747,0.00893744483457129,0.008770465861424492,0.00923033422490166,0.00923033422490166,0.010155337743931098,0.009068859406211466,0.01006543535568448,0.013393629545203553,0.013393629545203553,0.013677358938104692,0.01502345051691066,0.013487483753646876,0.017264509127814992,0.013773769632639266,0.013701164996247836,0.013487483753646876,0.013773769632639266,0.016747367038284416,0.013701164996247836,0.013487483753646876,0.013701164996247836,0.013773769632639266,0.010155337743931098,0.010155337743931098,0.00893744483457129,0.010155337743931098,0.010155337743931098,0.009473427211768304,0.010323481897360404,0.00923033422490166,0.010155337743931098,0.00923033422490166,0.009473427211768304,0.01048447977163218,0.013773769632639266,0.010155337743931098,0.012285975829571014,0.012285975829571014,0.013773769632639266,0.013773769632639266,0.013487483753646876,0.013773769632639266,0.013773769632639266,0.010155337743931098,0.009473427211768304,0.00923033422490166,0.008987228059909869,0.009473427211768304,0.009702447541166268,0.009473427211768304,0.013773769632639266,0.008856126631152747,0.00923033422490166,0.00923033422490166,0.00923033422490166,0.00923033422490166,0.00923033422490166)
#time=time[4:length(time)]
#net_rate=net_rate[4:length(net_rate)]
#net_minHPD=net_minHPD[4:length(net_minHPD)]
#net_maxHPD=net_maxHPD[4:length(net_maxHPD)]

plot(c(seq(-290,0,by=1),0),rep(2,length(c(seq(290,0,by=-1),0))), xlab="", ylab="Rates (events/Myr/lineage)", xlim=c(-270,-230), ylim=c(-0.1,0.25), type="l", col="white",lwd="1",las="1",cex.axis="1",cex.main="1",cex.lab="1",bty="n", main="E", axes=F)
rect(-323.2,-3,-298.9,300, col="white", border=NA)
rect(-298.9,-3,-272.95,300, col="whitesmoke", border=NA)
rect(-272.95,-3,-259.1,300, col="white", border=NA)
rect(-259.1,-3,-251.9,300, col="whitesmoke", border=NA)
rect(-251.9,-3,-247.2,300, col="white", border=NA)
rect(-247.2,-3,-237,300, col="whitesmoke", border=NA)
rect(-237,-3,-201.3,300, col="white", border=NA)
rect(-201.3,-3,-174.1,300, col="whitesmoke", border=NA)
rect(-174.1,-3,-163.5,300, col="white", border=NA)
rect(-163.5,-3,-145,300, col="whitesmoke", border=NA)
rect(-145,-3,-100.5,300, col="white", border=NA)
rect(-100.5,-3,-66,300, col="whitesmoke", border=NA)
rect(-66,-3,-56,300, col="white", border=NA)
rect(-56,-3,-33.9,300, col="whitesmoke", border=NA)
rect(-33.9,-3,-23.03,300, col="white", border=NA)
rect(-23.03,-3,-5.33,300, col="whitesmoke", border=NA)
rect(-5.33,-3,-2.58,300, col="white", border=NA)
rect(-2.58,-3,0,300, col="whitesmoke", border=NA)


rect(-261.28,-3,-259.51,300, col=alpha('#ffaf03',0.2), border=NA)
rect(-234.5,-3,-232,300, col=alpha('#ffaf03',0.2), border=NA)

legend("topleft", bty="n", c("Net diversification rate"),lwd="3",col=c("#504A4B"), cex=1)

axis(side=1, seq(-280, -220, by=10), col="black",col.axis="black",las=1)
axis(side=2, seq(-0.1, 0.25, by=0.05), col="black",col.axis="black",las=2)

lines(time,time,type = 'n', lwd=2, col= '#504A4B')
polygon(c(time, rev(time)), c(net_maxHPD, rev(net_minHPD)), col = alpha('#504A4B',0.2), border = NA)
lines(time,net_rate, col = '#504A4B', lwd=2)
abline(h=0,lty=2,col="darkred")

abline(v=c(-251.9, -201.3), lty="dashed", col="red", lwd="2")

add_geochrono(-0.1, -0.65)

dev.print(device=pdf, file="RJMCMC_DetFun_genus.pdf", width=8.3, height=11.7)
