# Supplementary material for: Multiple drivers and lineage-specific insect extinctions during the Permo–Triassic
Source: Nat Commun. 2022 Dec 6;13:7512. doi: 10.1038/s41467-022-35284-4 (PMC9726944; doi:10.1038/s41467-022-35284-4)
Supplement: Supplementary file 7 — Source Data [file 41467_2022_35284_MOESM7_ESM.zip › Source_Data/SupplementaryFigure5/TeTs-RJMCMC8_ltt.txt]

time	diversity	m_div	M_div
0.0	2.0	2	2
0.10006430376681835	2.0	2	2
0.2001286075336367	2.0	2	2
0.30019291130045506	2.0	2	2
0.4002572150672734	2.0	2	2
0.5003215188340917	2.0	2	2
0.6003858226009101	2.0	2	2
0.7004501263677285	2.0	2	2
0.8005144301345468	2.0	2	2
0.9005787339013651	2.0	2	2
1.0006430376681834	2.0	2	2
1.100707341435002	2.0	2	2
1.2007716452018202	2.0	2	2
1.3008359489686385	2.0	2	2
1.400900252735457	2.0	2	2
1.5009645565022753	2.0	2	2
1.6010288602690936	2.0	2	2
1.701093164035912	2.0	2	2
1.8011574678027302	2.0	2	2
1.9012217715695487	2.0	2	2
2.001286075336367	2.0	2	2
2.1013503791031853	2.0	2	2
2.201414682870004	2.0	2	2
2.301478986636822	2.0	2	2
2.4015432904036405	2.0	2	2
2.501607594170459	2.0	2	2
2.601671897937277	2.0	2	2
2.7017362017040956	2.0	2	2
2.801800505470914	2.0	2	2
2.901864809237732	2.0	2	2
3.0019291130045507	2.0	2	2
3.1019934167713688	2.0	2	2
3.2020577205381873	2.0	2	2
3.302122024305006	2.0	2	2
3.402186328071824	2.0	2	2
3.5022506318386424	2.0	2	2
3.6023149356054605	2.0	2	2
3.702379239372279	2.0	2	2
3.8024435431390975	2.0	2	2
3.9025078469059156	2.0	2	2
4.002572150672734	2.0	2	2
4.102636454439552	2.0	2	2
4.202700758206371	2.0	2	2
4.302765061973189	2.0	2	2
4.402829365740008	2.0	2	2
4.502893669506826	2.0	2	2
4.602957973273644	2.0	2	2
4.703022277040462	2.0	2	2
4.803086580807281	2.0	2	2
4.903150884574099	2.0	2	2
5.003215188340918	2.0	2	2
5.103279492107736	2.0	2	2
5.203343795874554	2.0	2	2
5.303408099641373	2.0	2	2
5.403472403408191	2.0	2	2
5.50353670717501	2.0	2	2
5.603601010941828	2.0	2	2
5.703665314708646	2.0	2	2
5.803729618475464	2.0	2	2
5.903793922242283	2.0	2	2
6.003858226009101	2.0	2	2
6.10392252977592	2.0	2	2
6.2039868335427375	2.0	2	2
6.304051137309556	2.0	2	2
6.4041154410763745	2.0	2	2
6.504179744843193	2.0	2	2
6.604244048610012	2.0	2	2
6.704308352376829	2.0	2	2
6.804372656143648	2.0	2	2
6.904436959910466	2.0	2	2
7.004501263677285	2.0	2	2
7.104565567444103	2.0	2	2
7.204629871210921	2.0	2	2
7.304694174977739	2.0	2	2
7.404758478744558	2.0	2	2
7.5048227825113765	2.0	2	2
7.604887086278195	2.0	2	2
7.7049513900450135	2.0	2	2
7.805015693811831	2.0	2	2
7.90507999757865	2.0	2	2
8.005144301345467	2.0	2	2
8.105208605112287	2.0	2	2
8.205272908879104	2.0	2	2
8.305337212645924	2.0	2	2
8.405401516412741	2.0	2	2
8.50546582017956	2.0	2	2
8.605530123946378	2.0	2	2
8.705594427713196	2.0	2	2
8.805658731480015	2.0	2	2
8.905723035246833	2.0	2	2
9.005787339013652	2.0	2	2
9.10585164278047	2.0	2	2
9.205915946547288	2.0	2	2
9.305980250314107	2.0	2	2
9.406044554080925	2.0	2	2
9.506108857847744	2.0	2	2
9.606173161614562	2.0	2	2
9.70623746538138	2.0	2	2
9.806301769148199	2.0	2	2
9.906366072915016	2.0	2	2
10.006430376681836	2.0	2	2
10.106494680448654	2.0	2	2
10.206558984215471	2.0	2	2
10.30662328798229	2.0	2	2
10.406687591749108	2.0	2	2
10.506751895515928	2.0	2	2
10.606816199282745	2.0	2	2
10.706880503049563	2.0	2	2
10.806944806816382	2.0	2	2
10.9070091105832	2.0	2	2
11.00707341435002	2.0	2	2
11.107137718116837	2.0	2	2
11.207202021883656	2.0	2	2
11.307266325650474	2.0	2	2
11.407330629417292	2.0	2	2
11.507394933184111	2.0	2	2
11.607459236950929	2.0	2	2
11.707523540717748	2.0	2	2
11.807587844484566	2.0	2	2
11.907652148251383	2.0	2	2
12.007716452018203	2.0	2	2
12.10778075578502	2.0	2	2
12.20784505955184	2.0	2	2
12.307909363318657	2.0	2	2
12.407973667085475	2.0	2	2
12.508037970852294	2.0	2	2
12.608102274619112	2.0	2	2
12.708166578385931	2.0	2	2
12.808230882152749	2.0	2	2
12.908295185919567	2.0	2	2
13.008359489686386	2.0	2	2
13.108423793453204	2.0	2	2
13.208488097220023	2.0	2	2
13.30855240098684	2.0	2	2
13.408616704753658	2.0	2	2
13.508681008520478	2.0	2	2
13.608745312287295	2.0	2	2
13.708809616054115	2.0	2	2
13.808873919820932	2.0	2	2
13.90893822358775	2.0	2	2
14.00900252735457	2.0	2	2
14.109066831121387	2.0	2	2
14.209131134888207	2.0	2	2
14.309195438655024	2.0	2	2
14.409259742421842	2.0	2	2
14.509324046188661	2.0	2	2
14.609388349955479	2.0	2	2
14.709452653722298	2.0	2	2
14.809516957489116	2.0	2	2
14.909581261255935	2.0	2	2
15.009645565022753	2.0	2	2
15.10970986878957	2.0	2	2
15.20977417255639	2.0	2	2
15.309838476323208	2.0	2	2
15.409902780090027	2.0	2	2
15.509967083856845	2.0	2	2
15.610031387623662	2.0	2	2
15.710095691390482	2.0	2	2
15.8101599951573	2.0	2	2
15.910224298924119	2.0	2	2
16.010288602690935	2.0	2	2
16.110352906457756	2.0	2	2
16.210417210224573	2.0	2	2
16.31048151399139	2.0	2	2
16.41054581775821	2.0	2	2
16.51061012152503	2.0	2	2
16.610674425291847	2.0	2	2
16.710738729058665	2.0	2	2
16.810803032825483	2.0	2	2
16.9108673365923	2.0	2	2
17.01093164035912	2.0	2	2
17.11099594412594	2.0	2	2
17.211060247892757	2.0	2	2
17.311124551659574	2.0	2	2
17.411188855426392	2.0	2	2
17.511253159193213	2.0	2	2
17.61131746296003	2.0	2	2
17.71138176672685	2.0	2	2
17.811446070493666	2.0	2	2
17.911510374260484	2.0	2	2
18.011574678027305	2.0	2	2
18.111638981794123	2.0	2	2
18.21170328556094	2.0	2	2
18.311767589327758	2.0	2	2
18.411831893094575	2.0	2	2
18.511896196861397	2.0	2	2
18.611960500628214	2.0	2	2
18.712024804395032	2.0	2	2
18.81208910816185	2.0	2	2
18.912153411928667	2.0	2	2
19.01221771569549	2.0	2	2
19.112282019462306	2.0	2	2
19.212346323229124	2.0	2	2
19.31241062699594	2.0	2	2
19.41247493076276	2.0	2	2
19.51253923452958	2.0	2	2
19.612603538296398	2.0	2	2
19.712667842063215	2.0	2	2
19.812732145830033	2.0	2	2
19.91279644959685	2.0	2	2
20.01286075336367	2.0	2	2
20.11292505713049	2.0	2	2
20.212989360897307	2.0	2	2
20.313053664664125	2.0	2	2
20.413117968430942	2.0	2	2
20.513182272197763	2.0	2	2
20.61324657596458	2.0	2	2
20.7133108797314	2.0	2	2
20.813375183498216	2.0	2	2
20.913439487265034	2.0	2	2
21.013503791031855	2.0	2	2
21.113568094798673	2.0	2	2
21.21363239856549	2.0	2	2
21.313696702332308	2.0	2	2
21.413761006099126	2.0	2	2
21.513825309865947	2.0	2	2
21.613889613632765	2.0	2	2
21.713953917399582	2.0	2	2
21.8140182211664	2.0	2	2
21.914082524933217	2.0	2	2
22.01414682870004	2.0	2	2
22.114211132466856	2.0	2	2
22.214275436233674	2.0	2	2
22.31433974000049	2.0	2	2
22.414404043767313	2.0	2	2
22.51446834753413	2.0	2	2
22.614532651300948	2.0	2	2
22.714596955067766	2.0	2	2
22.814661258834583	2.0	2	2
22.914725562601404	2.0	2	2
23.014789866368222	2.0	2	2
23.11485417013504	2.0	2	2
23.214918473901857	2.0	2	2
23.314982777668675	2.0	2	2
23.415047081435496	2.0	2	2
23.515111385202314	2.0	2	2
23.61517568896913	2.0	2	2
23.71523999273595	2.0	2	2
23.815304296502767	2.0	2	2
23.915368600269588	2.0	2	2
24.015432904036405	2.0	2	2
24.115497207803223	2.0	2	2
24.21556151157004	2.0	2	2
24.31562581533686	2.0	2	2
24.41569011910368	2.0	2	2
24.515754422870497	2.0	2	2
24.615818726637315	2.0	2	2
24.715883030404132	2.0	2	2
24.81594733417095	2.0	2	2
24.91601163793777	2.0	2	2
25.01607594170459	2.0	2	2
25.116140245471406	2.0	2	2
25.216204549238224	2.0	2	2
25.31626885300504	2.0	2	2
25.416333156771863	2.0	2	2
25.51639746053868	2.0	2	2
25.616461764305498	2.0	2	2
25.716526068072316	2.0	2	2
25.816590371839133	2.0	2	2
25.916654675605955	2.0	2	2
26.016718979372772	2.0	2	2
26.11678328313959	2.0	2	2
26.216847586906407	2.0	2	2
26.316911890673225	2.0	2	2
26.416976194440046	2.0	2	2
26.517040498206864	2.0	2	2
26.61710480197368	2.0	2	2
26.7171691057405	2.0	2	2
26.817233409507317	2.0	2	2
26.917297713274138	2.0	2	2
27.017362017040956	2.0	2	2
27.117426320807773	2.0	2	2
27.21749062457459	2.0	2	2
27.31755492834141	2.0	2	2
27.41761923210823	2.0	2	2
27.517683535875047	2.0	2	2
27.617747839641865	2.0	2	2
27.717812143408683	2.0	2	2
27.8178764471755	2.0	2	2
27.91794075094232	2.0	2	2
28.01800505470914	2.0	2	2
28.118069358475957	2.0	2	2
28.218133662242774	2.0	2	2
28.318197966009592	2.0	2	2
28.418262269776413	2.0	2	2
28.51832657354323	2.0	2	2
28.61839087731005	2.0	2	2
28.718455181076866	2.0	2	2
28.818519484843684	2.0	2	2
28.918583788610505	2.0	2	2
29.018648092377322	2.0	2	2
29.11871239614414	2.0	2	2
29.218776699910958	2.0	2	2
29.31884100367778	2.0	2	2
29.418905307444597	2.0	2	2
29.518969611211414	2.0	2	2
29.619033914978232	2.0	2	2
29.71909821874505	2.0	2	2
29.81916252251187	2.0	2	2
29.91922682627869	2.0	2	2
30.019291130045506	2.0	2	2
30.119355433812323	2.0	2	2
30.21941973757914	2.0	2	2
30.319484041345962	2.0	2	2
30.41954834511278	2.0	2	2
30.519612648879598	2.0	2	2
30.619676952646415	2.0	2	2
30.719741256413233	2.0	2	2
30.819805560180054	2.0	2	2
30.91986986394687	2.0	2	2
31.01993416771369	2.0	2	2
31.119998471480507	2.0	2	2
31.220062775247325	2.0	2	2
31.320127079014146	2.0	2	2
31.420191382780963	2.0	2	2
31.52025568654778	2.0	2	2
31.6203199903146	2.0	2	2
31.720384294081416	2.0	2	2
31.820448597848237	2.0	2	2
31.920512901615055	2.0	2	2
32.02057720538187	2.0	2	2
32.12064150914869	2.0	2	2
32.22070581291551	2.0	2	2
32.320770116682326	2.0	2	2
32.42083442044915	2.0	2	2
32.52089872421597	2.0	2	2
32.62096302798278	2.0	2	2
32.7210273317496	2.0	2	2
32.82109163551642	2.0	2	2
32.92115593928324	2.0	2	2
33.02122024305006	2.0	2	2
33.121284546816874	2.0	2	2
33.221348850583695	2.0	2	2
33.32141315435051	2.0	2	2
33.42147745811733	2.0	2	2
33.52154176188415	2.0	2	2
33.621606065650965	2.0	2	2
33.72167036941779	2.0	2	2
33.8217346731846	2.0	2	2
33.92179897695142	2.0	2	2
34.02186328071824	2.0	2	2
34.12192758448506	2.0	2	2
34.22199188825188	2.0	2	2
34.32205619201869	2.0	2	2
34.422120495785514	2.0	2	2
34.522184799552335	2.0	2	2
34.62224910331915	2.0	2	2
34.72231340708597	2.0	2	2
34.822377710852784	2.0	2	2
34.922442014619605	2.0	2	2
35.02250631838643	2.0	2	2
35.12257062215324	2.0	2	2
35.22263492592006	2.0	2	2
35.322699229686876	2.0	2	2
35.4227635334537	2.0	2	2
35.52282783722052	2.0	2	2
35.62289214098733	2.0	2	2
35.72295644475415	2.0	2	2
35.82302074852097	2.0	2	2
35.92308505228779	2.0	2	2
36.02314935605461	2.0	2	2
36.123213659821424	2.0	2	2
36.223277963588245	2.0	2	2
36.32334226735506	2.0	2	2
36.42340657112188	2.0	2	2
36.5234708748887	2.0	2	2
36.623535178655516	2.0	2	2
36.72359948242234	2.0	2	2
36.82366378618915	2.0	2	2
36.92372808995597	2.0	2	2
37.02379239372279	2.0	2	2
37.12385669748961	2.0	2	2
37.22392100125643	2.0	2	2
37.32398530502324	2.0	2	2
37.424049608790064	2.0	2	2
37.524113912556885	2.0	2	2
37.6241782163237	2.0	2	2
37.72424252009052	2.0	2	2
37.824306823857334	2.0	2	2
37.924371127624156	2.0	2	2
38.02443543139098	2.0	2	2
38.12449973515779	2.0	2	2
38.22456403892461	2.0	2	2
38.324628342691426	2.0	2	2
38.42469264645825	2.0	2	2
38.52475695022507	2.0	2	2
38.62482125399188	2.0	2	2
38.724885557758704	2.0	2	2
38.82494986152552	2.0	2	2
38.92501416529234	2.0	2	2
39.02507846905916	2.0	2	2
39.125142772825974	2.0	2	2
39.225207076592795	2.0	2	2
39.32527138035961	2.0	2	2
39.42533568412643	2.0	2	2
39.52539998789325	2.0	2	2
39.625464291660066	2.0	2	2
39.72552859542689	2.0	2	2
39.8255928991937	2.0	2	2
39.92565720296052	2.0	2	2
40.02572150672734	2.0	2	2
40.12578581049416	2.0	2	2
40.22585011426098	2.0	2	2
40.32591441802779	2.0	2	2
40.425978721794614	2.0	2	2
40.526043025561435	2.0	2	2
40.62610732932825	2.0	2	2
40.72617163309507	2.0	2	2
40.826235936861885	2.0	2	2
40.926300240628706	2.0	2	2
41.02636454439553	2.0	2	2
41.12642884816234	2.0	2	2
41.22649315192916	2.0	2	2
41.326557455695976	2.0	2	2
41.4266217594628	2.0	2	2
41.52668606322962	2.0	2	2
41.62675036699643	2.0	2	2
41.726814670763254	2.0	2	2
41.82687897453007	2.0	2	2
41.92694327829689	2.0	2	2
42.02700758206371	2.0	2	2
42.127071885830524	2.0	2	2
42.227136189597346	2.0	2	2
42.32720049336416	2.0	2	2
42.42726479713098	2.0	2	2
42.5273291008978	2.0	2	2
42.627393404664616	2.0	2	2
42.72745770843144	2.0	2	2
42.82752201219825	2.0	2	2
42.92758631596507	2.0	2	2
43.027650619731894	2.0	2	2
43.12771492349871	2.0	2	2
43.22777922726553	2.0	2	2
43.32784353103234	2.0	2	2
43.427907834799164	2.0	2	2
43.527972138565985	2.0	2	2
43.6280364423328	2.0	2	2
43.72810074609962	2.0	2	2
43.828165049866435	2.0	2	2
43.928229353633256	2.0	2	2
44.02829365740008	2.0	2	2
44.12835796116689	2.0	2	2
44.22842226493371	2.0	2	2
44.32848656870053	2.0	2	2
44.42855087246735	2.0	2	2
44.52861517623417	2.0	2	2
44.62867948000098	2.0	2	2
44.728743783767804	2.0	2	2
44.828808087534625	2.0	2	2
44.92887239130144	2.0	2	2
45.02893669506826	2.0	2	2
45.129000998835075	2.0	2	2
45.229065302601896	2.0	2	2
45.32912960636872	2.0	2	2
45.42919391013553	2.0	2	2
45.52925821390235	2.0	2	2
45.629322517669166	2.0	2	2
45.72938682143599	2.0	2	2
45.82945112520281	2.0	2	2
45.92951542896962	2.0	2	2
46.029579732736444	2.0	2	2
46.12964403650326	2.0	2	2
46.22970834027008	2.0	2	2
46.3297726440369	2.0	2	2
46.429836947803715	2.0	2	2
46.529901251570536	2.0	2	2
46.62996555533735	2.0	2	2
46.73002985910417	2.0	2	2
46.83009416287099	2.0	2	2
46.930158466637806	2.0	2	2
47.03022277040463	2.0	2	2
47.13028707417144	2.0	2	2
47.23035137793826	2.0	2	2
47.330415681705084	2.0	2	2
47.4304799854719	2.0	2	2
47.53054428923872	2.0	2	2
47.63060859300553	2.0	2	2
47.730672896772354	2.0	2	2
47.830737200539176	2.0	2	2
47.93080150430599	2.0	2	2
48.03086580807281	2.0	2	2
48.130930111839625	2.0	2	2
48.230994415606446	2.0	2	2
48.33105871937327	2.0	2	2
48.43112302314008	2.0	2	2
48.5311873269069	2.0	2	2
48.63125163067372	2.0	2	2
48.73131593444054	2.0	2	2
48.83138023820736	2.0	2	2
48.93144454197417	2.0	2	2
49.031508845740994	2.0	2	2
49.13157314950781	2.0	2	2
49.23163745327463	2.0	2	2
49.33170175704145	2.0	2	2
49.431766060808265	2.0	2	2
49.531830364575086	2.0	2	2
49.6318946683419	2.0	2	2
49.73195897210872	2.0	2	2
49.83202327587554	2.0	2	2
49.932087579642356	2.0	2	2
50.03215188340918	2.0	2	2
50.13221618717599	2.0	2	2
50.23228049094281	2.0	2	2
50.332344794709634	2.0	2	2
50.43240909847645	2.0	2	2
50.53247340224327	2.0	2	2
50.63253770601008	2.0	2	2
50.732602009776905	2.0	2	2
50.832666313543726	2.0	2	2
50.93273061731054	2.0	2	2
51.03279492107736	2.0	2	2
51.132859224844175	2.0	2	2
51.232923528610996	2.0	2	2
51.33298783237782	2.0	2	2
51.43305213614463	2.0	2	2
51.53311643991145	2.0	2	2
51.63318074367827	2.0	2	2
51.73324504744509	2.0	2	2
51.83330935121191	2.0	2	2
51.93337365497872	2.0	2	2
52.033437958745544	2.0	2	2
52.13350226251236	2.0	2	2
52.23356656627918	2.0	2	2
52.333630870046	2.0	2	2
52.433695173812815	2.0	2	2
52.533759477579636	2.0	2	2
52.63382378134645	2.0	2	2
52.73388808511327	2.0	2	2
52.83395238888009	2.0	2	2
52.93401669264691	2.0	2	2
53.03408099641373	2.0	2	2
53.13414530018054	2.0	2	2
53.23420960394736	2.0	2	2
53.334273907714184	2.0	2	2
53.434338211481	2.0	2	2
53.53440251524782	2.0	2	2
53.634466819014634	2.0	2	2
53.734531122781455	2.0	2	2
53.834595426548276	2.0	2	2
53.93465973031509	2.0	2	2
54.03472403408191	2.0	2	2
54.134788337848725	2.0	2	2
54.23485264161555	2.0	2	2
54.33491694538237	2.0	2	2
54.43498124914918	2.0	2	2
54.535045552916	2.0	2	2
54.63510985668282	2.0	2	2
54.73517416044964	2.0	2	2
54.83523846421646	2.0	2	2
54.93530276798327	2.0	2	2
55.035367071750095	2.0	2	2
55.13543137551691	2.0	2	2
55.23549567928373	2.0	2	2
55.33555998305055	2.0	2	2
55.435624286817365	2.0	2	2
55.535688590584186	2.0	2	2
55.635752894351	2.0	2	2
55.73581719811782	2.0	2	2
55.83588150188464	2.0	2	2
55.93594580565146	2.0	2	2
56.03601010941828	2.0	2	2
56.13607441318509	2.0	2	2
56.23613871695191	2.0	2	2
56.336203020718735	2.0	2	2
56.43626732448555	2.0	2	2
56.53633162825237	2.0	2	2
56.636395932019184	2.0	2	2
56.736460235786005	2.0	2	2
56.836524539552826	2.0	2	2
56.93658884331964	2.0	2	2
57.03665314708646	2.0	2	2
57.136717450853276	2.0	2	2
57.2367817546201	2.0	2	2
57.33684605838692	2.0	2	2
57.43691036215373	2.0	2	2
57.53697466592055	2.0	2	2
57.63703896968737	2.0	2	2
57.73710327345419	2.0	2	2
57.83716757722101	2.0	2	2
57.937231880987824	2.0	2	2
58.037296184754645	2.0	2	2
58.137360488521466	2.0	2	2
58.23742479228828	2.0	2	2
58.3374890960551	2.0	2	2
58.437553399821915	2.0	2	2
58.53761770358874	2.0	2	2
58.63768200735556	2.0	2	2
58.73774631112237	2.0	2	2
58.83781061488919	2.0	2	2
58.93787491865601	2.0	2	2
59.03793922242283	2.0	2	2
59.13800352618965	2.0	2	2
59.238067829956464	2.0	2	2
59.338132133723285	2.0	2	2
59.4381964374901	2.0	2	2
59.53826074125692	2.0	2	2
59.63832504502374	2.0	2	2
59.738389348790555	2.0	2	2
59.83845365255738	2.0	2	2
59.93851795632419	2.0	2	2
60.03858226009101	2.0	2	2
60.13864656385783	2.0	2	2
60.23871086762465	2.0	2	2
60.33877517139147	2.0	2	2
60.43883947515828	2.0	2	2
60.5389037789251	2.0	2	2
60.638968082691925	2.0	2	2
60.73903238645874	2.0	2	2
60.83909669022556	2.0	2	2
60.939160993992374	2.0	2	2
61.039225297759195	2.0	2	2
61.139289601526016	2.0	2	2
61.23935390529283	2.0	2	2
61.33941820905965	2.0	2	2
61.439482512826466	2.0	2	2
61.53954681659329	2.0	2	2
61.63961112036011	2.0	2	2
61.73967542412692	2.0	2	2
61.83973972789374	2.0	2	2
61.93980403166056	2.0	2	2
62.03986833542738	2.0	2	2
62.1399326391942	2.0	2	2
62.239996942961014	2.0	2	2
62.340061246727835	2.0	2	2
62.44012555049465	2.0	2	2
62.54018985426147	2.0	2	2
62.64025415802829	2.0	2	2
62.740318461795106	2.0	2	2
62.84038276556193	2.0	2	2
62.94044706932874	2.0	2	2
63.04051137309556	2.0	2	2
63.14057567686238	2.0	2	2
63.2406399806292	2.0	2	2
63.34070428439602	2.0	2	2
63.44076858816283	2.0	2	2
63.540832891929654	2.0	2	2
63.640897195696475	2.0	2	2
63.74096149946329	2.0	2	2
63.84102580323011	2.0	2	2
63.941090106996924	2.0	2	2
64.04115441076374	2.0	2	2
64.14121871453057	2.0	2	2
64.24128301829738	2.0	2	2
64.3413473220642	2.0	2	2
64.44141162583102	2.0	2	2
64.54147592959784	2.0	2	2
64.64154023336465	2.0	2	2
64.74160453713148	2.0	2	2
64.8416688408983	2.0	2	2
64.94173314466511	2.0	2	2
65.04179744843194	2.0	2	2
65.14186175219875	2.0	2	2
65.24192605596556	2.0	2	2
65.34199035973238	2.0	2	2
65.4420546634992	2.0	2	2
65.54211896726602	2.0	2	2
65.64218327103283	2.0	2	2
65.74224757479966	2.0	2	2
65.84231187856648	2.0	2	2
65.94237618233329	2.0	2	2
66.04244048610012	2.0	2	2
66.14250478986693	2.0	2	2
66.24256909363375	2.0	2	2
66.34263339740056	2.0	2	2
66.44269770116739	2.0	2	2
66.5427620049342	2.0	2	2
66.64282630870102	2.0	2	2
66.74289061246785	2.0	2	2
66.84295491623466	2.0	2	2
66.94301922000147	2.0	2	2
67.0430835237683	2.0	2	2
67.14314782753512	2.0	2	2
67.24321213130193	2.0	2	2
67.34327643506874	2.0	2	2
67.44334073883557	2.0	2	2
67.54340504260239	2.0	2	2
67.6434693463692	2.0	2	2
67.74353365013603	2.0	2	2
67.84359795390284	2.0	2	2
67.94366225766966	2.0	2	2
68.04372656143649	2.0	2	2
68.1437908652033	2.0	2	2
68.24385516897011	2.0	2	2
68.34391947273693	2.0	2	2
68.44398377650376	2.0	2	2
68.54404808027057	2.0	2	2
68.64411238403738	2.0	2	2
68.74417668780421	2.0	2	2
68.84424099157103	2.0	2	2
68.94430529533784	2.0	2	2
69.04436959910467	2.0	2	2
69.14443390287148	2.0	2	2
69.2444982066383	2.0	2	2
69.34456251040511	2.0	2	2
69.44462681417194	2.0	2	2
69.54469111793875	2.0	2	2
69.64475542170557	2.0	2	2
69.7448197254724	2.0	2	2
69.84488402923921	2.0	2	2
69.94494833300602	2.0	2	2
70.04501263677285	2.0	2	2
70.14507694053967	2.0	2	2
70.24514124430648	2.0	2	2
70.3452055480733	2.0	2	2
70.44526985184012	2.0	2	2
70.54533415560694	2.0	2	2
70.64539845937375	2.0	2	2
70.74546276314058	2.0	2	2
70.8455270669074	2.0	2	2
70.94559137067421	2.0	2	2
71.04565567444104	2.0	2	2
71.14571997820785	2.0	2	2
71.24578428197466	2.0	2	2
71.34584858574148	2.0	2	2
71.4459128895083	2.0	2	2
71.54597719327512	2.0	2	2
71.64604149704194	2.0	2	2
71.74610580080876	2.0	2	2
71.84617010457558	2.0	2	2
71.94623440834239	2.0	2	2
72.04629871210922	2.0	2	2
72.14636301587603	2.0	2	2
72.24642731964285	2.0	2	2
72.34649162340966	2.0	2	2
72.44655592717649	2.0	2	2
72.5466202309433	2.0	2	2
72.64668453471012	2.0	2	2
72.74674883847695	2.0	2	2
72.84681314224376	2.0	2	2
72.94687744601057	2.0	2	2
73.0469417497774	2.0	2	2
73.14700605354422	2.0	2	2
73.24707035731103	2.0	2	2
73.34713466107785	2.0	2	2
73.44719896484467	2.1	2	3
73.54726326861149	2.1	2	3
73.6473275723783	2.1	2	3
73.74739187614513	2.1	2	3
73.84745617991194	2.1	2	3
73.94752048367876	2.1	2	3
74.04758478744559	2.1	2	3
74.1476490912124	2.1	2	3
74.24771339497921	2.1	2	3
74.34777769874603	2.1	2	3
74.44784200251286	2.1	2	3
74.54790630627967	2.1	2	3
74.64797061004649	2.1	2	3
74.74803491381331	2.1	2	3
74.84809921758013	2.1	2	3
74.94816352134694	2.1	2	3
75.04822782511377	2.1	2	3
75.14829212888058	2.1	2	3
75.2483564326474	2.1	2	3
75.34842073641421	2.1	2	3
75.44848504018104	2.1	2	3
75.54854934394785	2.1	2	3
75.64861364771467	2.1	2	3
75.7486779514815	2.1	2	3
75.84874225524831	2.1	2	3
75.94880655901513	2.1	2	3
76.04887086278195	2.1	2	3
76.14893516654877	2.1	2	3
76.24899947031558	2.1	2	3
76.3490637740824	2.1	2	3
76.44912807784922	2.1	2	3
76.54919238161604	2.1	2	3
76.64925668538285	2.1	2	3
76.74932098914968	2.1	2	3
76.8493852929165	2.1	2	3
76.94944959668331	2.1	2	3
77.04951390045014	2.1	2	3
77.14957820421695	2.1	2	3
77.24964250798376	2.1	2	3
77.3497068117506	2.1	2	3
77.44977111551741	2.1	2	3
77.54983541928422	2.1	2	3
77.64989972305104	2.1	2	3
77.74996402681786	2.1	2	3
77.85002833058468	2.1	2	3
77.95009263435149	2.1	2	3
78.05015693811832	2.1	2	3
78.15022124188513	2.1	2	3
78.25028554565195	2.1	2	3
78.35034984941878	2.1	2	3
78.45041415318559	2.1	2	3
78.5504784569524	2.1	2	3
78.65054276071922	2.1	2	3
78.75060706448605	2.1	2	3
78.85067136825286	2.1	2	3
78.95073567201968	2.1	2	3
79.0507999757865	2.1	2	3
79.15086427955332	2.1	2	3
79.25092858332013	2.1	2	3
79.35099288708696	2.1	2	3
79.45105719085377	2.1	2	3
79.55112149462059	2.1	2	3
79.6511857983874	2.1	2	3
79.75125010215423	2.1	2	3
79.85131440592104	2.1	2	3
79.95137870968786	2.1	2	3
80.05144301345469	2.1	2	3
80.1515073172215	2.1	2	3
80.25157162098832	2.1	2	3
80.35163592475514	2.1	2	3
80.45170022852196	2.1	2	3
80.55176453228877	2.1	2	3
80.65182883605559	2.1	2	3
80.75189313982241	2.1	2	3
80.85195744358923	2.1	2	3
80.95202174735604	2.1	2	3
81.05208605112287	2.1	2	3
81.15215035488968	2.1	2	3
81.2522146586565	2.1	2	3
81.35227896242333	2.1	2	3
81.45234326619014	2.1	2	3
81.55240756995696	2.1	2	3
81.65247187372377	2.1	2	3
81.7525361774906	2.1	2	3
81.85260048125741	2.1	2	3
81.95266478502423	2.1	2	3
82.05272908879105	2.1	2	3
82.15279339255787	2.1	2	3
82.25285769632468	2.1	2	3
82.35292200009151	2.1	2	3
82.45298630385832	2.1	2	3
82.55305060762514	2.1	2	3
82.65311491139195	2.1	2	3
82.75317921515878	2.1	2	3
82.8532435189256	2.1	2	3
82.95330782269241	2.1	2	3
83.05337212645924	2.1	2	3
83.15343643022605	2.1	2	3
83.25350073399287	2.1	2	3
83.3535650377597	2.1	2	3
83.45362934152651	2.1	2	3
83.55369364529332	2.1	2	3
83.65375794906014	2.1	2	3
83.75382225282696	2.1	2	3
83.85388655659378	2.1	2	3
83.95395086036059	2.1	2	3
84.05401516412742	2.1	2	3
84.15407946789423	2.1	2	3
84.25414377166105	2.1	2	3
84.35420807542788	2.1	2	3
84.45427237919469	2.1	2	3
84.5543366829615	2.1	2	3
84.65440098672832	2.1	2	3
84.75446529049515	2.1	2	3
84.85452959426196	2.1	2	3
84.95459389802878	2.1	2	3
85.0546582017956	2.1	2	3
85.15472250556242	2.1	2	3
85.25478680932923	2.1	2	3
85.35485111309606	2.1	2	3
85.45491541686287	2.1	2	3
85.55497972062969	2.1	2	3
85.6550440243965	2.1	2	3
85.75510832816333	2.1	2	3
85.85517263193015	2.1	2	3
85.95523693569696	2.1	2	3
86.05530123946379	2.1	2	3
86.1553655432306	2.1	2	3
86.25542984699742	2.1	2	3
86.35549415076424	2.1	2	3
86.45555845453106	2.1	2	3
86.55562275829787	2.1	2	3
86.65568706206469	2.1	2	3
86.75575136583151	2.1	2	3
86.85581566959833	2.1	2	3
86.95587997336514	2.1	2	3
87.05594427713197	2.1	2	3
87.15600858089878	2.1	2	3
87.2560728846656	2.1	2	3
87.35613718843243	2.1	2	3
87.45620149219924	2.1	2	3
87.55626579596606	2.1	2	3
87.65633009973287	2.1	2	3
87.7563944034997	2.1	2	3
87.85645870726651	2.1	2	3
87.95652301103333	2.1	2	3
88.05658731480015	2.1	2	3
88.15665161856697	2.1	2	3
88.25671592233378	2.1	2	3
88.35678022610061	2.1	2	3
88.45684452986742	2.1	2	3
88.55690883363424	2.1	2	3
88.65697313740105	2.1	2	3
88.75703744116788	2.1	2	3
88.8571017449347	2.1	2	3
88.95716604870151	2.1	2	3
89.05723035246834	2.1	2	3
89.15729465623515	2.1	2	3
89.25735896000197	2.1	2	3
89.3574232637688	2.1	2	3
89.45748756753561	2.1	2	3
89.55755187130242	2.1	2	3
89.65761617506925	2.1	2	3
89.75768047883606	2.1	2	3
89.85774478260288	2.1	2	3
89.95780908636969	2.1	2	3
90.05787339013652	2.1	2	3
90.15793769390334	2.1	2	3
90.25800199767015	2.1	2	3
90.35806630143698	2.1	2	3
90.45813060520379	2.1	2	3
90.5581949089706	2.1	2	3
90.65825921273743	2.1	2	3
90.75832351650425	2.1	2	3
90.85838782027106	2.1	2	3
90.95845212403788	2.1	2	3
91.0585164278047	2.1	2	3
91.15858073157152	2.1	2	3
91.25864503533833	2.1	2	3
91.35870933910516	2.1	2	3
91.45877364287198	2.1	2	3
91.55883794663879	2.1	2	3
91.65890225040562	2.1	2	3
91.75896655417243	2.1	2	3
91.85903085793925	2.1	2	3
91.95909516170606	2.1	2	3
92.05915946547289	2.1	2	3
92.1592237692397	2.1	2	3
92.25928807300652	2.1	2	3
92.35935237677334	2.1	2	3
92.45941668054016	2.1	2	3
92.55948098430697	2.1	2	3
92.6595452880738	2.1	2	3
92.75960959184061	2.1	2	3
92.85967389560743	2.1	2	3
92.95973819937424	2.1	2	3
93.05980250314107	2.1	2	3
93.15986680690789	2.1	2	3
93.2599311106747	2.1	2	3
93.35999541444153	2.1	2	3
93.46005971820834	2.1	2	3
93.56012402197516	2.1	2	3
93.66018832574198	2.1	2	3
93.7602526295088	2.1	2	3
93.86031693327561	2.1	2	3
93.96038123704243	2.1	2	3
94.06044554080925	2.1	2	3
94.16050984457607	2.1	2	3
94.26057414834288	2.1	2	3
94.36063845210971	2.1	2	3
94.46070275587653	2.1	2	3
94.56076705964334	2.1	2	3
94.66083136341017	2.1	2	3
94.76089566717698	2.1	2	3
94.8609599709438	2.1	2	3
94.96102427471061	2.1	2	3
95.06108857847744	2.1	2	3
95.16115288224425	2.1	2	3
95.26121718601107	2.1	2	3
95.3612814897779	2.1	2	3
95.46134579354471	2.1	2	3
95.56141009731152	2.1	2	3
95.66147440107835	2.1	2	3
95.76153870484517	2.1	2	3
95.86160300861198	2.1	2	3
95.9616673123788	2.1	2	3
96.06173161614562	2.1	2	3
96.16179591991244	2.1	2	3
96.26186022367925	2.1	2	3
96.36192452744608	2.1	2	3
96.46198883121289	2.1	2	3
96.5620531349797	2.1	2	3
96.66211743874653	2.1	2	3
96.76218174251335	2.1	2	3
96.86224604628016	2.1	2	3
96.96231035004698	2.1	2	3
97.0623746538138	2.1	2	3
97.16243895758062	2.1	2	3
97.26250326134743	2.1	2	3
97.36256756511426	2.1	2	3
97.46263186888108	2.1	2	3
97.56269617264789	2.1	2	3
97.66276047641472	2.1	2	3
97.76282478018153	2.1	2	3
97.86288908394835	2.1	2	3
97.96295338771516	2.1	2	3
98.06301769148199	2.1	2	3
98.1630819952488	2.1	2	3
98.26314629901562	2.1	2	3
98.36321060278244	2.1	2	3
98.46327490654926	2.1	2	3
98.56333921031607	2.1	2	3
98.6634035140829	2.1	2	3
98.76346781784972	2.1	2	3
98.86353212161653	2.1	2	3
98.96359642538334	2.1	2	3
99.06366072915017	2.1	2	3
99.16372503291699	2.1	2	3
99.2637893366838	2.1	2	3
99.36385364045063	2.1	2	3
99.46391794421744	2.1	2	3
99.56398224798426	2.1	2	3
99.66404655175108	2.1	2	3
99.7641108555179	2.1	2	3
99.86417515928471	2.1	2	3
99.96423946305153	2.2	2	3
100.06430376681836	2.2	2	3
100.16436807058517	2.2	2	3
100.26443237435198	2.2	2	3
100.36449667811881	2.2	2	3
100.46456098188563	2.2	2	3
100.56462528565244	2.2	2	3
100.66468958941927	2.2	2	3
100.76475389318608	2.2	2	3
100.8648181969529	2.2	2	3
100.96488250071971	2.2	2	3
101.06494680448654	2.2	2	3
101.16501110825335	2.2	2	3
101.26507541202017	2.2	2	3
101.365139715787	2.2	2	3
101.46520401955381	2.2	2	3
101.56526832332062	2.2	2	3
101.66533262708745	2.2	2	3
101.76539693085427	2.2	2	3
101.86546123462108	2.2	2	3
101.9655255383879	2.2	2	3
102.06558984215472	2.2	2	3
102.16565414592154	2.2	2	3
102.26571844968835	2.2	2	3
102.36578275345518	2.2	2	3
102.46584705722199	2.2	2	3
102.5659113609888	2.2	2	3
102.66597566475563	2.2	2	3
102.76603996852245	2.2	2	3
102.86610427228926	2.2	2	3
102.96616857605609	2.2	2	3
103.0662328798229	2.2	2	3
103.16629718358972	2.2	2	3
103.26636148735653	2.2	2	3
103.36642579112336	2.2	2	3
103.46649009489018	2.2	2	3
103.56655439865699	2.2	2	3
103.66661870242382	2.2	2	3
103.76668300619063	2.2	2	3
103.86674730995745	2.2	2	3
103.96681161372427	2.2	2	3
104.06687591749109	2.2	2	3
104.1669402212579	2.2	2	3
104.26700452502472	2.2	2	3
104.36706882879155	2.2	2	3
104.46713313255836	2.2	2	3
104.56719743632517	2.2	2	3
104.667261740092	2.2	2	3
104.76732604385882	2.2	2	3
104.86739034762563	2.2	2	3
104.96745465139246	2.2	2	3
105.06751895515927	2.2	2	3
105.16758325892609	2.2	2	3
105.2676475626929	2.2	2	3
105.36771186645973	2.2	2	3
105.46777617022654	2.2	2	3
105.56784047399336	2.2	2	3
105.66790477776019	2.2	2	3
105.767969081527	2.2	2	3
105.86803338529381	2.2	2	3
105.96809768906064	2.2	2	3
106.06816199282746	2.2	2	3
106.16822629659427	2.2	2	3
106.26829060036108	2.2	2	3
106.36835490412791	2.2	2	3
106.46841920789473	2.2	2	3
106.56848351166154	2.2	2	3
106.66854781542837	2.2	2	3
106.76861211919518	2.2	2	3
106.868676422962	2.2	2	3
106.96874072672883	2.2	2	3
107.06880503049564	2.2	2	3
107.16886933426245	2.2	2	3
107.26893363802927	2.2	2	3
107.3689979417961	2.2	2	3
107.46906224556291	2.2	2	3
107.56912654932972	2.3	2	3
107.66919085309655	2.3	2	3
107.76925515686337	2.3	2	3
107.86931946063018	2.3	2	3
107.96938376439701	2.3	2	3
108.06944806816382	2.3	2	3
108.16951237193064	2.3	2	3
108.26957667569745	2.3	2	3
108.36964097946428	2.3	2	3
108.4697052832311	2.3	2	3
108.56976958699791	2.3	2	3
108.66983389076474	2.3	2	3
108.76989819453155	2.3	2	3
108.86996249829836	2.3	2	3
108.97002680206519	2.3	2	3
109.070091105832	2.3	2	3
109.17015540959882	2.3	2	3
109.27021971336563	2.3	2	3
109.37028401713246	2.3	2	3
109.47034832089928	2.3	2	3
109.57041262466609	2.3	2	3
109.67047692843292	2.3	2	3
109.77054123219973	2.3	2	3
109.87060553596655	2.3	2	3
109.97066983973338	2.3	2	3
110.07073414350019	2.3	2	3
110.170798447267	2.3	2	3
110.27086275103382	2.3	2	3
110.37092705480065	2.3	2	3
110.47099135856746	2.3	2	3
110.57105566233427	2.3	2	3
110.6711199661011	2.3	2	3
110.77118426986792	2.3	2	3
110.87124857363473	2.3	2	3
110.97131287740156	2.3	2	3
111.07137718116837	2.3	2	3
111.17144148493519	2.3	2	3
111.271505788702	2.3	2	3
111.37157009246883	2.3	2	3
111.47163439623564	2.3	2	3
111.57169870000246	2.3	2	3
111.67176300376929	2.3	2	3
111.7718273075361	2.3	2	3
111.87189161130291	2.3	2	3
111.97195591506974	2.3	2	3
112.07202021883656	2.3	2	3
112.17208452260337	2.3	2	3
112.27214882637018	2.3	2	3
112.37221313013701	2.3	2	3
112.47227743390383	2.3	2	3
112.57234173767064	2.3	2	3
112.67240604143747	2.3	2	3
112.77247034520428	2.3	2	3
112.8725346489711	2.3	2	3
112.97259895273793	2.3	2	3
113.07266325650474	2.3	2	3
113.17272756027155	2.3	2	3
113.27279186403837	2.3	2	3
113.3728561678052	2.3	2	3
113.47292047157201	2.3	2	3
113.57298477533882	2.3	2	3
113.67304907910565	2.3	2	3
113.77311338287247	2.3	2	3
113.87317768663928	2.3	2	3
113.97324199040611	2.3	2	3
114.07330629417292	2.3	2	3
114.17337059793974	2.4	2	4
114.27343490170655	2.5	2	4
114.37349920547338	2.5	2	4
114.4735635092402	2.5	2	4
114.57362781300701	2.5	2	4
114.67369211677384	2.6	2	4
114.77375642054065	2.7	2	4
114.87382072430746	2.7	2	4
114.97388502807429	2.7	2	4
115.0739493318411	2.7	2	4
115.17401363560792	2.7	2	4
115.27407793937473	2.7	2	4
115.37414224314156	2.7	2	4
115.47420654690838	2.7	2	4
115.57427085067519	2.7	2	4
115.67433515444202	2.7	2	4
115.77439945820883	2.7	2	4
115.87446376197565	2.7	2	4
115.97452806574248	2.7	2	4
116.07459236950929	2.7	2	4
116.1746566732761	2.7	2	4
116.27472097704293	2.7	2	4
116.37478528080975	2.7	2	4
116.47484958457656	2.7	2	4
116.57491388834337	2.7	2	4
116.6749781921102	2.7	2	4
116.77504249587702	2.7	2	4
116.87510679964383	2.7	2	4
116.97517110341066	2.7	2	4
117.07523540717747	2.7	2	4
117.17529971094429	2.7	2	4
117.27536401471112	2.7	2	4
117.37542831847793	2.7	2	4
117.47549262224474	2.8	2	4
117.57555692601156	2.8	2	4
117.67562122977839	2.9	2	4
117.7756855335452	2.9	2	4
117.87574983731201	2.9	2	4
117.97581414107884	2.9	2	4
118.07587844484566	2.9	2	4
118.17594274861247	2.9	2	4
118.2760070523793	2.9	2	4
118.37607135614611	2.9	2	4
118.47613565991293	2.9	2	4
118.57619996367974	2.9	2	4
118.67626426744657	2.9	2	4
118.77632857121338	2.9	2	4
118.8763928749802	2.9	2	4
118.97645717874703	2.9	2	4
119.07652148251384	2.9	2	4
119.17658578628065	2.9	2	4
119.27665009004748	2.9	2	4
119.3767143938143	2.9	2	4
119.47677869758111	2.9	2	4
119.57684300134792	2.9	2	4
119.67690730511475	2.9	2	4
119.77697160888157	2.9	2	4
119.87703591264838	2.9	2	4
119.97710021641521	2.9	2	4
120.07716452018202	2.9	2	4
120.17722882394884	2.9	2	4
120.27729312771567	2.9	2	4
120.37735743148248	2.9	2	4
120.4774217352493	2.9	2	4
120.57748603901611	2.9	2	4
120.67755034278294	2.9	2	4
120.77761464654975	2.9	2	4
120.87767895031656	2.9	2	4
120.97774325408339	2.9	2	4
121.0778075578502	2.9	2	4
121.17787186161702	2.9	2	4
121.27793616538385	3.0	2	4
121.37800046915066	3.0	2	4
121.47806477291748	3.0	2	4
121.57812907668429	3.0	2	4
121.67819338045112	3.0	2	4
121.77825768421793	3.0	2	4
121.87832198798475	3.0	2	4
121.97838629175158	3.0	2	4
122.07845059551839	3.0	2	4
122.1785148992852	3.0	2	4
122.27857920305203	3.0	2	4
122.37864350681885	3.0	2	4
122.47870781058566	3.0	2	4
122.57877211435247	3.0	2	4
122.6788364181193	3.0	2	4
122.77890072188612	3.0	2	4
122.87896502565293	3.0	2	4
122.97902932941976	3.0	2	4
123.07909363318657	3.0	2	4
123.17915793695339	3.0	2	4
123.27922224072022	3.0	2	4
123.37928654448703	3.0	2	4
123.47935084825384	3.0	2	4
123.57941515202066	3.0	2	4
123.67947945578749	3.0	2	4
123.7795437595543	3.0	2	4
123.87960806332111	3.0	2	4
123.97967236708794	3.0	2	4
124.07973667085476	3.0	2	4
124.17980097462157	3.0	2	4
124.2798652783884	3.0	2	4
124.37992958215521	3.0	2	4
124.47999388592203	3.0	2	4
124.58005818968884	3.0	2	4
124.68012249345567	3.0	2	4
124.78018679722248	3.1	2	5
124.8802511009893	3.1	2	5
124.98031540475613	3.1	2	5
125.08037970852294	3.1	2	5
125.18044401228975	3.1	2	5
125.28050831605658	3.1	2	5
125.3805726198234	3.1	2	5
125.48063692359021	3.1	2	5
125.58070122735703	3.1	2	5
125.68076553112385	3.1	2	5
125.78082983489067	3.1	2	5
125.88089413865748	3.1	2	5
125.98095844242431	3.1	2	5
126.08102274619112	3.1	2	5
126.18108704995794	3.1	2	5
126.28115135372477	3.1	2	5
126.38121565749158	3.1	2	5
126.4812799612584	3.1	2	5
126.58134426502521	3.1	2	5
126.68140856879204	3.1	2	5
126.78147287255885	3.1	2	5
126.88153717632566	3.1	2	5
126.9816014800925	3.1	2	5
127.08166578385931	3.1	2	5
127.18173008762612	3.1	2	5
127.28179439139295	3.1	2	5
127.38185869515976	3.1	2	5
127.48192299892658	3.1	2	5
127.58198730269339	3.1	2	5
127.68205160646022	3.1	2	5
127.78211591022703	3.1	2	5
127.88218021399385	3.1	2	5
127.98224451776068	3.1	2	5
128.08230882152748	3.1	2	5
128.1823731252943	3.1	2	5
128.28243742906113	3.1	2	5
128.38250173282793	3.1	2	5
128.48256603659476	3.1	2	5
128.5826303403616	3.1	2	5
128.6826946441284	3.1	2	5
128.78275894789522	3.1	2	5
128.88282325166205	3.1	2	5
128.98288755542885	3.1	2	5
129.08295185919567	3.1	2	5
129.1830161629625	3.1	2	5
129.2830804667293	3.1	2	5
129.38314477049613	3.1	2	5
129.48320907426296	3.1	2	5
129.58327337802976	3.2	2	5
129.6833376817966	3.2	2	5
129.78340198556342	3.2	2	5
129.88346628933022	3.2	2	5
129.98353059309704	3.2	2	5
130.08359489686387	3.2	2	5
130.18365920063067	3.3	2	5
130.2837235043975	3.3	2	5
130.3837878081643	3.3	2	5
130.48385211193113	3.3	2	5
130.58391641569796	3.3	2	5
130.68398071946476	3.3	2	5
130.78404502323158	3.3	2	5
130.8841093269984	3.3	2	5
130.9841736307652	3.3	2	5
131.08423793453204	3.3	2	5
131.18430223829887	3.3	2	5
131.28436654206567	3.3	2	5
131.3844308458325	3.3	2	5
131.48449514959933	3.3	2	5
131.58455945336613	3.3	2	5
131.68462375713295	3.3	2	5
131.78468806089978	3.3	2	5
131.88475236466658	3.3	2	5
131.9848166684334	3.3	2	5
132.08488097220024	3.3	2	5
132.18494527596704	3.3	2	5
132.28500957973387	3.3	2	5
132.38507388350067	3.3	2	5
132.4851381872675	3.3	2	5
132.58520249103432	3.3	2	5
132.68526679480112	3.3	2	5
132.78533109856795	3.3	2	5
132.88539540233478	3.3	2	5
132.98545970610158	3.3	2	5
133.0855240098684	3.3	2	5
133.18558831363524	3.3	2	5
133.28565261740204	3.3	2	5
133.38571692116886	3.3	2	5
133.4857812249357	3.3	2	5
133.5858455287025	3.3	2	5
133.68590983246932	3.3	2	5
133.78597413623615	3.3	2	5
133.88603844000295	3.3	2	5
133.98610274376978	3.3	2	5
134.0861670475366	3.3	2	5
134.1862313513034	3.3	2	5
134.28629565507023	3.3	2	5
134.38635995883703	3.3	2	5
134.48642426260386	3.3	2	5
134.5864885663707	3.3	2	5
134.6865528701375	3.3	2	5
134.78661717390432	3.3	2	5
134.88668147767115	3.3	2	5
134.98674578143795	3.3	2	5
135.08681008520477	3.4	2	5
135.1868743889716	3.4	2	5
135.2869386927384	3.4	2	5
135.38700299650523	3.4	2	5
135.48706730027206	3.4	2	5
135.58713160403886	3.4	2	5
135.6871959078057	3.4	2	5
135.78726021157252	3.4	2	5
135.88732451533932	3.4	2	5
135.98738881910614	3.4	2	5
136.08745312287297	3.4	2	5
136.18751742663977	3.4	2	5
136.2875817304066	3.4	2	5
136.3876460341734	3.4	2	5
136.48771033794023	3.4	2	5
136.58777464170706	3.4	2	5
136.68783894547386	3.4	2	5
136.78790324924068	3.4	2	5
136.8879675530075	3.4	2	5
136.9880318567743	3.4	2	5
137.08809616054114	3.4	2	5
137.18816046430797	3.4	2	5
137.28822476807477	3.4	2	5
137.3882890718416	3.4	2	5
137.48835337560843	3.4	2	5
137.58841767937523	3.4	2	5
137.68848198314205	3.4	2	5
137.78854628690888	3.4	2	5
137.88861059067568	3.4	2	5
137.9886748944425	3.5	2	5
138.08873919820934	3.5	2	5
138.18880350197614	3.5	2	5
138.28886780574297	3.5	2	5
138.38893210950977	3.5	2	5
138.4889964132766	3.5	2	5
138.58906071704342	3.5	2	5
138.68912502081022	3.5	2	5
138.78918932457705	3.5	2	5
138.88925362834388	3.5	2	5
138.98931793211068	3.6	2	5
139.0893822358775	3.6	2	5
139.18944653964434	3.6	2	5
139.28951084341114	3.6	2	5
139.38957514717796	3.6	2	5
139.4896394509448	3.6	2	5
139.5897037547116	3.6	2	5
139.68976805847842	3.6	2	5
139.78983236224525	3.6	2	5
139.88989666601205	3.6	2	5
139.98996096977888	3.6	2	5
140.0900252735457	3.6	2	5
140.1900895773125	3.6	2	5
140.29015388107933	3.6	2	5
140.39021818484613	3.6	2	5
140.49028248861296	3.6	2	5
140.5903467923798	3.6	2	5
140.6904110961466	3.6	2	5
140.79047539991342	3.7	2	5
140.89053970368025	3.7	2	5
140.99060400744705	3.7	2	5
141.09066831121388	3.7	2	5
141.1907326149807	3.7	2	5
141.2907969187475	3.7	2	5
141.39086122251433	3.7	2	5
141.49092552628116	3.8	2	5
141.59098983004796	3.8	2	5
141.6910541338148	3.8	2	5
141.79111843758162	3.8	2	5
141.89118274134842	3.8	2	5
141.99124704511524	3.8	2	5
142.09131134888207	3.8	2	5
142.19137565264887	3.8	2	5
142.2914399564157	3.8	2	5
142.39150426018253	3.8	2	5
142.49156856394933	3.8	2	5
142.59163286771616	3.8	2	5
142.69169717148296	3.8	2	5
142.79176147524979	3.8	2	5
142.8918257790166	3.8	2	5
142.9918900827834	3.8	2	5
143.09195438655024	3.8	2	5
143.19201869031707	3.8	2	5
143.29208299408387	3.8	2	5
143.3921472978507	3.9	2	5
143.49221160161753	4.0	2	5
143.59227590538433	4.0	2	5
143.69234020915115	4.0	2	5
143.79240451291798	4.0	2	5
143.89246881668478	4.0	2	5
143.9925331204516	4.0	2	5
144.09259742421844	4.0	2	5
144.19266172798524	4.0	2	5
144.29272603175207	4.0	2	5
144.3927903355189	4.0	2	5
144.4928546392857	4.0	2	5
144.59291894305252	4.0	2	5
144.69298324681932	4.0	2	5
144.79304755058615	4.0	2	5
144.89311185435298	4.0	2	5
144.99317615811978	4.0	2	5
145.0932404618866	4.0	2	5
145.19330476565344	4.0	2	5
145.29336906942024	4.0	2	5
145.39343337318707	4.0	2	5
145.4934976769539	4.0	2	5
145.5935619807207	4.0	2	5
145.69362628448752	4.0	2	5
145.79369058825435	4.0	2	5
145.89375489202115	4.0	2	5
145.99381919578798	4.1	2	5
146.0938834995548	4.1	2	5
146.1939478033216	4.1	2	5
146.29401210708843	4.1	2	5
146.39407641085526	4.1	2	5
146.49414071462206	4.1	2	5
146.5942050183889	4.1	2	5
146.6942693221557	4.1	2	5
146.79433362592252	4.1	2	5
146.89439792968935	4.1	2	5
146.99446223345615	4.1	2	5
147.09452653722298	4.1	2	5
147.1945908409898	4.1	2	5
147.2946551447566	4.1	2	5
147.39471944852343	4.2	2	6
147.49478375229026	4.2	2	6
147.59484805605706	4.3	2	6
147.6949123598239	4.3	2	6
147.79497666359072	4.3	2	6
147.89504096735752	4.3	2	6
147.99510527112434	4.3	2	6
148.09516957489117	4.3	2	6
148.19523387865797	4.5	2	7
148.2952981824248	4.5	2	7
148.39536248619163	4.5	2	7
148.49542678995843	4.5	2	7
148.59549109372526	4.5	2	7
148.69555539749206	4.5	2	7
148.7956197012589	4.5	2	7
148.89568400502571	4.5	2	7
148.9957483087925	4.5	2	7
149.09581261255934	4.5	2	7
149.19587691632617	4.5	2	7
149.29594122009297	4.5	2	7
149.3960055238598	4.6	2	7
149.49606982762663	4.6	2	7
149.59613413139343	4.6	2	7
149.69619843516026	4.7	2	8
149.79626273892708	4.9	2	8
149.89632704269388	4.9	2	8
149.9963913464607	4.9	2	8
150.09645565022754	5.0	2	9
150.19651995399434	5.0	2	9
150.29658425776117	5.0	2	9
150.396648561528	5.0	2	9
150.4967128652948	5.0	2	9
150.59677716906162	5.0	2	9
150.69684147282842	5.0	2	9
150.79690577659525	5.0	2	9
150.89697008036208	5.0	2	9
150.99703438412888	5.0	2	9
151.0970986878957	5.0	2	9
151.19716299166254	5.0	2	9
151.29722729542934	5.0	2	9
151.39729159919617	5.1	2	9
151.497355902963	5.1	2	9
151.5974202067298	5.1	2	9
151.69748451049662	5.1	2	9
151.79754881426345	5.1	2	9
151.89761311803025	5.1	2	9
151.99767742179708	5.2	2	9
152.0977417255639	5.2	2	9
152.1978060293307	5.2	2	9
152.29787033309753	5.2	2	9
152.39793463686436	5.2	2	9
152.49799894063116	5.2	2	9
152.598063244398	5.2	2	9
152.6981275481648	5.2	2	9
152.79819185193162	5.2	2	9
152.89825615569845	5.3	2	9
152.99832045946525	5.3	2	9
153.09838476323208	5.3	2	9
153.1984490669989	5.3	2	9
153.2985133707657	5.4	2	9
153.39857767453253	5.4	2	9
153.49864197829936	5.4	2	9
153.59870628206616	5.4	2	9
153.698770585833	5.4	2	9
153.79883488959982	5.5	2	9
153.89889919336662	5.5	2	9
153.99896349713345	5.5	2	9
154.09902780090027	5.5	2	9
154.19909210466707	5.5	2	9
154.2991564084339	5.5	2	9
154.39922071220073	5.5	2	9
154.49928501596753	5.5	2	9
154.59934931973436	5.5	2	9
154.6994136235012	5.5	2	9
154.799477927268	5.5	2	9
154.89954223103481	5.5	2	9
154.99960653480161	5.5	2	9
155.09967083856844	5.5	2	9
155.19973514233527	5.5	2	9
155.29979944610207	5.5	2	9
155.3998637498689	5.6	2	9
155.49992805363573	5.6	2	9
155.59999235740253	5.6	2	9
155.70005666116936	5.6	2	9
155.80012096493618	5.7	2	10
155.90018526870298	5.7	2	10
156.0002495724698	5.7	2	10
156.10031387623664	5.8	2	10
156.20037818000344	5.8	2	10
156.30044248377027	5.8	2	10
156.4005067875371	6.0	2	10
156.5005710913039	6.0	2	10
156.60063539507073	6.0	2	10
156.70069969883755	6.0	2	10
156.80076400260435	6.0	2	10
156.90082830637118	6.0	2	10
157.00089261013798	6.0	2	10
157.1009569139048	6.0	2	10
157.20102121767164	6.0	2	10
157.30108552143844	6.0	2	10
157.40114982520527	6.0	2	10
157.5012141289721	6.0	2	10
157.6012784327389	6.0	2	10
157.70134273650572	6.1	2	11
157.80140704027255	6.1	2	11
157.90147134403935	6.1	2	11
158.00153564780618	6.3	2	12
158.101599951573	6.3	2	12
158.2016642553398	6.3	2	12
158.30172855910664	6.3	2	12
158.40179286287346	6.4	2	12
158.50185716664026	6.4	2	12
158.6019214704071	6.4	2	12
158.70198577417392	6.4	2	12
158.80205007794072	6.4	2	12
158.90211438170755	6.4	2	12
159.00217868547435	6.4	2	12
159.10224298924118	6.4	2	12
159.202307293008	6.4	2	12
159.3023715967748	6.4	2	12
159.40243590054163	6.4	2	12
159.50250020430846	6.4	2	12
159.60256450807526	6.4	2	12
159.7026288118421	6.4	2	12
159.80269311560892	6.4	2	12
159.90275741937572	6.4	2	12
160.00282172314255	6.5	2	12
160.10288602690937	6.5	2	12
160.20295033067617	6.5	2	12
160.303014634443	6.5	2	12
160.40307893820983	6.5	2	12
160.50314324197663	6.5	2	12
160.60320754574346	6.5	2	12
160.7032718495103	6.5	2	12
160.8033361532771	6.5	2	12
160.90340045704392	6.5	2	12
161.00346476081072	6.6	2	13
161.10352906457754	6.6	2	13
161.20359336834437	6.6	2	13
161.30365767211117	6.7	2	14
161.403721975878	6.7	2	14
161.50378627964483	6.7	2	14
161.60385058341163	6.7	2	14
161.70391488717846	6.7	2	14
161.80397919094528	6.7	2	14
161.90404349471208	6.8	2	14
162.0041077984789	6.8	2	14
162.10417210224574	6.8	2	14
162.20423640601254	6.8	2	14
162.30430070977937	6.8	2	14
162.4043650135462	6.8	2	14
162.504429317313	6.9	2	14
162.60449362107983	7.0	2	14
162.70455792484665	7.0	2	14
162.80462222861345	7.1	2	14
162.90468653238028	7.2	2	14
163.00475083614708	7.2	2	14
163.1048151399139	7.2	2	14
163.20487944368074	7.2	2	14
163.30494374744754	7.2	2	14
163.40500805121437	7.2	2	14
163.5050723549812	7.2	2	14
163.605136658748	7.2	2	14
163.70520096251482	7.2	2	14
163.80526526628165	7.2	2	14
163.90532957004845	7.4	2	14
164.00539387381528	7.4	2	14
164.1054581775821	7.4	2	14
164.2055224813489	7.4	2	14
164.30558678511574	7.4	2	14
164.40565108888256	7.5	2	14
164.50571539264936	7.5	2	14
164.6057796964162	7.5	2	14
164.70584400018302	7.6	2	14
164.80590830394982	7.6	2	14
164.90597260771665	7.6	2	14
165.00603691148345	7.6	2	14
165.10610121525028	7.7	2	14
165.2061655190171	7.7	2	14
165.3062298227839	7.9	2	14
165.40629412655073	8.0	2	14
165.50635843031756	8.0	2	14
165.60642273408436	8.0	2	14
165.7064870378512	8.1	2	14
165.80655134161802	8.2	2	14
165.90661564538482	8.4	2	14
166.00667994915165	8.4	2	14
166.10674425291847	8.4	2	14
166.20680855668527	8.5	2	14
166.3068728604521	8.5	2	14
166.40693716421893	8.7	2	14
166.50700146798573	8.7	2	14
166.60706577175256	8.7	2	14
166.7071300755194	8.7	2	14
166.8071943792862	8.7	2	14
166.90725868305302	8.7	2	14
167.00732298681984	8.7	2	14
167.10738729058664	8.7	2	14
167.20745159435347	8.7	2	14
167.30751589812027	8.7	2	14
167.4075802018871	8.7	2	14
167.50764450565393	8.7	2	14
167.60770880942073	8.8	2	14
167.70777311318756	8.9	2	14
167.80783741695438	8.9	2	14
167.90790172072118	8.9	2	14
168.007966024488	8.9	2	14
168.10803032825484	8.9	2	14
168.20809463202164	9.0	2	14
168.30815893578847	9.0	2	14
168.4082232395553	9.0	2	14
168.5082875433221	9.1	2	14
168.60835184708893	9.1	2	14
168.70841615085575	9.2	2	14
168.80848045462255	9.2	2	14
168.90854475838938	9.2	2	14
169.0086090621562	9.2	2	14
169.108673365923	9.2	2	14
169.20873766968984	9.2	2	14
169.30880197345664	9.3	2	14
169.40886627722347	9.5	2	14
169.5089305809903	9.5	2	14
169.6089948847571	9.5	2	14
169.70905918852392	9.5	2	14
169.80912349229075	9.5	2	14
169.90918779605755	9.5	2	14
170.00925209982438	9.5	2	14
170.1093164035912	9.7	2	14
170.209380707358	9.7	2	14
170.30944501112484	9.7	2	14
170.40950931489166	9.7	2	14
170.50957361865846	9.7	2	14
170.6096379224253	9.7	2	14
170.70970222619212	9.8	2	14
170.80976652995892	9.9	2	14
170.90983083372575	10.0	2	15
171.00989513749258	10.1	2	15
171.10995944125938	10.2	2	15
171.2100237450262	10.3	2	15
171.310088048793	10.3	2	15
171.41015235255983	10.3	2	15
171.51021665632666	10.5	2	15
171.61028096009346	10.6	2	15
171.7103452638603	10.6	2	15
171.81040956762712	10.7	2	15
171.91047387139392	10.7	2	15
172.01053817516075	10.9	2	15
172.11060247892758	11.1	2	15
172.21066678269437	11.2	2	15
172.3107310864612	11.4	2	16
172.41079539022803	11.6	2	16
172.51085969399483	11.6	2	16
172.61092399776166	11.7	2	16
172.7109883015285	11.8	3	16
172.8110526052953	11.8	3	16
172.91111690906212	11.8	3	16
173.01118121282894	11.8	3	16
173.11124551659574	11.9	3	16
173.21130982036257	12.0	4	16
173.31137412412937	12.1	4	16
173.4114384278962	12.1	4	16
173.51150273166303	12.2	4	16
173.61156703542983	12.5	4	17
173.71163133919666	12.7	5	17
173.81169564296349	12.8	5	17
173.91175994673029	12.8	5	17
174.0118242504971	12.8	5	17
174.11188855426394	12.8	5	17
174.21195285803074	12.8	5	17
174.31201716179757	12.8	5	17
174.4120814655644	12.8	5	17
174.5121457693312	12.8	5	17
174.61221007309803	12.9	5	18
174.71227437686485	13.0	5	18
174.81233868063165	13.0	5	18
174.91240298439848	13.0	5	18
175.0124672881653	13.1	5	18
175.1125315919321	13.1	5	18
175.21259589569894	13.1	5	18
175.31266019946574	13.1	5	18
175.41272450323257	13.1	5	18
175.5127888069994	13.1	5	18
175.6128531107662	13.1	5	18
175.71291741453302	13.1	5	18
175.81298171829985	13.1	5	18
175.91304602206665	13.2	5	18
176.01311032583348	13.2	5	18
176.1131746296003	13.2	5	18
176.2132389333671	13.2	5	18
176.31330323713394	13.2	5	18
176.41336754090077	13.2	5	18
176.51343184466756	13.2	5	18
176.6134961484344	13.2	5	18
176.71356045220122	13.2	5	18
176.81362475596802	13.2	5	18
176.91368905973485	13.2	5	18
177.01375336350168	13.2	5	18
177.11381766726848	13.2	5	18
177.2138819710353	13.2	5	18
177.3139462748021	13.4	5	19
177.41401057856893	13.4	5	19
177.51407488233576	13.4	5	19
177.61413918610256	13.4	5	19
177.7142034898694	13.4	5	19
177.81426779363622	13.5	5	19
177.91433209740302	13.6	5	19
178.01439640116985	13.8	5	19
178.11446070493668	13.8	5	19
178.21452500870348	13.8	5	19
178.3145893124703	13.8	5	19
178.41465361623713	13.8	5	19
178.51471792000393	13.8	5	19
178.61478222377076	13.8	5	19
178.7148465275376	13.8	5	19
178.8149108313044	13.9	5	19
178.91497513507122	14.0	6	19
179.01503943883804	14.0	6	19
179.11510374260484	14.0	6	19
179.21516804637167	14.0	6	19
179.3152323501385	14.2	6	20
179.4152966539053	14.2	6	20
179.51536095767213	14.2	6	20
179.61542526143893	14.2	6	20
179.71548956520576	14.2	6	20
179.8155538689726	14.3	6	20
179.91561817273939	14.3	6	20
180.0156824765062	14.5	6	21
180.11574678027304	14.7	6	21
180.21581108403984	14.8	6	21
180.31587538780667	14.9	6	21
180.4159396915735	14.9	6	21
180.5160039953403	14.9	6	21
180.61606829910713	15.1	6	21
180.71613260287396	15.2	6	21
180.81619690664076	15.2	6	21
180.91626121040758	15.2	6	21
181.0163255141744	15.4	6	22
181.1163898179412	15.4	6	22
181.21645412170804	15.4	6	22
181.31651842547487	15.5	6	22
181.41658272924167	15.6	7	22
181.5166470330085	15.7	7	23
181.6167113367753	15.7	7	23
181.71677564054212	15.7	7	23
181.81683994430895	15.7	7	23
181.91690424807575	15.7	7	23
182.01696855184258	15.9	8	23
182.1170328556094	16.0	8	23
182.2170971593762	16.0	8	23
182.31716146314304	16.0	8	23
182.41722576690987	16.0	8	23
182.51729007067667	16.1	8	23
182.6173543744435	16.1	8	23
182.71741867821032	16.2	8	23
182.81748298197712	16.2	8	23
182.91754728574395	16.2	8	23
183.01761158951078	16.2	8	23
183.11767589327758	16.4	8	23
183.2177401970444	16.4	8	23
183.31780450081123	16.4	8	23
183.41786880457803	16.4	8	23
183.51793310834486	16.7	8	24
183.61799741211166	16.7	8	24
183.7180617158785	16.8	8	24
183.81812601964532	17.0	8	24
183.91819032341212	17.2	9	24
184.01825462717895	17.2	9	24
184.11831893094578	17.4	9	25
184.21838323471258	17.5	9	25
184.3184475384794	17.6	9	26
184.41851184224623	17.7	9	26
184.51857614601303	17.8	9	26
184.61864044977986	17.8	9	26
184.7187047535467	17.9	9	26
184.8187690573135	17.9	9	26
184.91883336108032	18.1	11	26
185.01889766484715	18.1	11	26
185.11896196861395	18.1	11	26
185.21902627238077	18.1	11	26
185.3190905761476	18.1	11	26
185.4191548799144	18.1	11	26
185.51921918368123	18.1	11	26
185.61928348744803	18.1	11	26
185.71934779121486	18.1	11	26
185.8194120949817	18.1	11	26
185.9194763987485	18.1	11	26
186.01954070251531	18.1	11	26
186.11960500628214	18.3	12	27
186.21966931004894	18.3	12	27
186.31973361381577	18.4	12	27
186.4197979175826	18.4	12	27
186.5198622213494	18.5	12	27
186.61992652511623	18.6	12	27
186.71999082888306	18.8	13	27
186.82005513264986	18.9	13	28
186.92011943641668	19.0	13	28
187.0201837401835	19.1	13	28
187.1202480439503	19.1	13	28
187.22031234771714	19.2	13	28
187.32037665148397	19.2	13	28
187.42044095525077	19.2	13	28
187.5205052590176	19.2	13	28
187.6205695627844	19.4	13	28
187.72063386655122	19.5	14	28
187.82069817031805	19.7	15	28
187.92076247408485	19.7	15	28
188.02082677785168	19.7	15	28
188.1208910816185	19.8	15	28
188.2209553853853	19.8	15	28
188.32101968915214	19.8	15	28
188.42108399291897	19.9	15	29
188.52114829668577	19.9	15	29
188.6212126004526	20.0	15	29
188.72127690421942	20.2	15	29
188.82134120798622	20.2	15	29
188.92140551175305	20.3	15	29
189.02146981551988	20.3	15	29
189.12153411928668	20.4	15	29
189.2215984230535	20.4	15	29
189.32166272682034	20.4	15	29
189.42172703058714	20.5	16	29
189.52179133435396	20.5	16	29
189.62185563812076	20.5	16	29
189.7219199418876	20.7	16	29
189.82198424565442	20.7	16	29
189.92204854942122	20.7	16	29
190.02211285318805	20.8	16	29
190.12217715695488	20.8	16	29
190.22224146072168	20.8	16	29
190.3223057644885	20.8	16	29
190.42237006825533	20.9	16	30
190.52243437202213	20.9	16	30
190.62249867578896	20.9	16	30
190.7225629795558	20.9	16	30
190.8226272833226	20.9	16	30
190.92269158708942	20.9	16	30
191.02275589085625	20.9	16	30
191.12282019462305	21.0	16	31
191.22288449838987	21.0	16	31
191.3229488021567	21.0	16	31
191.4230131059235	21.0	16	31
191.52307740969033	21.0	16	31
191.62314171345713	21.0	16	31
191.72320601722396	21.0	16	31
191.8232703209908	21.0	16	31
191.9233346247576	21.0	16	31
192.02339892852441	21.0	16	31
192.12346323229124	21.0	16	31
192.22352753605804	21.0	16	31
192.32359183982487	21.1	17	31
192.4236561435917	21.1	17	31
192.5237204473585	21.1	17	31
192.62378475112533	21.1	17	31
192.72384905489216	21.1	17	31
192.82391335865896	21.1	17	31
192.92397766242578	21.1	17	31
193.0240419661926	21.1	17	31
193.1241062699594	21.1	17	31
193.22417057372624	21.1	17	31
193.32423487749307	21.1	17	31
193.42429918125987	21.1	17	31
193.5243634850267	21.1	17	31
193.62442778879353	21.2	17	31
193.72449209256033	21.3	17	32
193.82455639632715	21.3	17	32
193.92462070009395	21.3	17	32
194.02468500386078	21.4	17	32
194.1247493076276	21.4	17	32
194.2248136113944	21.4	17	32
194.32487791516124	21.5	17	33
194.42494221892807	21.5	17	33
194.52500652269487	21.5	17	33
194.6250708264617	21.5	17	33
194.72513513022852	21.6	17	33
194.82519943399532	21.7	17	33
194.92526373776215	21.7	17	33
195.02532804152898	21.7	17	33
195.12539234529578	21.7	17	33
195.2254566490626	21.7	17	33
195.32552095282944	21.7	17	33
195.42558525659624	21.7	17	33
195.52564956036306	21.7	17	33
195.6257138641299	21.7	17	33
195.7257781678967	21.7	17	33
195.82584247166352	21.7	17	33
195.92590677543032	21.8	18	33
196.02597107919715	21.8	18	33
196.12603538296398	21.9	18	33
196.22609968673078	21.9	18	33
196.3261639904976	21.9	18	33
196.42622829426443	21.9	18	33
196.52629259803123	22.0	18	33
196.62635690179806	22.0	18	33
196.7264212055649	22.1	18	33
196.8264855093317	22.2	18	33
196.92654981309852	22.2	18	33
197.02661411686535	22.2	18	33
197.12667842063215	22.2	18	33
197.22674272439897	22.2	18	33
197.3268070281658	22.2	18	33
197.4268713319326	22.3	18	33
197.52693563569943	22.3	18	33
197.62699993946626	22.3	18	33
197.72706424323306	22.3	18	33
197.8271285469999	22.3	18	33
197.9271928507667	22.3	18	33
198.02725715453352	22.3	18	33
198.12732145830034	22.3	18	33
198.22738576206714	22.3	18	33
198.32745006583397	22.4	18	33
198.4275143696008	22.5	18	33
198.5275786733676	22.5	18	33
198.62764297713443	22.5	18	33
198.72770728090126	22.5	18	33
198.82777158466806	22.5	18	33
198.92783588843488	22.6	18	34
199.0279001922017	22.6	18	34
199.1279644959685	22.6	18	34
199.22802879973534	22.6	18	34
199.32809310350217	22.6	18	34
199.42815740726897	22.7	18	35
199.5282217110358	22.7	18	35
199.62828601480263	22.7	18	35
199.72835031856943	22.7	18	35
199.82841462233625	22.8	18	35
199.92847892610305	22.9	18	36
[truncated: 993 more rows]
