# Supplementary material for: Multiple drivers and lineage-specific insect extinctions during the Permo–Triassic
Source: Nat Commun. 2022 Dec 6;13:7512. doi: 10.1038/s41467-022-35284-4 (PMC9726944; doi:10.1038/s41467-022-35284-4)
Supplement: Supplementary file 7 — Source Data [file 41467_2022_35284_MOESM7_ESM.zip › Source_Data/SupplementaryFigure5/RJMCMC_RTT_plots_tt_and_sp_ex_PT-coleo.R]

library(scales)
par(mfrow=c(3,2))

add_geochrono <- function(Y1,Y2){
polygon(-c(273.01,273.01,266.9,266.9), c(Y1,Y2,Y2,Y1), col = "#e99b85", lwd = 0.5) # Roadian
polygon(-c(266.9,266.9,264.28,264.28), c(Y1,Y2,Y2,Y1), col = "#eba490", lwd = 0.5) # Wordian
polygon(-c(264.28,264.28,259.51,259.51), c(Y1,Y2,Y2,Y1), col = "#edae9b", lwd = 0.5) # Capitanian
polygon(-c(259.51,259.51,254.14,254.14), c(Y1,Y2,Y2,Y1), col = "#f1c1b2", lwd = 0.5) # Wuchiapingian
polygon(-c(254.14,254.14,251.902,251.902), c(Y1,Y2,Y2,Y1), col = "#f3cbbe", lwd = 0.5) # Changhsingian
polygon(-c(251.902,251.902,251.2,251.2), c(Y1,Y2,Y2,Y1), col = "#a06aa7", lwd = 0.5) # Induan
polygon(-c(251.2,251.2,247.2,247.2), c(Y1,Y2,Y2,Y1), col = "#aa74ac", lwd = 0.5) # Olenekian
polygon(-c(247.2,247.2,242,242), c(Y1,Y2,Y2,Y1), col = "#b58ebc", lwd = 0.5) # Anisian
polygon(-c(242,242,237,237), c(Y1,Y2,Y2,Y1), col = "#c099c2", lwd = 0.5) # Ladinian
polygon(-c(237,237,227,227), c(Y1,Y2,Y2,Y1), col = "#c2aace", lwd = 0.5) # Carnian
}

# Speciation rate
time=c(-204.57620852739493, -204.67622134016804,-204.77623415294116,-204.87624696571427,-204.9762597784874,-205.07627259126048,-205.1762854040336,-205.2762982168067,-205.37631102957982,-205.4763238423529,-205.57633665512603,-205.67634946789914,-205.77636228067226,-205.87637509344535,-205.97638790621846,-206.07640071899158,-206.1764135317647,-206.27642634453778,-206.3764391573109,-206.476451970084,-206.57646478285713,-206.67647759563025,-206.77649040840333,-206.87650322117645,-206.97651603394957,-207.07652884672268,-207.17654165949577,-207.27655447226888,-207.376567285042,-207.47658009781512,-207.5765929105882,-207.67660572336132,-207.77661853613444,-207.87663134890755,-207.97664416168064,-208.07665697445375,-208.17666978722687,-208.2766826,-208.3766954127731,-208.4767082255462,-208.5767210383193,-208.67673385109242,-208.77674666386554,-208.87675947663863,-208.97677228941174,-209.07678510218486,-209.17679791495797,-209.27681072773106,-209.37682354050418,-209.4768363532773,-209.5768491660504,-209.6768619788235,-209.7768747915966,-209.87688760436973,-209.97690041714284,-210.07691322991596,-210.17692604268905,-210.27693885546216,-210.37695166823528,-210.4769644810084,-210.57697729378148,-210.6769901065546,-210.7770029193277,-210.87701573210083,-210.97702854487392,-211.07704135764703,-211.17705417042015,-211.27706698319327,-211.37707979596635,-211.47709260873947,-211.57710542151258,-211.6771182342857,-211.77713104705882,-211.8771438598319,-211.97715667260502,-212.07716948537814,-212.17718229815125,-212.27719511092434,-212.37720792369745,-212.47722073647057,-212.5772335492437,-212.67724636201677,-212.7772591747899,-212.877271987563,-212.97728480033612,-213.07729761310924,-213.17731042588233,-213.27732323865544,-213.37733605142856,-213.47734886420167,-213.57736167697476,-213.67737448974788,-213.777387302521,-213.8774001152941,-213.9774129280672,-214.0774257408403,-214.17743855361343,-214.27745136638654,-214.37746417915963,-214.47747699193275,-214.57748980470586,-214.67750261747898,-214.7775154302521,-214.87752824302518,-214.9775410557983,-215.0775538685714,-215.17756668134453,-215.27757949411762,-215.37759230689073,-215.47760511966385,-215.57761793243697,-215.67763074521005,-215.77764355798317,-215.87765637075628,-215.9776691835294,-216.0776819963025,-216.1776948090756,-216.27770762184872,-216.37772043462184,-216.47773324739495,-216.57774606016804,-216.67775887294115,-216.77777168571427,-216.8777844984874,-216.97779731126047,-217.0778101240336,-217.1778229368067,-217.27783574957982,-217.3778485623529,-217.47786137512603,-217.57787418789914,-217.67788700067226,-217.77789981344534,-217.87791262621846,-217.97792543899158,-218.0779382517647,-218.1779510645378,-218.2779638773109,-218.377976690084,-218.47798950285713,-218.57800231563024,-218.67801512840333,-218.77802794117645,-218.87804075394956,-218.97805356672268,-219.07806637949577,-219.17807919226888,-219.278092005042,-219.3781048178151,-219.4781176305882,-219.57813044336132,-219.67814325613443,-219.77815606890755,-219.87816888168066,-219.97818169445375,-220.07819450722687,-220.17820731999998,-220.2782201327731,-220.3782329455462,-220.4782457583193,-220.57825857109242,-220.67827138386554,-220.77828419663862,-220.87829700941174,-220.97830982218485,-221.07832263495797,-221.17833544773106,-221.27834826050417,-221.3783610732773,-221.4783738860504,-221.57838669882352,-221.6783995115966,-221.77841232436973,-221.87842513714284,-221.97843794991596,-222.07845076268904,-222.17846357546216,-222.27847638823528,-222.3784892010084,-222.47850201378148,-222.5785148265546,-222.6785276393277,-222.77854045210083,-222.87855326487391,-222.97856607764703,-223.07857889042015,-223.17859170319326,-223.27860451596638,-223.37861732873947,-223.47863014151258,-223.5786429542857,-223.6786557670588,-223.7786685798319,-223.87868139260502,-223.97869420537813,-224.07870701815125,-224.17871983092434,-224.27873264369745,-224.37874545647057,-224.47875826924368,-224.57877108201677,-224.6787838947899,-224.778796707563,-224.87880952033612,-224.97882233310924,-225.07883514588232,-225.17884795865544,-225.27886077142855,-225.37887358420167,-225.47888639697476,-225.57889920974787,-225.678912022521,-225.7789248352941,-225.8789376480672,-225.9789504608403,-226.07896327361343,-226.17897608638654,-226.27898889915966,-226.37900171193274,-226.47901452470586,-226.57902733747898,-226.6790401502521,-226.77905296302518,-226.8790657757983,-226.9790785885714,-227.07909140134453,-227.17910421411761,-227.27911702689073,-227.37912983966385,-227.47914265243696,-227.57915546521005,-227.67916827798317,-227.77918109075628,-227.8791939035294,-227.9792067163025,-228.0792195290756,-228.17923234184872,-228.27924515462183,-228.37925796739495,-228.47927078016804,-228.57928359294115,-228.67929640571427,-228.77930921848738,-228.87932203126047,-228.9793348440336,-229.0793476568067,-229.17936046957982,-229.2793732823529,-229.37938609512602,-229.47939890789914,-229.57941172067225,-229.67942453344537,-229.77943734621846,-229.87945015899157,-229.9794629717647,-230.0794757845378,-230.1794885973109,-230.279501410084,-230.37951422285713,-230.47952703563024,-230.57953984840333,-230.67955266117644,-230.77956547394956,-230.87957828672268,-230.97959109949576,-231.07960391226888,-231.179616725042,-231.2796295378151,-231.37964235058823,-231.47965516336131,-231.57966797613443,-231.67968078890755,-231.77969360168066,-231.87970641445375,-231.97971922722687,-232.07973203999998,-232.1797448527731,-232.27975766554619,-232.3797704783193,-232.47978329109242,-232.57979610386553,-232.67980891663862,-232.77982172941174,-232.87983454218485,-232.97984735495797,-233.07986016773108,-233.17987298050417,-233.2798857932773,-233.3798986060504,-233.47991141882352,-233.5799242315966,-233.67993704436972,-233.77994985714284,-233.87996266991595,-233.97997548268904,-234.07998829546216,-234.18000110823527,-234.2800139210084,-234.38002673378148,-234.4800395465546,-234.5800523593277,-234.68006517210083,-234.78007798487394,-234.88009079764703,-234.98010361042014,-235.08011642319326,-235.18012923596638,-235.28014204873946,-235.38015486151258,-235.4801676742857,-235.5801804870588,-235.6801932998319,-235.78020611260501,-235.88021892537813,-235.98023173815125,-236.08024455092433,-236.18025736369745,-236.28027017647057,-236.38028298924368,-236.4802958020168,-236.58030861478989,-236.680321427563,-236.78033424033612,-236.88034705310923,-236.98035986588232,-237.08037267865544,-237.18038549142855,-237.28039830420167,-237.38041111697476,-237.48042392974787,-237.580436742521,-237.6804495552941,-237.7804623680672,-237.8804751808403,-237.98048799361342,-238.08050080638654,-238.18051361915965,-238.28052643193274,-238.38053924470586,-238.48055205747897,-238.5805648702521,-238.68057768302518,-238.7805904957983,-238.8806033085714,-238.98061612134453,-239.0806289341176,-239.18064174689073,-239.28065455966384,-239.38066737243696,-239.48068018521008,-239.58069299798316,-239.68070581075628,-239.7807186235294,-239.8807314363025,-239.9807442490756,-240.08075706184871,-240.18076987462183,-240.28078268739495,-240.38079550016803,-240.48080831294115,-240.58082112571427,-240.68083393848738,-240.78084675126047,-240.88085956403359,-240.9808723768067,-241.08088518957982,-241.18089800235293,-241.28091081512602,-241.38092362789914,-241.48093644067225,-241.58094925344537,-241.68096206621846,-241.78097487899157,-241.8809876917647,-241.9810005045378,-242.0810133173109,-242.181026130084,-242.28103894285712,-242.38105175563024,-242.48106456840333,-242.58107738117644,-242.68109019394956,-242.78110300672267,-242.8811158194958,-242.98112863226888,-243.081141445042,-243.1811542578151,-243.28116707058822,-243.3811798833613,-243.48119269613443,-243.58120550890754,-243.68121832168066,-243.78123113445375,-243.88124394722686,-243.98125675999998,-244.0812695727731,-244.18128238554618,-244.2812951983193,-244.38130801109241,-244.48132082386553,-244.58133363663865,-244.68134644941173,-244.78135926218485,-244.88137207495797,-244.98138488773108,-245.08139770050417,-245.18141051327729,-245.2814233260504,-245.38143613882352,-245.4814489515966,-245.58146176436972,-245.68147457714284,-245.78148738991595,-245.88150020268904,-245.98151301546216,-246.08152582823527,-246.1815386410084,-246.2815514537815,-246.3815642665546,-246.4815770793277,-246.58158989210082,-246.68160270487394,-246.78161551764703,-246.88162833042014,-246.98164114319326,-247.08165395596637,-247.18166676873946,-247.28167958151258,-247.3816923942857,-247.4817052070588,-247.5817180198319,-247.681730832605,-247.78174364537813,-247.88175645815124,-247.98176927092436,-248.08178208369745,-248.18179489647056,-248.28180770924368,-248.3818205220168,-248.48183333478988,-248.581846147563,-248.68185896033611,-248.78187177310923,-248.88188458588232,-248.98189739865543,-249.08191021142855,-249.18192302420167,-249.28193583697475,-249.38194864974787,-249.48196146252099,-249.5819742752941,-249.68198708806722,-249.7819999008403,-249.88201271361342,-249.98202552638654,-250.08203833915965,-250.18205115193274,-250.28206396470586,-250.38207677747897,-250.4820895902521,-250.58210240302517,-250.6821152157983,-250.7821280285714,-250.88214084134452,-250.9821536541176,-251.08216646689073,-251.18217927966384,-251.28219209243696,-251.38220490521007,-251.48221771798316,-251.58223053075628,-251.6822433435294,-251.7822561563025,-251.8822689690756,-251.9822817818487,-252.08229459462183,-252.18230740739494,-252.28232022016803,-252.38233303294115,-252.48234584571426,-252.58235865848738,-252.6823714712605,-252.78238428403358,-252.8823970968067,-252.98240990957981,-253.08242272235293,-253.18243553512602,-253.28244834789913,-253.38246116067225,-253.48247397344537,-253.58248678621845,-253.68249959899157,-253.78251241176469,-253.8825252245378,-253.9825380373109,-254.082550850084,-254.18256366285712,-254.28257647563024,-254.38258928840335,-254.48260210117644,-254.58261491394956,-254.68262772672267,-254.7826405394958,-254.88265335226887,-254.982666165042,-255.0826789778151,-255.18269179058822,-255.2827046033613,-255.38271741613443,-255.48273022890754,-255.58274304168066,-255.68275585445375,-255.78276866722686,-255.88278147999998,-255.98279429277306,-256.0828071055462,-256.1828199183193,-256.2828327310924,-256.3828455438655,-256.48285835663864,-256.58287116941176,-256.6828839821849,-256.78289679495794,-256.88290960773105,-256.98292242050417,-257.0829352332773,-257.1829480460504,-257.2829608588235,-257.38297367159663,-257.48298648436975,-257.5829992971428,-257.6830121099159,-257.78302492268904,-257.88303773546215,-257.98305054823527,-258.0830633610084,-258.1830761737815,-258.2830889865546,-258.38310179932773,-258.4831146121008,-258.5831274248739,-258.683140237647,-258.78315305042014,-258.88316586319326,-258.98317867596637,-259.0831914887395,-259.1832043015126,-259.28321711428566,-259.3832299270588,-259.4832427398319,-259.583255552605,-259.6832683653781,-259.78328117815124,-259.88329399092436,-259.9833068036975,-260.0833196164706,-260.18333242924365,-260.28334524201676,-260.3833580547899,-260.483370867563,-260.5833836803361,-260.6833964931092,-260.78340930588234,-260.88342211865546,-260.9834349314286,-261.08344774420164,-261.18346055697475,-261.28347336974787,-261.383486182521,-261.4834989952941,-261.5835118080672,-261.68352462084033,-261.78353743361345,-261.8835502463865,-261.9835630591596,-262.08357587193274,-262.18358868470585,-262.28360149747897,-262.3836143102521,-262.4836271230252,-262.5836399357983,-262.68365274857143,-262.7836655613445,-262.8836783741176,-262.9836911868907,-263.08370399966384,-263.18371681243696,-263.28372962521007,-263.3837424379832,-263.4837552507563,-263.58376806352936,-263.6837808763025,-263.7837936890756,-263.8838065018487,-263.9838193146218,-264.08383212739494,-264.18384494016806,-264.2838577529412,-264.3838705657143,-264.48388337848735,-264.58389619126046,-264.6839090040336,-264.7839218168067,-264.8839346295798,-264.9839474423529,-265.08396025512604,-265.18397306789916,-265.2839858806722,-265.38399869344533,-265.48401150621845,-265.58402431899157,-265.6840371317647,-265.7840499445378,-265.8840627573109,-265.98407557008403,-266.08408838285715,-266.1841011956302,-266.2841140084033,-266.38412682117644,-266.48413963394955,-266.58415244672267,-266.6841652594958,-266.7841780722689,-266.884190885042,-266.9842036978151,-267.0842165105882,-267.1842293233613,-267.2842421361344,-267.38425494890754,-267.48426776168066,-267.58428057445377,-267.6842933872269,-267.7843062,-267.88431901277306,-267.9843318255462,-268.0843446383193,-268.1843574510924,-268.2843702638655,-268.38438307663864,-268.48439588941176,-268.5844087021849,-268.68442151495793,-268.78443432773105,-268.88444714050416,-268.9844599532773,-269.0844727660504,-269.1844855788235,-269.2844983915966,-269.38451120436974,-269.48452401714286,-269.5845368299159,-269.68454964268903,-269.78456245546215,-269.88457526823527,-269.9845880810084,-270.0846008937815,-270.1846137065546,-270.28462651932773,-270.3846393321008,-270.4846521448739,-270.584664957647,-270.68467777042014,-270.78469058319325,-270.88470339596637,-270.9847162087395,-271.0847290215126,-271.1847418342857,-271.2847546470588,-271.3847674598319,-271.484780272605,-271.5847930853781,-271.68480589815124,-271.78481871092436,-271.88483152369747,-271.9848443364706,-272.08485714924365,-272.18486996201676,-272.2848827747899,-272.384895587563,-272.4849084003361,-272.5849212131092,-272.68493402588234,-272.78494683865546,-272.8849596514286,-272.98497246420163,-273.08498527697475,-273.18499808974786,-273.285010902521,-273.3850237152941,-273.4850365280672,-273.5850493408403,-273.68506215361344,-273.7850749663865,-273.8850877791596,-273.98510059193273,-274.08511340470585,-274.18512621747897,-274.2851390302521,-274.3851518430252,-274.4851646557983,-274.58517746857143,-274.6851902813445,-274.7852030941176,-274.8852159068907,-274.98522871966384,-275.08524153243695,-275.18525434521007,-275.2852671579832,-275.3852799707563,-275.48529278352936,-275.5853055963025,-275.6853184090756,-275.7853312218487,-275.8853440346218,-275.98535684739494,-276.08536966016806,-276.18538247294117,-276.2853952857143,-276.38540809848735,-276.48542091126046,-276.5854337240336,-276.6854465368067,-276.7854593495798,-276.8854721623529,-276.98548497512604,-277.08549778789916,-277.1855106006722,-277.28552341344533,-277.38553622621845,-277.48554903899156,-277.5855618517647,-277.6855746645378,-277.7855874773109,-277.885600290084,-277.98561310285714,-278.0856259156302,-278.1856387284033,-278.28565154117643,-278.38566435394955,-278.48567716672267,-278.5856899794958,-278.6857027922689,-278.785715605042,-278.8857284178151,-278.9857412305882,-279.0857540433613,-279.1857668561344,-279.28577966890754,-279.38579248168065,-279.48580529445377,-279.5858181072269,-279.68583092,-279.78584373277306,-279.8858565455462,-279.9858693583193,-280.0858821710924,-280.1858949838655,-280.28590779663864,-280.38592060941176,-280.48593342218487,-280.58594623495793,-280.68595904773105,-280.78597186050416,-280.8859846732773,-280.9859974860504,-281.0860102988235,-281.1860231115966,-281.28603592436974,-281.38604873714286,-281.4860615499159,-281.58607436268903,-281.68608717546215,-281.78609998823526,-281.8861128010084,-281.9861256137815,-282.0861384265546,-282.1861512393277,-282.2861640521008,-282.3861768648739,-282.486189677647,-282.58620249042013,-282.68621530319325,-282.78622811596637,-282.8862409287395,-282.9862537415126,-283.0862665542857,-283.1862793670588,-283.2862921798319,-283.386304992605,-283.4863178053781,-283.58633061815124,-283.68634343092435,-283.78635624369747,-283.8863690564706,-283.98638186924364,-284.08639468201676,-284.1864074947899,-284.286420307563,-284.3864331203361,-284.4864459331092,-284.58645874588234,-284.68647155865546,-284.78648437142857,-284.88649718420163,-284.98650999697475,-285.08652280974786,-285.186535622521,-285.2865484352941,-285.3865612480672,-285.4865740608403,-285.58658687361344,-285.6865996863865,-285.7866124991596,-285.88662531193273,-285.98663812470585,-286.08665093747896,-286.1866637502521,-286.2866765630252,-286.3866893757983,-286.4867021885714,-286.5867150013445,-286.6867278141176,-286.7867406268907,-286.88675343966383,-286.98676625243695,-287.08677906521007,-287.1867918779832,-287.2868046907563,-287.3868175035294,-287.4868303163025,-287.5868431290756,-287.6868559418487,-287.7868687546218,-287.88688156739494,-287.98689438016805,-288.08690719294117,-288.1869200057143,-288.28693281848734,-288.38694563126046,-288.4869584440336,-288.5869712568067,-288.6869840695798,-288.7869968823529,-288.88700969512604,-288.98702250789916,-289.08703532067227,-289.18704813344533,-289.28706094621845,-289.38707375899156,-289.4870865717647,-289.5870993845378,-289.6871121973109,-289.787125010084,-289.88713782285714,-289.9871506356302,-290.0871634484033,-290.18717626117643,-290.28718907394955,-290.38720188672266,-290.4872146994958,-290.5872275122689,-290.687240325042,-290.7872531378151,-290.8872659505882,-290.9872787633613,-291.0872915761344,-291.18730438890753,-291.28731720168065,-291.38733001445377,-291.4873428272269,-291.58735564,-291.68736845277306,-291.7873812655462,-291.8873940783193,-291.9874068910924,-292.0874197038655,-292.18743251663864,-292.28744532941175,-292.38745814218487,-292.487470954958,-292.58748376773104,-292.68749658050416,-292.7875093932773,-292.8875222060504,-292.9875350188235,-293.0875478315966,-293.18756064436974,-293.28757345714286,-293.3875862699159,-293.48759908268903)
rate=c(0.4427586649848826, 0.4427586649848826,0.4427586649848826,0.4427586649848826,0.4427586649848826,0.4427586649848826,0.4427586649848826,0.4427586649848826,0.4427586649848826,0.4427586649848826,0.4427586649848826,0.4427586649848826,0.4427586649848826,0.4427586649848826,0.4427586649848826,0.4427586649848826,0.4427586649848826,0.4427586649848826,0.4427586649848826,0.4427586649848826,0.4425777680166104,0.44244412282611556,0.441985352487991,0.4417441817498172,0.44150579124575784,0.4412333771853272,0.4409918394841337,0.4407170222481712,0.44024043492784176,0.440067249162677,0.43970421044822683,0.4391994462208021,0.4383249115545095,0.43774478362413916,0.4367028774438506,0.43507614853082677,0.43262696365523734,0.4298474702129318,0.42456265195806075,0.41572205290955694,0.4011376442631517,0.3708193694169946,0.3132061973800359,0.0644533166762467,0.04485308905735465,0.037657351283405235,0.0342299735992153,0.03242675726532927,0.03125366096664549,0.03060640510340717,0.030135101663052166,0.02982361797818459,0.029571555769267725,0.029348901228945623,0.02924322940671871,0.029143304609148768,0.029059875792375775,0.02896570969843782,0.028922161788601318,0.028909694082514835,0.02888818351083211,0.028875699888316446,0.028861355445485286,0.028837852748101238,0.028831912875496697,0.0288271324048606,0.02881819345910743,0.02881819345910743,0.02879900943846815,0.02879342843940949,0.02879342843940949,0.02879342843940949,0.02878433164939529,0.028782721516910782,0.028761330057971667,0.02875087831425966,0.028735814656916887,0.028735814656916887,0.028726083585447117,0.028721759741954407,0.02871734641537287,0.028716067525720253,0.02870444045039222,0.02870444045039222,0.02870444045039222,0.028698931875561825,0.028698931875561825,0.02869613806126619,0.02869613806126619,0.02869613806126619,0.02869613806126619,0.02869613806126619,0.02869613806126619,0.02869613806126619,0.02869613806126619,0.02869613806126619,0.02869613806126619,0.02869613806126619,0.028698931875561825,0.028698931875561825,0.028698931875561825,0.02870444045039222,0.02870444045039222,0.02870444045039222,0.02870444045039222,0.028711954398604255,0.028716067525720253,0.02871734641537287,0.02871734641537287,0.028718725878283644,0.028718725878283644,0.028721759741954407,0.028730320229631436,0.028734658876112346,0.028733728637921216,0.028735814656916887,0.02875087831425966,0.028761330057971667,0.02878007489385916,0.02877281657608443,0.02878007489385916,0.028787081427055376,0.028796470919371292,0.02879900943846815,0.02879900943846815,0.0288271324048606,0.0288271324048606,0.028831912875496697,0.028836797448721523,0.02884387518933601,0.02887022715048729,0.028885516223642903,0.028898834676930798,0.02891505234515908,0.028919864962622985,0.028930987340835518,0.028940401315653744,0.028970708351223985,0.02898851091735924,0.02901928626850797,0.0290502073012058,0.0290632840841078,0.029108163487411784,0.029143304609148768,0.029162828034284393,0.0291901220793638,0.029260527496150816,0.029341749169329856,0.029396268903341273,0.02946447697400849,0.029514471071388146,0.029597735319488852,0.029693929844533083,0.029770261345737646,0.029825649337754723,0.029871505226477985,0.029935238778067242,0.030009568915206113,0.030083750853644453,0.030169636270103786,0.03029990581633825,0.03038476530513825,0.030484939013743106,0.030547302082298673,0.030625671113856966,0.030685833491379707,0.03077369987773689,0.030889954587341457,0.03106853810109178,0.03126419306552039,0.03146883779574086,0.031760920999507315,0.032016808144656586,0.0322281005383429,0.03267701808201888,0.032999952231831026,0.033373353807957806,0.033754796361712816,0.034455598972907134,0.03522592116718304,0.03600717026926192,0.03696236413353955,0.03801887577982211,0.039427861102047754,0.040892044952689305,0.04237084554467128,0.04436537228500346,0.04671522002717571,0.04897717604903912,0.05088018853566595,0.052749686924715586,0.054967207655082784,0.05778935276732043,0.060645035154842264,0.06360201085345471,0.06757245728415266,0.07249680499265551,0.08008539067809728,0.09233951848104935,0.10233066833036661,0.10639913644920346,0.10911044157484437,0.11180247954797917,0.11377773054468995,0.1154764273653011,0.11660738179000182,0.11783753944273867,0.1189865523862963,0.12002716974718905,0.12090474301415627,0.12185782156434885,0.12264082278083244,0.12347216234994496,0.12404579984756137,0.12460616032683723,0.12518867249042945,0.1256406779283042,0.12610751571157613,0.12658691362920496,0.12699154330580145,0.1274206778610149,0.12771897138500665,0.12793707896353057,0.128139128911043,0.1282406781229566,0.12827178223248678,0.1283232357502836,0.1283497846791179,0.1283673951880026,0.12839081597906968,0.1284069088527378,0.12842732993114214,0.12848058523924252,0.12851723132012283,0.12852809734238613,0.12853178231200307,0.1285771128923348,0.1285890949970303,0.12862999207747255,0.12867485126121705,0.12874783748139312,0.12879727697267812,0.12886017086435597,0.12889365671203265,0.12901544967044604,0.12907056281696722,0.12912933173357305,0.1291741976110704,0.1291971638250932,0.12920170905494915,0.1292154891434483,0.12924463252778964,0.12927804201196386,0.12930217771187047,0.1293454304429475,0.1293924537115772,0.12942224677019964,0.12943846011438626,0.1295644638507596,0.129623291101859,0.12969847613939955,0.12977644143432385,0.1298442944800555,0.12994549206602676,0.1300100204239253,0.1300936100363933,0.1302547329599521,0.13038609155989178,0.13050994067917948,0.13064091767078123,0.13074546532010262,0.13085043006504318,0.130903799643924,0.1310266315886359,0.131068916602959,0.13111788658978213,0.1311398325081231,0.13118612292755805,0.1312302781128315,0.13125643568563633,0.13129130579453227,0.1313364243921733,0.13135674381618043,0.13135674381618043,0.13137289637513672,0.13140409157957667,0.13141618002312108,0.13144179631616465,0.13145299402871333,0.13145395214090327,0.13147012532348856,0.13147597683198964,0.13147965490498767,0.13150437628043335,0.1315255861639188,0.13157127991479364,0.1315923905589592,0.13160159607339078,0.13163685239526257,0.13166810245894528,0.1316820942972,0.13170470703892545,0.13171491994799356,0.13172456081489609,0.13173284363590498,0.13173647134552266,0.1317517215936021,0.131770890180322,0.13179746708267825,0.13181117360932826,0.1318295918794204,0.13184977490809865,0.13186458688427438,0.13187463912414532,0.13188746377119814,0.1319054724064767,0.13191575633873043,0.13192698084784027,0.13192698084784027,0.1319364245648194,0.13194018699214088,0.13195477662491784,0.13195477662491784,0.1319569566332685,0.13195984633463728,0.13195984633463728,0.13196737002011205,0.13197999273087063,0.13198635754068522,0.13198635754068522,0.13198635754068522,0.13199084575193956,0.13199592477303126,0.13199592477303126,0.13200888228492438,0.1320114924369887,0.13201624008747392,0.13202194271304585,0.1320245066307721,0.1320245066307721,0.1320245066307721,0.1320245066307721,0.1320351957596395,0.13204471960483094,0.13205218832126803,0.13208675861561928,0.1321029013220787,0.1321029013220787,0.13210533819135145,0.13212193769400565,0.13213696863725172,0.1321490402548375,0.13216405879498705,0.13220083916389344,0.13221354244833555,0.13229198920859148,0.13233221722603167,0.13239659891452932,0.1325152813782921,0.1326307852870443,0.1327480166847932,0.1329802276875629,0.13320143399628753,0.13344923936729655,0.13368856572746401,0.13396917126661062,0.13435117840006452,0.1347663589558865,0.13502480111255422,0.135188797777669,0.13530840156042892,0.13534409919412382,0.13537335930035072,0.13539075143195495,0.1354261519034826,0.1354261519034826,0.1354261519034826,0.1354105153948253,0.13539075143195495,0.13535154986452377,0.13529942717642673,0.1351817098957887,0.13507144737490828,0.13491579485356398,0.1347230650875091,0.1345056405001645,0.13425993554224241,0.13394857284225303,0.13367263552139466,0.13341340572182683,0.13319924460943294,0.133018678174916,0.13287568450924447,0.13277854076825613,0.13265350097283743,0.13263528118931925,0.1325960055132594,0.13256792248944627,0.13256283719079254,0.13254347334264277,0.13252216676520734,0.13252131014185403,0.13247522949608564,0.13243251675801593,0.1323987979160753,0.13236761731799956,0.1323554125391538,0.1323188974307271,0.13225883989210144,0.13221588591265332,0.13217819353694538,0.1321406888759885,0.13208675861561928,0.13202596502783628,0.13200985192228032,0.13199084575193956,0.1319569566332685,0.13193080687209158,0.13191703059913842,0.13189691905824352,0.13189319150499185,0.13188995379431906,0.13188240269818233,0.13187463912414532,0.1318677204298728,0.13186183192214798,0.13184977490809865,0.13184523344884175,0.13184523344884175,0.13184523344884175,0.13184523344884175,0.13184523344884175,0.13184273861257545,0.13184119118167842,0.1318396386108234,0.13183294557050831,0.13182563012352194,0.13182563012352194,0.1318223207953942,0.13181117360932826,0.13181117360932826,0.13180899169960358,0.13180148222565524,0.13179746708267825,0.13179309026473474,0.13179309026473474,0.13179056037053083,0.13178511147275626,0.13178511147275626,0.131780463118753,0.131780463118753,0.131780463118753,0.13177648983632878,0.131770890180322,0.131770890180322,0.131770890180322,0.13176451116861987,0.13176451116861987,0.13176451116861987,0.13176451116861987,0.1317598866613317,0.1317598866613317,0.13175944090279848,0.13175944090279848,0.13175944090279848,0.13175652233156984,0.13175652233156984,0.13175652233156984,0.13175652233156984,0.13175652233156984,0.1317517215936021,0.1317517215936021,0.1317517215936021,0.1317517215936021,0.1317517215936021,0.1317517215936021,0.1317517215936021,0.1317517215936021,0.1317517215936021,0.1317517215936021,0.1317517215936021,0.1317517215936021,0.1317517215936021,0.1317517215936021,0.1317517215936021,0.1317517215936021,0.1317517215936021,0.1317517215936021,0.1317517215936021,0.13174957132106907,0.13174957132106907,0.13174957132106907,0.13174957132106907,0.13174957132106907,0.13174957132106907,0.13174957132106907,0.13174957132106907,0.13174957132106907,0.13174957132106907,0.13174957132106907,0.13174957132106907,0.13174957132106907,0.13174887326447665,0.13174887326447665,0.13174887326447665,0.13174887326447665,0.13174887326447665,0.13174887326447665,0.13174887326447665,0.13174887326447665,0.13174567702596296,0.13174567702596296,0.13174567702596296,0.13174567702596296,0.13174567702596296,0.13174567702596296,0.13174567702596296,0.13174567702596296,0.13174567702596296,0.13174567702596296,0.13174567702596296,0.13174567702596296,0.13174567702596296,0.13174567702596296,0.13174887326447665,0.13174887326447665,0.13174887326447665,0.13174887326447665,0.13174887326447665,0.13174887326447665,0.13174887326447665,0.13174887326447665,0.13174887326447665,0.13174887326447665,0.13174887326447665,0.13174887326447665,0.13174887326447665,0.13174887326447665,0.13174887326447665,0.13174887326447665,0.13174887326447665,0.13174887326447665,0.13174887326447665,0.13174887326447665,0.13174957132106907,0.13174957132106907,0.13174957132106907,0.13174973453594663,0.13174973453594663,0.1317517215936021,0.1317517215936021,0.1317517215936021,0.1317517215936021,0.1317517215936021,0.1317517215936021,0.13175652233156984,0.13175652233156984,0.13175652233156984,0.13175652233156984,0.13175652233156984,0.13175944090279848,0.13176451116861987,0.131780463118753,0.131780463118753,0.13178511147275626,0.13179056037053083,0.13179309026473474,0.13179746708267825,0.13180555040968267,0.13180899169960358,0.1318155579508228,0.13182563012352194,0.13183294557050831,0.13184119118167842,0.13184119118167842,0.13184977490809865,0.13186458688427438,0.1318677204298728,0.13189319150499185,0.13191575633873043,0.13192698084784027,0.13195477662491784,0.13196219483684932,0.13199496327736493,0.13199689326824154,0.13200888228492438,0.13204471960483094,0.13208675861561928,0.13209522093081633,0.13212193769400565,0.13211210286797037,0.1321370675845587,0.1321490402548375,0.13218766977487942,0.13221027980009833,0.13221888612619348,0.13223700517668652,0.13225025492863693,0.13225025492863693,0.13228284560681214,0.1323009185112024,0.13230353523597588,0.13230353523597588,0.13230947844626434,0.13230947844626434,0.1323188974307271,0.13232245902947726,0.13232989013785967,0.1323554125391538,0.13236182404146324,0.13236182404146324,0.132363209055216,0.132363209055216,0.13236761731799956,0.13237123830758757,0.13237458544151648,0.13240583693935037,0.13243032937656857,0.1324335431032413,0.13243940977000146,0.13247522949608564,0.13251009080015563,0.1325206801116415,0.13252216676520734,0.1325427416210901,0.13256766345082818,0.13260554266832422,0.13262449392301004,0.13266175541334488,0.13270316841552082,0.13278439708460826,0.13285586073895922,0.1329183337141524,0.13299980897132913,0.1331150780861081,0.13320752493732615,0.13334452066803354,0.13348141242777872,0.1335972993413929,0.13378904052743784,0.13388417885212325,0.13403730557129148,0.13425231341787386,0.13446817845915535,0.13460092788900596,0.13482208503294155,0.135067632504657,0.1353332981703905,0.1356499013235961,0.13599018482165148,0.13635049093448662,0.13682826268446505,0.13725256077414633,0.13770447636058705,0.13830696954911365,0.13886569609426952,0.13948882032154714,0.14017800809820802,0.14083276321371418,0.14162881000395025,0.14267186646377816,0.1438641622843482,0.1452460234696836,0.14660231412346056,0.14794779389209634,0.14943759136298534,0.15151785628561504,0.15393261067597086,0.156750978498105,0.160812375475672,0.17002264176782644,0.2100995316798583,0.25755254605385136,0.2789061300680768,0.29150928709922974,0.3018738382146346,0.3104615960262312,0.3165307952815437,0.32153664717188624,0.32486533972154197,0.32792508094235023,0.3314875856619671,0.3333205470207236,0.3343835471798964,0.3352919648730507,0.33625846328318054,0.33670639240445194,0.3369136595728002,0.33763067659885726,0.33791016442628913,0.3378690476437667,0.3374595620157288,0.3374798207720392,0.3369136595728002,0.33670639240445194,0.3363455681063079,0.33596867059553703,0.33558983479525833,0.3358998225471126,0.335651728866444,0.3355347532920786,0.3355347532920786,0.3350765736966976,0.33500844244677863,0.334690565124657,0.33462101233716934,0.3343835471798964,0.3341483559492242,0.3340020513642428,0.33382444159977814,0.3338078761621722,0.3338078761621722,0.33375606879999553,0.3338590810839247,0.3338078761621722,0.3338078761621722,0.33382444159977814,0.33375606879999553,0.3337114775088389,0.3337114775088389,0.33343844092545405,0.33339200359372667,0.33343844092545405,0.33343844092545405,0.33343844092545405,0.3335289943990453,0.3336429661587246,0.3337114775088389,0.3337114775088389,0.33382444159977814,0.3338590810839247,0.3340020513642428,0.3341483559492242,0.33419063497767976,0.33419063497767976,0.3342271917634432,0.3342271917634432,0.3342271917634432,0.3342271917634432,0.3342797628028345,0.33419063497767976,0.33419063497767976,0.33419063497767976,0.33419063497767976,0.3342271917634432,0.33435061897869944,0.3344313582105445,0.33487054815680606,0.3349944879573857,0.33516056847629105,0.33516056847629105,0.3352919648730507,0.3355347532920786,0.335651728866444,0.3357859710750521,0.3360773783383678,0.3365748172190678,0.3367616799991095,0.336954108286339,0.3374798207720392,0.33777865786635664,0.3379478697306322,0.3381962818298098,0.3385318966268732,0.338907679389775,0.33914364598476165,0.33949432615685016,0.33979552311269545,0.34024960641770285,0.3408806007976011,0.3414158319384516,0.3420699399408321,0.34254395938354165,0.3431827958069708,0.34415350295573477,0.34473373685965436,0.34487370820543195,0.34611260855480264,0.34709665856771954,0.34827591702735494,0.3485905433751949,0.34925099291543943,0.34954341771660025,0.3501481964113361,0.35053102238727385,0.3511010829080261,0.3518616617910064,0.35207952986717894,0.35298174888234735,0.3538089743862015,0.354069718763523,0.35441637672284954,0.3547293992516326,0.35527977041828296,0.3556352573961099,0.3558273777798366,0.3560761362468894,0.3565755921592538,0.35698502671455296,0.35707381862230203,0.3573626248021667,0.3577120127495441,0.3582681656919047,0.3584746064357342,0.3593637214896199,0.3596273528495741,0.35992992490285264,0.3605894468591091,0.3611000740139428,0.3613112836356135,0.3620734472125533,0.36254268849228927,0.3627783983264477,0.3631144730031419,0.36360612680004967,0.3642429187817017,0.36447734209887206,0.36455657302690825,0.3654613261373237,0.36595947787474636,0.36620070038344277,0.36643159639424633,0.36681682591882175,0.3674981342533988,0.36819398831488187,0.3698226488585733,0.3707483187664433,0.37144107005514315,0.373645168499146,0.37444137700291064,0.3752664768110876,0.37615835571567746,0.377398591448467,0.37869736604082016,0.3798660900305666,0.38053502813414153,0.38115626561884197,0.38213739551550596,0.3834871719847635,0.38555733907494033,0.3863927765064128,0.3874612051717428,0.38872418530435604,0.3898562152927286,0.39116867738744066,0.3930270413493212,0.3945958974362834,0.39547849749784103,0.39650921345483936,0.3983072278942125,0.39910422966446113,0.4005845594420795,0.4021048011281536,0.4040659199333049,0.4063528867218211,0.40871752400729955,0.4111449268914195,0.41261970688013583,0.4141692116146198,0.41558299436234547,0.4171416851953853,0.41819760209758494,0.4196247629393265,0.4209341985445477,0.4215314868410967,0.422598399921521,0.4241937073616106,0.4251752105328346,0.4256503239852263,0.4260063105908472,0.4272044549472244,0.4275399812839695,0.42850419244097077,0.4288454024314764,0.4295387602398596,0.4301549178493449,0.4306039262124457,0.4315663118033697,0.43198744321133764,0.43257734644444346,0.43321608228187836,0.4339544796877786,0.4345300486957465,0.434788784851351,0.43564019341459953,0.4358897693252115,0.4358897693252115,0.4358897693252115,0.4358897693252115,0.4358897693252115)
minHPD=c(0.2265465689691711, 0.2265465689691711,0.2265465689691711,0.2265465689691711,0.2265465689691711,0.2265465689691711,0.2265465689691711,0.2265465689691711,0.2265465689691711,0.2265465689691711,0.2265465689691711,0.2265465689691711,0.2265465689691711,0.2265465689691711,0.2265465689691711,0.2265465689691711,0.2265465689691711,0.2265465689691711,0.2265465689691711,0.2265465689691711,0.2266396625104796,0.24324513707036974,0.23504832077090024,0.23504832077090024,0.23282269102216657,0.22752318056101833,0.2265465689691711,0.22051549280187582,0.21930357575486342,0.2265465689691711,0.22000323066216762,0.2145018212355822,0.21251549049144325,0.20581747349369398,0.1960641959948967,0.19523632977532543,0.02561771161659278,0.02352595032219255,0.012219634611978114,0.007393504285857208,0.006385246680812269,0.0032543634019238515,0.003935529806327012,0.0010274392910771158,9.146947277685715e-05,0.0006714603026159394,0.0009897642792193277,0.000746169236988775,0.0006714603026159394,9.146947277685715e-05,9.146947277685715e-05,9.146947277685715e-05,0.000624595924467833,0.002019809010092702,0.0019238266543653254,0.0034154252172703095,0.0032130048061492847,0.003153351380769599,0.003153351380769599,0.003204651155645184,0.0034154252172703095,0.003541547616050571,0.003153351380769599,0.003153351380769599,0.003204651155645184,0.003164955808568277,0.0032508530528697435,0.0030603611185303467,0.003204651155645184,0.0030603611185303467,0.0030603611185303467,0.003204651155645184,0.0032508530528697435,0.003541547616050571,0.003204651155645184,0.003164955808568277,0.0032508530528697435,0.0032508530528697435,0.0030603611185303467,0.003153351380769599,0.003204651155645184,0.003164955808568277,0.003164955808568277,0.003164955808568277,0.003164955808568277,0.0032130048061492847,0.0032508530528697435,0.0032543634019238515,0.0032543634019238515,0.0032543634019238515,0.0032543634019238515,0.0032543634019238515,0.003541547616050571,0.0032543634019238515,0.0032543634019238515,0.0032543634019238515,0.0032543634019238515,0.0032543634019238515,0.0032508530528697435,0.0032508530528697435,0.0032508530528697435,0.0032508530528697435,0.0032508530528697435,0.0032508530528697435,0.0032508530528697435,0.0032130048061492847,0.0032130048061492847,0.003204651155645184,0.003204651155645184,0.003164955808568277,0.003153351380769599,0.003153351380769599,0.003153351380769599,0.003204651155645184,0.003204651155645184,0.003153351380769599,0.003153351380769599,0.0030603611185303467,0.003153351380769599,0.003153351380769599,0.0032508530528697435,0.003164955808568277,0.003153351380769599,0.003153351380769599,0.003153351380769599,0.003204651155645184,0.003153351380769599,0.003153351380769599,0.003153351380769599,0.003204651155645184,0.003153351380769599,0.0032508530528697435,0.003153351380769599,0.003204651155645184,0.003153351380769599,0.003153351380769599,0.003204651155645184,0.003541547616050571,0.003164955808568277,0.003204651155645184,0.003153351380769599,0.003164955808568277,0.0029726963037058356,0.003153351380769599,0.003153351380769599,0.003541547616050571,0.003153351380769599,0.0032508530528697435,0.003402224643575011,0.0028236574411217665,0.003153351380769599,0.002469572404518992,0.0017628527864111446,0.0019756045651989867,0.001406534620265841,0.0019238266543653254,0.001210719504569516,0.0019238266543653254,0.001406534620265841,0.0019238266543653254,0.0019756045651989867,0.0019756045651989867,0.0021162743173214356,0.002019809010092702,0.002019809010092702,0.002019809010092702,0.003153351380769599,0.0029726963037058356,0.003204651155645184,0.0041037764987703835,0.0041037764987703835,0.0029726963037058356,0.003153351380769599,0.0041037764987703835,0.0046493321714601256,0.004612627259947784,0.004017364332560168,0.004957029944961147,0.004612627259947784,0.0046493321714601256,0.004957029944961147,0.004957029944961147,0.005101386573312703,0.005795014007176487,0.005768168934119861,0.007422797432636371,0.00812934026406442,0.007422797432636371,0.00812934026406442,0.009096938525371115,0.009096938525371115,0.009975285812066163,0.009611570952014061,0.010706900852709651,0.011036250004496082,0.010872129270962268,0.011858311669401263,0.012604339158675036,0.013154068077881973,0.013102373489039063,0.01458459936121044,0.01458459936121044,0.016381298527340608,0.01705872098889235,0.01895442704256585,0.018975759215999692,0.019611655318317732,0.01991374176281624,0.020482219324990048,0.02198284173864491,0.02265356941888694,0.022449122600763677,0.025168982320638304,0.026309751501742484,0.027603113749595138,0.029452195648204,0.03443028022147262,0.036175982043576936,0.038262553677217113,0.040848072637839405,0.042373374907122285,0.04387776142394264,0.044242226660547924,0.045647651644438694,0.04624969057054682,0.04652585969401122,0.04707807364964983,0.04707807364964983,0.047186552195144386,0.04707807364964983,0.04707807364964983,0.047186552195144386,0.047186552195144386,0.047186552195144386,0.047428323528128695,0.047753043683829516,0.047753043683829516,0.047753043683829516,0.047753043683829516,0.048260646005142474,0.04820194515301431,0.04820194515301431,0.048260646005142474,0.04877019593315964,0.0490490369875023,0.048957884502719026,0.049163419357594114,0.0492079015436114,0.0492079015436114,0.04936997773527684,0.04953880074064754,0.04953880074064754,0.04953880074064754,0.04953880074064754,0.04953880074064754,0.04953880074064754,0.04957643252131091,0.04958527157011977,0.050266339180578795,0.05032638769790496,0.0510045015046743,0.051349288965754046,0.05135400721673436,0.051387078372505716,0.052430693159319613,0.05485912760866075,0.05548789089962408,0.056790669783517086,0.05700230808646113,0.05709398387637207,0.058121213841460205,0.06079968149019023,0.059944059467806725,0.06034411813664626,0.061064482977170806,0.0611331274896053,0.061190477920475494,0.0615622530578632,0.06231409204433421,0.062497328598627076,0.062279272981861686,0.062279272981861686,0.062497328598627076,0.062497328598627076,0.0653072734661563,0.0653072734661563,0.0653072734661563,0.0653072734661563,0.0653072734661563,0.06531468461823658,0.06595059969654891,0.06595059969654891,0.0653072734661563,0.0653072734661563,0.06582604585926843,0.06610392830277148,0.06610392830277148,0.06671746693528022,0.06688895984009245,0.06724507923981478,0.06724507923981478,0.06748784413901801,0.06754889478698531,0.06754889478698531,0.06754889478698531,0.06764383449321558,0.06795294107279806,0.06811309920257502,0.06800164486082545,0.06806062761684496,0.06795294107279806,0.06848159596255371,0.06862776288356916,0.06811309920257502,0.06811309920257502,0.06859979923500087,0.06862776288356916,0.06848159596255371,0.06848159596255371,0.06831997471501414,0.06862776288356916,0.06862776288356916,0.06862776288356916,0.06862776288356916,0.06831997471501414,0.06831997471501414,0.06848159596255371,0.06848159596255371,0.06848159596255371,0.06848159596255371,0.06848159596255371,0.06848159596255371,0.06848159596255371,0.06848159596255371,0.06848159596255371,0.06899892737970877,0.06899892737970877,0.06899892737970877,0.06899892737970877,0.06899892737970877,0.06899892737970877,0.06899892737970877,0.07440620696620158,0.07440620696620158,0.07446656151406404,0.07446656151406404,0.07451573682706276,0.07451573682706276,0.07446656151406404,0.07440620696620158,0.07440620696620158,0.07481856371033756,0.07481856371033756,0.07364272869703997,0.07326485887766807,0.06935077100595918,0.06899892737970877,0.06935077100595918,0.06912580585853424,0.06908180284901144,0.06806062761684496,0.06339307714192723,0.06339307714192723,0.058172879480315305,0.0566313570343261,0.04652585969401122,0.04652585969401122,0.05683960440090462,0.0671513185494993,0.08893059851011592,0.08773705214912395,0.09136851631263687,0.088200480908577,0.09136851631263687,0.09226153432324825,0.09229105402068083,0.09226153432324825,0.09071769130875962,0.09071769130875962,0.088200480908577,0.08934818899752275,0.0834998342798189,0.08279428218655091,0.07975943228341843,0.07488260152073095,0.06965369566048793,0.06934061779292029,0.06591673682595789,0.08062259301835623,0.08565636444513389,0.08514946648398532,0.08704184869608639,0.08925446555328488,0.09041708249948038,0.09041708249948038,0.09029715751401288,0.09029715751401288,0.09029715751401288,0.09029715751401288,0.09041708249948038,0.09038764732995691,0.09038764732995691,0.09045707740366957,0.09041708249948038,0.09029715751401288,0.09032177998317344,0.09045707740366957,0.09029715751401288,0.09043593177570514,0.09041708249948038,0.09029715751401288,0.09029715751401288,0.09038764732995691,0.09029715751401288,0.09038764732995691,0.09029715751401288,0.09029715751401288,0.09038764732995691,0.09038764732995691,0.09041708249948038,0.09043593177570514,0.09043593177570514,0.09029715751401288,0.0897723324180595,0.09029715751401288,0.09029715751401288,0.09029715751401288,0.09029715751401288,0.09029715751401288,0.09029715751401288,0.09029715751401288,0.09029715751401288,0.09029715751401288,0.09038764732995691,0.09029715751401288,0.09029715751401288,0.09029715751401288,0.09038764732995691,0.09041708249948038,0.09041708249948038,0.09041708249948038,0.09041708249948038,0.09041708249948038,0.09041708249948038,0.09041708249948038,0.09041708249948038,0.09038764732995691,0.09041708249948038,0.09041708249948038,0.09038764732995691,0.09038764732995691,0.09038764732995691,0.09038764732995691,0.09038764732995691,0.09038764732995691,0.09038764732995691,0.09038764732995691,0.09041708249948038,0.09041708249948038,0.09041708249948038,0.09041708249948038,0.09041708249948038,0.09041708249948038,0.09041708249948038,0.09041708249948038,0.09038764732995691,0.09038764732995691,0.09038764732995691,0.09038764732995691,0.09038764732995691,0.09038764732995691,0.09038764732995691,0.09038764732995691,0.09038764732995691,0.09038764732995691,0.09038764732995691,0.09038764732995691,0.09038764732995691,0.09038764732995691,0.09038764732995691,0.09038764732995691,0.09038764732995691,0.09038764732995691,0.09038764732995691,0.09038764732995691,0.09038764732995691,0.09038764732995691,0.09041708249948038,0.09041708249948038,0.09038764732995691,0.09038764732995691,0.09038764732995691,0.09038764732995691,0.09041708249948038,0.09041708249948038,0.09041708249948038,0.09041708249948038,0.09038764732995691,0.09038764732995691,0.09038764732995691,0.09038764732995691,0.09038764732995691,0.09029715751401288,0.09029715751401288,0.09029715751401288,0.09029715751401288,0.09029715751401288,0.09029715751401288,0.09029715751401288,0.09029715751401288,0.09029715751401288,0.09029715751401288,0.09029715751401288,0.09029715751401288,0.09029715751401288,0.09029715751401288,0.09029715751401288,0.09029715751401288,0.09029715751401288,0.09029715751401288,0.09029715751401288,0.09029715751401288,0.09029715751401288,0.09029715751401288,0.09029715751401288,0.09029715751401288,0.09029715751401288,0.09029715751401288,0.09029715751401288,0.09029715751401288,0.09029715751401288,0.09029715751401288,0.09029715751401288,0.09029715751401288,0.09029715751401288,0.09029715751401288,0.09029715751401288,0.09029715751401288,0.09029715751401288,0.09029715751401288,0.09029715751401288,0.09029715751401288,0.09029715751401288,0.09029715751401288,0.09029715751401288,0.09029715751401288,0.09029715751401288,0.09029715751401288,0.09029715751401288,0.09029715751401288,0.09029715751401288,0.09029715751401288,0.09029715751401288,0.09029715751401288,0.09029715751401288,0.09029715751401288,0.09029715751401288,0.09029715751401288,0.09029715751401288,0.09038764732995691,0.09029715751401288,0.09029715751401288,0.08925446555328488,0.08925446555328488,0.08925446555328488,0.08925446555328488,0.08925446555328488,0.09038764732995691,0.09029715751401288,0.09029715751401288,0.09038764732995691,0.09029715751401288,0.09029715751401288,0.09029715751401288,0.09029715751401288,0.09029715751401288,0.09038764732995691,0.09045707740366957,0.09038764732995691,0.09029715751401288,0.09124785487044433,0.09043593177570514,0.09038764732995691,0.09029715751401288,0.09043593177570514,0.09038764732995691,0.09038764732995691,0.09038764732995691,0.09029715751401288,0.09038764732995691,0.09032177998317344,0.09038764732995691,0.09029715751401288,0.09038764732995691,0.09029715751401288,0.09029715751401288,0.0897723324180595,0.0897723324180595,0.0897723324180595,0.09029715751401288,0.08925446555328488,0.08927701204835842,0.08927701204835842,0.08784716977856882,0.0877342409152636,0.08784716977856882,0.0877342409152636,0.0877342409152636,0.08722778043179719,0.08717177771297444,0.08704184869608639,0.08608752346628679,0.08608752346628679,0.08584585453979042,0.08565636444513389,0.08544615743348989,0.08608752346628679,0.085761567369086,0.08568837673453984,0.08545677620909628,0.08437419098210483,0.08437419098210483,0.08437419098210483,0.08437419098210483,0.08377113189106043,0.0832307955116933,0.08321612138144796,0.08277694218001269,0.08123761883243125,0.08031171173060009,0.07954316728945601,0.07954316728945601,0.07954316728945601,0.07488260152073095,0.07414224431681707,0.06937629571075615,0.06021366204387334,0.06021366204387334,0.06937629571075615,0.06777842556152029,0.06498563602596945,0.07013652376608946,0.07054041335427277,0.07367265934235667,0.07054041335427277,0.06959193548428176,0.0709045526002951,0.06506183382586275,0.06777842556152029,0.06498563602596945,0.06937629571075615,0.0730807336074337,0.0730807336074337,0.07414224431681707,0.06777842556152029,0.06591673682595789,0.0730807336074337,0.07214729034496366,0.07414224431681707,0.06879563205490877,0.0755266309597793,0.0755266309597793,0.079621444547248,0.07367265934235667,0.07485563482152961,0.08062259301835623,0.08031171173060009,0.07909329064971403,0.07909329064971403,0.07923281779341673,0.08062259301835623,0.08381887144741715,0.08591993539928425,0.08745009117491423,0.08784716977856882,0.09155390961755143,0.09992544211783352,0.10596691934983492,0.10584543065841924,0.10596691934983492,0.10596691934983492,0.10584543065841924,0.10733762021314207,0.1080080569416621,0.10626239776598903,0.10563660809468663,0.10596691934983492,0.1080080569416621,0.10760984087589014,0.10991290024175727,0.10991852612100238,0.10584543065841924,0.10563660809468663,0.10626239776598903,0.10760984087589014,0.1080080569416621,0.10563660809468663,0.10626239776598903,0.10626239776598903,0.10812231425513812,0.10972772342019656,0.11029454154814551,0.10584543065841924,0.10596691934983492,0.10626239776598903,0.10733762021314207,0.10812231425513812,0.10972772342019656,0.11029454154814551,0.11029454154814551,0.10972772342019656,0.11029454154814551,0.110703521116934,0.110703521116934,0.10993780725717339,0.10993780725717339,0.10993780725717339,0.11029454154814551,0.11036332909026268,0.110703521116934,0.10972772342019656,0.10972772342019656,0.10991852612100238,0.10991852612100238,0.10991852612100238,0.10991852612100238,0.10991852612100238,0.10991852612100238,0.10972772342019656,0.10972772342019656,0.10972772342019656,0.10972772342019656,0.110703521116934,0.11029454154814551,0.11036332909026268,0.11036332909026268,0.11036332909026268,0.11036332909026268,0.11036332909026268,0.11036332909026268,0.110703521116934,0.11036332909026268,0.110703521116934,0.11036332909026268,0.11029454154814551,0.11029454154814551,0.11029454154814551,0.10993780725717339,0.11029454154814551,0.10993780725717339,0.10993780725717339,0.10993780725717339,0.10991852612100238,0.10991852612100238,0.10991852612100238,0.10972772342019656,0.10972772342019656,0.10812231425513812,0.10863112433937978,0.10863112433937978,0.10812231425513812,0.1080080569416621,0.1080080569416621,0.1063360777251079,0.1080080569416621,0.1080080569416621,0.11271644389139829,0.11271644389139829,0.11161609989546013,0.110703521116934,0.10991852612100238,0.10686055311295932,0.10584543065841924,0.11029454154814551,0.10863112433937978,0.1063360777251079,0.1063360777251079,0.1116980877695887,0.11161609989546013,0.110703521116934,0.11036332909026268,0.1080080569416621,0.11029454154814551,0.11029454154814551,0.11029454154814551,0.10812231425513812,0.10584543065841924,0.1063360777251079,0.11029454154814551,0.110703521116934,0.11161609989546013,0.10993780725717339,0.1116980877695887,0.11029454154814551,0.10993780725717339,0.1080080569416621,0.1080080569416621,0.11227095449490668,0.11094847798845708,0.11029454154814551,0.10993780725717339,0.1080080569416621,0.10584543065841924,0.10584543065841924,0.10584543065841924,0.10584543065841924,0.10584543065841924,0.10584543065841924,0.10584543065841924,0.10584543065841924,0.110703521116934,0.11029454154814551,0.11094847798845708,0.110703521116934,0.10584543065841924,0.10596691934983492,0.10584543065841924,0.10584543065841924,0.10584543065841924,0.10584543065841924,0.10584543065841924,0.10584543065841924,0.11036332909026268,0.10584543065841924,0.11146910241192526,0.10584543065841924,0.10584543065841924,0.11036332909026268,0.11094847798845708,0.10596691934983492,0.10425082215502052,0.10596691934983492,0.1063360777251079,0.10596691934983492,0.10596691934983492,0.10596691934983492,0.10596691934983492,0.10596691934983492,0.1080080569416621,0.10425082215502052,0.10596691934983492,0.10596691934983492,0.10596691934983492,0.10425082215502052,0.10596691934983492,0.10641762134915841,0.10596691934983492,0.106625953241121,0.10596691934983492,0.10596691934983492,0.10596691934983492,0.10641762134915841,0.10596691934983492,0.10596691934983492,0.10641762134915841,0.10641762134915841,0.10596691934983492,0.10596691934983492,0.10596691934983492,0.10596691934983492,0.10596691934983492,0.10596691934983492,0.10596691934983492,0.10596691934983492,0.10596691934983492,0.10596691934983492,0.10596691934983492,0.10596691934983492,0.10596691934983492,0.10596691934983492,0.10596691934983492,0.10596691934983492,0.10596691934983492,0.10596691934983492,0.10641762134915841,0.10641762134915841,0.10596691934983492,0.10596691934983492,0.10596691934983492,0.10596691934983492,0.10596691934983492,0.106625953241121,0.10596691934983492,0.10596691934983492,0.10596691934983492,0.10596691934983492,0.10596691934983492,0.10596691934983492,0.10596691934983492,0.10596691934983492)
maxHPD=c(0.6788122472452703, 0.6788122472452703,0.6788122472452703,0.6788122472452703,0.6788122472452703,0.6788122472452703,0.6788122472452703,0.6788122472452703,0.6788122472452703,0.6788122472452703,0.6788122472452703,0.6788122472452703,0.6788122472452703,0.6788122472452703,0.6788122472452703,0.6788122472452703,0.6788122472452703,0.6788122472452703,0.6788122472452703,0.6788122472452703,0.6802984285792537,0.6997812757195198,0.6966333965887079,0.6986555057688789,0.6997812757195198,0.699677252772471,0.7022990581616485,0.7001558449521138,0.7022990581616485,0.7131452765438233,0.7108723066735223,0.7115234000136429,0.7224547817995554,0.7248668920280462,0.7361351004449215,0.7830685818944828,0.657574217729604,0.657574217729604,0.6468073056334368,0.6371224841808495,0.6271014555962809,0.6058590692866458,0.5817212787701893,0.5462337104362188,0.5138793485299701,0.4763002411953162,0.43641268128092037,0.3939134096340892,0.3553195328209846,0.31428202194450205,0.26777868009165356,0.11615337265767028,0.09020795869550956,0.08069584875821362,0.0768227714018006,0.0764167971981204,0.07506005128942317,0.07413810772602085,0.07349246444187825,0.07296372732521979,0.07296372732521979,0.0728427520809926,0.0721149523974797,0.07192080155221514,0.07180991430262314,0.07163454881461478,0.07163454881461478,0.07139499545675783,0.0714131812578111,0.07113982860278721,0.07113982860278721,0.07124505395907103,0.0711144338123091,0.07124505395907103,0.07072276519452461,0.07063386348684841,0.07063386348684841,0.07063386348684841,0.07031927928008795,0.070287016149122,0.070287016149122,0.07018946592007745,0.070065429871811,0.070065429871811,0.070065429871811,0.070065429871811,0.070065429871811,0.070065429871811,0.070065429871811,0.070065429871811,0.070065429871811,0.070065429871811,0.07031927928008795,0.070065429871811,0.070065429871811,0.070065429871811,0.070065429871811,0.070065429871811,0.070065429871811,0.070065429871811,0.070065429871811,0.070065429871811,0.070065429871811,0.070065429871811,0.070065429871811,0.070065429871811,0.070065429871811,0.070065429871811,0.070065429871811,0.070065429871811,0.070065429871811,0.07011986373500309,0.07018946592007745,0.07031927928008795,0.070287016149122,0.070287016149122,0.07037136317204404,0.07037136317204404,0.07049912558219294,0.07049912558219294,0.07063386348684841,0.07063386348684841,0.07072276519452461,0.07079987011465222,0.07079987011465222,0.0709932129558282,0.07096798721276724,0.0709932129558282,0.0711144338123091,0.07124505395907103,0.0714131812578111,0.07162957553292759,0.07163454881461478,0.07194017427949376,0.07194017427949376,0.07209276168647326,0.07234251401366917,0.0728427520809926,0.07257511766220344,0.0728427520809926,0.07296372732521979,0.07333163562803108,0.07333163562803108,0.07381654829820183,0.07413810772602085,0.07486868633832142,0.07488643077603756,0.07568211780288799,0.0764167971981204,0.07656469066300131,0.0778875272431442,0.07801241518443328,0.07936696203996858,0.08112012121967395,0.08177746623624789,0.08335299401604099,0.08588096210598944,0.0891403969116189,0.09160041928025191,0.09546027011551901,0.10008332953066104,0.10247619759963468,0.10504962536839231,0.1066758071836136,0.10846472828844346,0.10942985445817431,0.11212862242675949,0.11287773129045511,0.11538283261970221,0.11787015770492716,0.1189169388129037,0.11968822528798491,0.12152980495265117,0.12362064890731123,0.1256022717757602,0.12700318000089386,0.1279483742285641,0.13040436485680906,0.13200736076522185,0.1333473562642371,0.13468445252945327,0.13589381921722332,0.1374191999967764,0.13912963851904467,0.14014579789736614,0.14255418701780653,0.14430799115610457,0.14430799115610457,0.1458082936695686,0.14727799621167922,0.14736134784226548,0.14830088984209217,0.14811356959677027,0.1494233115885051,0.14979042246688407,0.14978722454892726,0.1506302049228987,0.15134181664172314,0.151821626085248,0.1516349197166906,0.1529822766769815,0.15291148515210118,0.1545603715636573,0.15497320306584403,0.15660334727808964,0.1563505211912932,0.15660334727808964,0.15674403924188723,0.15660334727808964,0.15735902053746015,0.15766742525006308,0.15686823834372254,0.15891288840177234,0.1590646670818363,0.15905255149385672,0.15931214620828546,0.16224618108178943,0.16155644428310934,0.16205003994710931,0.16193320377499446,0.16168748493015592,0.1617461685872417,0.16125879909159596,0.16179340435090764,0.16179340435090764,0.1617461685872417,0.16207834765631116,0.16205003994710931,0.16207834765631116,0.16193320377499446,0.16183535743895539,0.16193320377499446,0.16179340435090764,0.16163567799142395,0.16183535743895539,0.16207834765631116,0.1619863723569542,0.16193320377499446,0.16183535743895539,0.16227402981782366,0.16207834765631116,0.16207834765631116,0.16183535743895539,0.16227402981782366,0.16227402981782366,0.16193320377499446,0.16193320377499446,0.16179340435090764,0.16173134344201445,0.16183535743895539,0.16193320377499446,0.16183535743895539,0.16183535743895539,0.16183535743895539,0.1617461685872417,0.16163567799142395,0.16168748493015592,0.16163567799142395,0.16205003994710931,0.16183535743895539,0.16227402981782366,0.16224618108178943,0.16211925904309435,0.16179340435090764,0.16243465894944756,0.16441770523832497,0.164128130103533,0.1649772212181874,0.1643785802628118,0.1637756142677872,0.164128130103533,0.16620361015005727,0.1649772212181874,0.1645510083671313,0.16487672258606678,0.16441770523832497,0.164338208943189,0.16425559123344788,0.16487672258606678,0.16487672258606678,0.1645510083671313,0.16441770523832497,0.1643785802628118,0.1643785802628118,0.16697458638807167,0.1668575926547954,0.16675133556886407,0.16652996528669747,0.16620361015005727,0.16620361015005727,0.16675133556886407,0.16675133556886407,0.16584929088737066,0.16577952312891808,0.16620361015005727,0.166301469889655,0.16620361015005727,0.1666740951223915,0.16675133556886407,0.16675133556886407,0.1666740951223915,0.16675133556886407,0.16672415893414547,0.1666740951223915,0.1666740951223915,0.16675133556886407,0.16675133556886407,0.16675133556886407,0.16651493412449933,0.16653922173121566,0.16620361015005727,0.1666740951223915,0.1666740951223915,0.16614048527170236,0.16614048527170236,0.16653922173121566,0.16653922173121566,0.166301469889655,0.166301469889655,0.16620361015005727,0.16653922173121566,0.16653922173121566,0.16653922173121566,0.16653922173121566,0.16620361015005727,0.16620361015005727,0.166301469889655,0.166301469889655,0.16620361015005727,0.16620361015005727,0.16620361015005727,0.16620361015005727,0.16620361015005727,0.16620361015005727,0.16620361015005727,0.16675133556886407,0.16675133556886407,0.16675133556886407,0.16675133556886407,0.16675133556886407,0.16675133556886407,0.16675133556886407,0.17205576297977004,0.17205576297977004,0.17205576297977004,0.17205576297977004,0.17205576297977004,0.17205576297977004,0.17205576297977004,0.17213566852354456,0.17213566852354456,0.17272772166242054,0.17284420688366667,0.17205576297977004,0.17205576297977004,0.1688629201812543,0.1690143783112939,0.1701613663496838,0.17091085017846008,0.17238295504520426,0.17288180755023036,0.17114635161421127,0.17471030866322743,0.17444829100271325,0.1785206819727983,0.19259291546976376,0.35610079856787924,0.45590875689891774,0.4884903829883989,0.5149208597179803,0.5162208603339079,0.5202833709682256,0.5167949191984809,0.5202833709682256,0.5202833709682256,0.5202833709682256,0.5202833709682256,0.5195680052395394,0.5195680052395394,0.5167949191984809,0.5149208597179803,0.5065612401724705,0.4944727972015801,0.4777921525142107,0.45428525725701674,0.4190066934800829,0.3506632502661463,0.19498566923511404,0.17961265997238043,0.17686432825132337,0.17284420688366667,0.17213566852354456,0.17277696905476222,0.17288180755023036,0.17172592487060898,0.1711531735653356,0.17091085017846008,0.17071950793560137,0.17071950793560137,0.17054116315414278,0.17020080792298595,0.17020080792298595,0.1701613663496838,0.17001339336398869,0.1698015453334548,0.16952732868380577,0.16952732868380577,0.16914837799194415,0.16897235792776752,0.16884265463606757,0.16838960800297192,0.16817344125138073,0.16817344125138073,0.16781216216359518,0.16781216216359518,0.16753876306475715,0.16753876306475715,0.16753876306475715,0.1674733848023838,0.1674733848023838,0.1674733848023838,0.1674733848023838,0.167188642285653,0.16675133556886407,0.167188642285653,0.16699433990530715,0.1668575926547954,0.16675133556886407,0.16675133556886407,0.16675133556886407,0.16675133556886407,0.16675133556886407,0.16672415893414547,0.16675133556886407,0.16672415893414547,0.16672415893414547,0.16672415893414547,0.16675133556886407,0.16675133556886407,0.16675133556886407,0.16675133556886407,0.16675133556886407,0.16675133556886407,0.16675133556886407,0.16675133556886407,0.16675133556886407,0.16675133556886407,0.16675133556886407,0.16675133556886407,0.1666740951223915,0.1666740951223915,0.1666740951223915,0.1666740951223915,0.1666740951223915,0.1666740951223915,0.1666740951223915,0.1666740951223915,0.16675133556886407,0.16675133556886407,0.16675133556886407,0.16675133556886407,0.16675133556886407,0.16675133556886407,0.16675133556886407,0.16675133556886407,0.1666740951223915,0.1666740951223915,0.1666740951223915,0.1666740951223915,0.1666740951223915,0.1666740951223915,0.1666740951223915,0.1666740951223915,0.1666740951223915,0.1666740951223915,0.1666740951223915,0.1666740951223915,0.1666740951223915,0.1666740951223915,0.1666740951223915,0.1666740951223915,0.1666740951223915,0.1666740951223915,0.1666740951223915,0.1666740951223915,0.1666740951223915,0.1666740951223915,0.16675133556886407,0.16675133556886407,0.1666740951223915,0.1666740951223915,0.1666740951223915,0.1666740951223915,0.16675133556886407,0.16675133556886407,0.16675133556886407,0.16675133556886407,0.16675133556886407,0.16675133556886407,0.16675133556886407,0.16675133556886407,0.16675133556886407,0.16672415893414547,0.16672415893414547,0.16672415893414547,0.16672415893414547,0.16672415893414547,0.16672415893414547,0.16672415893414547,0.16672415893414547,0.16672415893414547,0.16672415893414547,0.16672415893414547,0.16672415893414547,0.16672415893414547,0.16672415893414547,0.16672415893414547,0.16675133556886407,0.16675133556886407,0.16675133556886407,0.16675133556886407,0.16675133556886407,0.16675133556886407,0.16675133556886407,0.1668575926547954,0.1668575926547954,0.1668575926547954,0.1668575926547954,0.16693563650958537,0.16693563650958537,0.16693563650958537,0.16693563650958537,0.16693563650958537,0.16693563650958537,0.16693563650958537,0.16693563650958537,0.16693563650958537,0.16699433990530715,0.16699433990530715,0.16699433990530715,0.16699433990530715,0.16699433990530715,0.16699433990530715,0.16699433990530715,0.16699433990530715,0.16699433990530715,0.16693563650958537,0.16699433990530715,0.16699433990530715,0.16693563650958537,0.16693563650958537,0.16693563650958537,0.16693563650958537,0.16693563650958537,0.16693563650958537,0.16699433990530715,0.16699433990530715,0.16699433990530715,0.167188642285653,0.16746486614392886,0.16746486614392886,0.16753876306475715,0.1666689208827939,0.1666689208827939,0.1666689208827939,0.16672415893414547,0.16675133556886407,0.1679530842528046,0.1679530842528046,0.1679530842528046,0.16817344125138073,0.16820492928127634,0.16820492928127634,0.16838960800297192,0.16838960800297192,0.1684956341606061,0.16876243203961794,0.1688629201812543,0.1688629201812543,0.16914837799194415,0.17020080792298595,0.16952732868380577,0.16952732868380577,0.1698015453334548,0.17001339336398869,0.17004429741720092,0.17047551242524264,0.17058946456751634,0.17054116315414278,0.17091085017846008,0.17091085017846008,0.17114635161421127,0.1714867680084853,0.1717729437094615,0.17196043795987498,0.17213566852354456,0.17196043795987498,0.17205576297977004,0.17205576297977004,0.17288180755023036,0.1718759050124748,0.17205576297977004,0.17205576297977004,0.17091085017846008,0.1708694035586814,0.17114635161421127,0.17106109909171494,0.17112025643317033,0.17091085017846008,0.17091085017846008,0.17091085017846008,0.1701613663496838,0.1701613663496838,0.1701613663496838,0.17027647611854269,0.1701613663496838,0.17112025643317033,0.17091085017846008,0.17091085017846008,0.17091085017846008,0.17020080792298595,0.17054116315414278,0.17084669202069516,0.17112025643317033,0.17106109909171494,0.17091085017846008,0.17172592487060898,0.17205576297977004,0.17196043795987498,0.17205576297977004,0.17330715107983935,0.17512792458280804,0.17686432825132337,0.1756316876864624,0.1792601209674107,0.18627435331992764,0.19712864982450287,0.2198245064634004,0.2498625940860484,0.2653795028326232,0.27573110916109805,0.29659580132322505,0.3105397534836367,0.3265854457707895,0.33347606035445304,0.3426907334630823,0.3567689822734372,0.36575396617445544,0.38220766457338673,0.39126409092858877,0.40675828745338843,0.4224982456702417,0.43180484126580837,0.4449879231685098,0.45037442048455817,0.4629634551913792,0.4833774090461282,0.4993595482442052,0.517086483530508,0.520955435572419,0.5406013072522895,0.5531741509741803,0.5646844805453319,0.567926196346981,0.5795750976766106,0.5946092112144297,0.6018485184583016,0.6096718282986581,0.617021807533006,0.6256807423440992,0.6406501464452716,0.6550959634898226,0.6678836043950886,0.6766826107289273,0.685064528118449,0.6931963255291783,0.7044834606763412,0.7136329023498017,0.7136329023498017,0.7136329023498017,0.7147131864426961,0.7147131864426961,0.7155700782241317,0.7155700782241317,0.7122609365041903,0.7106077039154728,0.7106077039154728,0.7120245695302446,0.7112306380544915,0.7122609365041903,0.7105677683950716,0.7044834606763412,0.7033030652968442,0.7015317120867253,0.7015317120867253,0.7011626107547698,0.6943949883544172,0.6933009113369619,0.6933009113369619,0.6933009113369619,0.6936998138051481,0.693562417636447,0.6866411700949143,0.6851115961046167,0.6847400323079619,0.6854088906718718,0.6851115961046167,0.6854088906718718,0.6854088906718718,0.6851115961046167,0.6847400323079619,0.685064528118449,0.685064528118449,0.685064528118449,0.6837568395725373,0.6837568395725373,0.6837568395725373,0.6837568395725373,0.6837568395725373,0.6837568395725373,0.6825565804103864,0.6825565804103864,0.6823957121957979,0.6823957121957979,0.6823957121957979,0.6825565804103864,0.6825565804103864,0.6825565804103864,0.6825565804103864,0.6825565804103864,0.6825565804103864,0.6825565804103864,0.6837568395725373,0.6837568395725373,0.6837568395725373,0.6837568395725373,0.6837568395725373,0.6837568395725373,0.6837568395725373,0.6837568395725373,0.6837568395725373,0.6837568395725373,0.6837568395725373,0.6837568395725373,0.6837568395725373,0.6837568395725373,0.6837568395725373,0.6837568395725373,0.6837568395725373,0.6837568395725373,0.6837568395725373,0.6837568395725373,0.6837568395725373,0.6837568395725373,0.6837568395725373,0.6837568395725373,0.6847400323079619,0.6837568395725373,0.685064528118449,0.685064528118449,0.6847400323079619,0.6849344477909636,0.685064528118449,0.6847400323079619,0.6866411700949143,0.6869802403278414,0.6931206149833122,0.693562417636447,0.6933009113369619,0.6933009113369619,0.6936998138051481,0.6936998138051481,0.6943949883544172,0.7012945862756909,0.7011626107547698,0.7011626107547698,0.7012945862756909,0.7106077039154728,0.7111099357462299,0.7122609365041903,0.7122609365041903,0.7120245695302446,0.7155700782241317,0.7172545653018372,0.7186862770728855,0.718155392616053,0.718155392616053,0.719612596018715,0.7279270124992655,0.7302072035669943,0.7322749944131851,0.7322749944131851,0.7349737588490906,0.7349737588490906,0.7352543474093912,0.7352543474093912,0.7364284907348665,0.7417242274949797,0.7417242274949797,0.7414978684316804,0.7424511094291546,0.7424511094291546,0.7417242274949797,0.7432277809403992,0.7462454147094217,0.7462454147094217,0.7497680034083599,0.7510634654233097,0.751634896410704,0.7528461892993136,0.7617267279705903,0.7620516658053895,0.7631897284514743,0.7645446788648698,0.7617267279705903,0.7631897284514743,0.7651177727059706,0.7653746644511523,0.7683858981811053,0.7739825861554016,0.7759861868747899,0.7788831051427748,0.7869261381482099,0.7860293852551784,0.7964503430874629,0.7977971188653775,0.8109212261188539,0.8240453862127254,0.8311192551472456,0.8338988851038246,0.842273650984007,0.8593547054307089,0.8751455284150037,0.8969505866358234,0.9070249844386058,0.9191957231290914,0.9242388633878494,0.941909810209077,0.9582056793797731,0.9845334930806955,1.0021802690230428,1.0179942270555682,1.0522438399623357,1.0707167616342426,1.1020789617440114,1.1544902116271167,1.169900064159032,1.2322504038753945,1.2719381965514314,1.3100506838343227,1.329853302246143,1.3715494368373247,1.3950102310830679,1.4245986196798992,1.463682749093078,1.4951355907488604,1.535372734185646,1.5900367165082134,1.616840483614293,1.6518887630566115,1.7009991720078121,1.7179755983330387,1.7387501723280132,1.7690145746149355,1.8093289302510296,1.8325324269479824,1.8425423779355894,1.8594307485964627,1.867738956370693,1.8738135189630418,1.9220541312279908,1.9299813598993365,1.9342050047117878,1.9414997764951387,1.9471159090094097,1.9591482493419587,1.970547474453676,1.988328146771656,1.9976511092728415,2.0109773984125634,2.0173323363269224,2.0218098499555275,2.0229495081830575,2.029650947152758,2.040018130716831,2.0473066261013817,2.0473066261013817,2.0473066261013817,2.0473066261013817,2.0473066261013817)
#time=time[4:length(time)]
#rate=rate[4:length(rate)]
#minHPD=minHPD[4:length(minHPD)]
#maxHPD=maxHPD[4:length(maxHPD)]

plot(c(seq(-290,0,by=1),0),rep(2,length(c(seq(290,0,by=-1),0))), xlab="", ylab="Rates (events/Myr/lineage)", xlim=c(-270,-230), ylim=c(0,0.6), type="l", col="white",lwd="1",las="1",cex.axis="1",cex.main="1",cex.lab="1",bty="n", main="A", axes=F)
rect(-323.2,-0.02,-298.9,300, col="white", border=NA)
rect(-298.9,-0.02,-272.95,300, col="whitesmoke", border=NA)
rect(-272.95,-0.02,-259.1,300, col="white", border=NA)
rect(-259.1,-0.02,-251.9,300, col="whitesmoke", border=NA)
rect(-251.9,-0.02,-247.2,300, col="white", border=NA)
rect(-247.2,-0.02,-237,300, col="whitesmoke", border=NA)
rect(-237,-0.02,-201.3,300, col="white", border=NA)
rect(-201.3,-0.02,-174.1,300, col="whitesmoke", border=NA)
rect(-174.1,-0.02,-163.5,300, col="white", border=NA)
rect(-163.5,-0.02,-145,300, col="whitesmoke", border=NA)
rect(-145,-0.02,-100.5,300, col="white", border=NA)
rect(-100.5,-0.02,-66,300, col="whitesmoke", border=NA)
rect(-66,-0.02,-56,300, col="white", border=NA)
rect(-56,-0.02,-33.9,300, col="whitesmoke", border=NA)
rect(-33.9,-0.02,-23.03,300, col="white", border=NA)
rect(-23.03,-0.02,-5.33,300, col="whitesmoke", border=NA)
rect(-5.33,-0.02,-2.58,300, col="white", border=NA)
rect(-2.58,-0.02,0,300, col="whitesmoke", border=NA)

rect(-261.28,-3,-259.51,300, col=alpha('#ffaf03',0.2), border=NA)
rect(-234.5,-3,-232,300, col=alpha('#ffaf03',0.2), border=NA)
axis(side=1, seq(-280, -220, by=10), col="black",col.axis="black",las=1)
axis(side=2, seq(0, 0.6, by=0.1), col="black",col.axis="black",las=2)
abline(v=c(-251.902),col="red",lty="dashed",lwd="2")

legend("topleft", bty="n", c("Origination rate"),lwd="3",col=c("#4c4cec"), cex=1)

lines(time,time,type = 'n')
polygon(c(time, rev(time)), c(maxHPD, rev(minHPD)), col = alpha('#4c4cec',0.3), border = NA)
lines(time,rate, col = '#4c4cec', lwd=2)

add_geochrono(0, -0.15)


# Frequency of shift in speciation rate
mids=c(-0.049347679892400804, -0.14804303967720242,-0.24673839946200404,-0.34543375924680564,-0.44412911903160723,-0.5428244788164088,-0.6415198386012104,-0.740215198386012,-0.8389105581708136,-0.9376059179556152,-1.0363012777404168,-1.1349966375252185,-1.23369199731002,-1.3323873570948217,-1.4310827168796232,-1.529778076664425,-1.6284734364492266,-1.727168796234028,-1.8258641560188298,-1.9245595158036313,-2.023254875588433,-2.1219502353732347,-2.2206455951580364,-2.319340954942838,-2.41803631472764,-2.516731674512441,-2.6154270342972428,-2.7141223940820445,-2.812817753866846,-2.9115131136516474,-3.010208473436449,-3.108903833221251,-3.2075991930060526,-3.3062945527908543,-3.4049899125756555,-3.5036852723604572,-3.602380632145259,-3.7010759919300606,-3.799771351714862,-3.8984667114996636,-3.9971620712844653,-4.095857431069266,-4.194552790854068,-4.2932481506388696,-4.391943510423672,-4.490638870208473,-4.589334229993274,-4.688029589778076,-4.786724949562878,-4.88542030934768,-4.984115669132481,-5.082811028917282,-5.1815063887020845,-5.280201748486886,-5.378897108271687,-5.477592468056489,-5.57628782784129,-5.6749831876260926,-5.773678547410894,-5.872373907195695,-5.971069266980497,-6.0697646267652985,-6.168459986550101,-6.267155346334902,-6.365850706119703,-6.464546065904505,-6.563241425689307,-6.661936785474109,-6.76063214525891,-6.859327505043711,-6.958022864828513,-7.056718224613315,-7.155413584398117,-7.254108944182918,-7.352804303967719,-7.4514996637525215,-7.550195023537323,-7.648890383322124,-7.747585743106926,-7.846281102891727,-7.94497646267653,-8.04367182246133,-8.142367182246133,-8.241062542030933,-8.339757901815736,-8.438453261600538,-8.537148621385338,-8.63584398117014,-8.734539340954942,-8.833234700739744,-8.931930060524545,-9.030625420309347,-9.12932078009415,-9.22801613987895,-9.326711499663752,-9.425406859448554,-9.524102219233354,-9.622797579018156,-9.721492938802959,-9.82018829858776,-9.918883658372561,-10.017579018157363,-10.116274377942165,-10.214969737726966,-10.313665097511768,-10.41236045729657,-10.51105581708137,-10.609751176866173,-10.708446536650975,-10.807141896435775,-10.905837256220577,-11.00453261600538,-11.103227975790182,-11.201923335574982,-11.300618695359784,-11.399314055144586,-11.498009414929387,-11.596704774714189,-11.69540013449899,-11.794095494283791,-11.892790854068593,-11.991486213853396,-12.090181573638198,-12.188876933422998,-12.2875722932078,-12.386267652992602,-12.484963012777403,-12.583658372562205,-12.682353732347007,-12.781049092131807,-12.87974445191661,-12.978439811701412,-13.077135171486212,-13.175830531271014,-13.274525891055816,-13.373221250840619,-13.471916610625419,-13.570611970410221,-13.669307330195023,-13.768002689979824,-13.866698049764626,-13.965393409549428,-14.064088769334228,-14.16278412911903,-14.261479488903833,-14.360174848688635,-14.458870208473435,-14.557565568258237,-14.65626092804304,-14.75495628782784,-14.853651647612642,-14.952347007397444,-15.051042367182244,-15.149737726967047,-15.248433086751849,-15.347128446536649,-15.445823806321451,-15.544519166106253,-15.643214525891056,-15.741909885675856,-15.840605245460658,-15.93930060524546,-16.037995965030262,-16.136691324815065,-16.235386684599867,-16.33408204438467,-16.43277740416947,-16.53147276395427,-16.63016812373907,-16.728863483523874,-16.827558843308676,-16.926254203093478,-17.02494956287828,-17.12364492266308,-17.22234028244788,-17.321035642232683,-17.419731002017485,-17.518426361802288,-17.61712172158709,-17.715817081371892,-17.81451244115669,-17.913207800941493,-18.011903160726295,-18.110598520511097,-18.2092938802959,-18.3079892400807,-18.406684599865503,-18.505379959650302,-18.604075319435104,-18.702770679219906,-18.80146603900471,-18.90016139878951,-18.998856758574313,-19.09755211835911,-19.196247478143913,-19.294942837928716,-19.393638197713518,-19.49233355749832,-19.591028917283122,-19.689724277067924,-19.788419636852723,-19.887114996637525,-19.985810356422327,-20.08450571620713,-20.18320107599193,-20.281896435776734,-20.380591795561532,-20.479287155346334,-20.577982515131136,-20.67667787491594,-20.77537323470074,-20.874068594485543,-20.972763954270345,-21.071459314055144,-21.170154673839946,-21.268850033624748,-21.36754539340955,-21.466240753194352,-21.564936112979154,-21.663631472763953,-21.762326832548755,-21.861022192333557,-21.95971755211836,-22.05841291190316,-22.157108271687964,-22.255803631472766,-22.354498991257564,-22.453194351042367,-22.55188971082717,-22.65058507061197,-22.749280430396773,-22.847975790181575,-22.946671149966377,-23.045366509751176,-23.144061869535978,-23.24275722932078,-23.341452589105582,-23.440147948890385,-23.538843308675187,-23.637538668459985,-23.736234028244787,-23.83492938802959,-23.93362474781439,-24.032320107599194,-24.131015467383996,-24.229710827168798,-24.328406186953597,-24.4271015467384,-24.5257969065232,-24.624492266308003,-24.723187626092805,-24.821882985877608,-24.920578345662406,-25.01927370544721,-25.11796906523201,-25.216664425016813,-25.315359784801615,-25.414055144586417,-25.51275050437122,-25.611445864156018,-25.71014122394082,-25.808836583725622,-25.907531943510424,-26.006227303295226,-26.10492266308003,-26.203618022864827,-26.30231338264963,-26.40100874243443,-26.499704102219233,-26.598399462004036,-26.697094821788838,-26.79579018157364,-26.89448554135844,-26.99318090114324,-27.091876260928043,-27.190571620712845,-27.289266980497647,-27.38796234028245,-27.486657700067248,-27.58535305985205,-27.684048419636852,-27.782743779421654,-27.881439139206456,-27.98013449899126,-28.07882985877606,-28.17752521856086,-28.27622057834566,-28.374915938130464,-28.473611297915266,-28.572306657700068,-28.67100201748487,-28.769697377269672,-28.86839273705447,-28.967088096839273,-29.065783456624075,-29.164478816408877,-29.26317417619368,-29.36186953597848,-29.46056489576328,-29.559260255548082,-29.657955615332884,-29.756650975117687,-29.85534633490249,-29.95404169468729,-30.052737054472093,-30.15143241425689,-30.250127774041694,-30.348823133826496,-30.447518493611298,-30.5462138533961,-30.644909213180902,-30.7436045729657,-30.842299932750503,-30.940995292535305,-31.039690652320107,-31.13838601210491,-31.237081371889712,-31.335776731674514,-31.434472091459313,-31.533167451244115,-31.631862811028917,-31.73055817081372,-31.82925353059852,-31.927948890383323,-32.026644250168125,-32.125339609952924,-32.22403496973773,-32.32273032952253,-32.42142568930733,-32.52012104909213,-32.61881640887693,-32.71751176866174,-32.816207128446536,-32.91490248823134,-33.01359784801614,-33.11229320780094,-33.210988567585744,-33.30968392737054,-33.40837928715535,-33.50707464694015,-33.60577000672495,-33.70446536650975,-33.80316072629455,-33.901856086079356,-34.000551445864154,-34.09924680564896,-34.19794216543376,-34.29663752521856,-34.39533288500336,-34.49402824478816,-34.59272360457297,-34.691418964357766,-34.79011432414257,-34.88880968392737,-34.98750504371217,-35.086200403496974,-35.18489576328177,-35.28359112306658,-35.38228648285138,-35.48098184263618,-35.57967720242098,-35.67837256220578,-35.777067921990586,-35.875763281775384,-35.97445864156019,-36.07315400134499,-36.171849361129794,-36.27054472091459,-36.36924008069939,-36.4679354404842,-36.566630800268996,-36.6653261600538,-36.7640215198386,-36.862716879623406,-36.961412239408205,-37.060107599193,-37.15880295897781,-37.25749831876261,-37.35619367854741,-37.45488903833221,-37.55358439811701,-37.652279757901816,-37.750975117686615,-37.84967047747142,-37.94836583725622,-38.047061197041025,-38.14575655682582,-38.24445191661062,-38.34314727639543,-38.441842636180226,-38.54053799596503,-38.63923335574983,-38.737928715534636,-38.836624075319435,-38.93531943510423,-39.03401479488904,-39.13271015467384,-39.23140551445864,-39.33010087424344,-39.42879623402825,-39.527491593813046,-39.626186953597845,-39.72488231338265,-39.82357767316745,-39.922273032952255,-40.02096839273705,-40.11966375252185,-40.21835911230666,-40.317054472091456,-40.41574983187626,-40.51444519166106,-40.613140551445866,-40.711835911230665,-40.81053127101546,-40.90922663080027,-41.00792199058507,-41.10661735036987,-41.20531271015467,-41.30400806993948,-41.402703429724276,-41.501398789509075,-41.60009414929388,-41.69878950907868,-41.797484868863485,-41.896180228648284,-41.99487558843309,-42.09357094821789,-42.19226630800269,-42.29096166778749,-42.38965702757229,-42.4883523873571,-42.587047747141895,-42.6857431069267,-42.7844384667115,-42.8831338264963,-42.981829186281104,-43.0805245460659,-43.17921990585071,-43.27791526563551,-43.376610625420305,-43.47530598520511,-43.57400134498991,-43.672696704774715,-43.771392064559514,-43.87008742434432,-43.96878278412912,-44.06747814391392,-44.16617350369872,-44.26486886348352,-44.36356422326833,-44.462259583053125,-44.56095494283793,-44.65965030262273,-44.75834566240753,-44.857041022192334,-44.95573638197713,-45.05443174176194,-45.15312710154674,-45.25182246133154,-45.35051782111634,-45.44921318090114,-45.547908540685945,-45.646603900470744,-45.74529926025555,-45.84399462004035,-45.942689979825154,-46.04138533960995,-46.14008069939475,-46.23877605917956,-46.337471418964356,-46.43616677874916,-46.53486213853396,-46.63355749831876,-46.732252858103564,-46.83094821788836,-46.92964357767317,-47.02833893745797,-47.12703429724277,-47.22572965702757,-47.32442501681237,-47.423120376597176,-47.521815736381974,-47.62051109616678,-47.71920645595158,-47.817901815736384,-47.91659717552118,-48.01529253530598,-48.11398789509079,-48.212683254875586,-48.31137861466039,-48.41007397444519,-48.508769334229996,-48.607464694014794,-48.70616005379959,-48.8048554135844,-48.9035507733692,-49.002246133154,-49.1009414929388,-49.1996368527236,-49.298332212508406,-49.397027572293204,-49.49572293207801,-49.59441829186281,-49.693113651647614,-49.79180901143241,-49.89050437121721,-49.98919973100202,-50.087895090786816,-50.18659045057162,-50.28528581035642,-50.383981170141226,-50.482676529926025,-50.58137188971082,-50.68006724949563,-50.77876260928043,-50.87745796906523,-50.97615332885003,-51.07484868863484,-51.173544048419636,-51.272239408204435,-51.37093476798924,-51.46963012777404,-51.568325487558845,-51.66702084734364,-51.76571620712845,-51.86441156691325,-51.963106926698046,-52.06180228648285,-52.16049764626765,-52.259193006052456,-52.357888365837255,-52.45658372562205,-52.55527908540686,-52.65397444519166,-52.75266980497646,-52.85136516476126,-52.95006052454607,-53.048755884330866,-53.147451244115665,-53.24614660390047,-53.34484196368527,-53.443537323470075,-53.54223268325487,-53.64092804303968,-53.73962340282448,-53.838318762609276,-53.93701412239408,-54.03570948217888,-54.134404841963686,-54.233100201748485,-54.33179556153329,-54.43049092131809,-54.52918628110289,-54.62788164088769,-54.72657700067249,-54.8252723604573,-54.923967720242096,-55.022663080026895,-55.1213584398117,-55.2200537995965,-55.318749159381305,-55.417444519166104,-55.51613987895091,-55.61483523873571,-55.71353059852051,-55.81222595830531,-55.91092131809011,-56.00961667787492,-56.108312037659715,-56.20700739744452,-56.30570275722932,-56.40439811701412,-56.503093476798924,-56.60178883658372,-56.70048419636853,-56.79917955615333,-56.89787491593813,-56.99657027572293,-57.09526563550773,-57.193960995292535,-57.292656355077334,-57.39135171486214,-57.49004707464694,-57.588742434431744,-57.68743779421654,-57.78613315400134,-57.88482851378615,-57.983523873570945,-58.08221923335575,-58.18091459314055,-58.27960995292535,-58.378305312710154,-58.47700067249495,-58.57569603227976,-58.67439139206456,-58.77308675184936,-58.87178211163416,-58.97047747141896,-59.069172831203765,-59.167868190988564,-59.26656355077337,-59.36525891055817,-59.463954270342974,-59.56264963012777,-59.66134498991257,-59.76004034969738,-59.858735709482175,-59.95743106926698,-60.05612642905178,-60.154821788836585,-60.253517148621384,-60.35221250840618,-60.45090786819099,-60.54960322797579,-60.64829858776059,-60.74699394754539,-60.8456893073302,-60.944384667114996,-61.043080026899794,-61.1417753866846,-61.2404707464694,-61.339166106254204,-61.437861466039,-61.5365568258238,-61.63525218560861,-61.733947545393406,-61.83264290517821,-61.93133826496301,-62.030033624747816,-62.128728984532614,-62.22742434431741,-62.32611970410222,-62.42481506388702,-62.52351042367182,-62.62220578345662,-62.72090114324143,-62.819596503026226,-62.918291862811024,-63.01698722259583,-63.11568258238063,-63.214377942165434,-63.31307330195023,-63.41176866173504,-63.51046402151984,-63.609159381304636,-63.70785474108944,-63.80655010087424,-63.905245460659046,-64.00394082044384,-64.10263618022864,-64.20133154001344,-64.30002689979824,-64.39872225958304,-64.49741761936785,-64.59611297915265,-64.69480833893745,-64.79350369872225,-64.89219905850705,-64.99089441829186,-65.08958977807666,-65.18828513786146,-65.28698049764625,-65.38567585743105,-65.48437121721587,-65.58306657700066,-65.68176193678546,-65.78045729657026,-65.87915265635507,-65.97784801613987,-66.07654337592467,-66.17523873570947,-66.27393409549427,-66.37262945527908,-66.47132481506388,-66.57002017484868,-66.66871553463348,-66.76741089441828,-66.86610625420309,-66.96480161398789,-67.06349697377269,-67.16219233355748,-67.2608876933423,-67.3595830531271,-67.4582784129119,-67.5569737726967,-67.65566913248149,-67.7543644922663,-67.8530598520511,-67.9517552118359,-68.0504505716207,-68.1491459314055,-68.24784129119031,-68.34653665097511,-68.44523201075991,-68.54392737054471,-68.6426227303295,-68.74131809011432,-68.84001344989912,-68.93870880968392,-69.03740416946872,-69.13609952925353,-69.23479488903833,-69.33349024882313,-69.43218560860792,-69.53088096839272,-69.62957632817754,-69.72827168796233,-69.82696704774713,-69.92566240753193,-70.02435776731673,-70.12305312710154,-70.22174848688634,-70.32044384667114,-70.41913920645594,-70.51783456624075,-70.61652992602555,-70.71522528581035,-70.81392064559515,-70.91261600537995,-71.01131136516476,-71.11000672494956,-71.20870208473436,-71.30739744451915,-71.40609280430395,-71.50478816408877,-71.60348352387356,-71.70217888365836,-71.80087424344316,-71.89956960322796,-71.99826496301277,-72.09696032279757,-72.19565568258237,-72.29435104236717,-72.39304640215198,-72.49174176193678,-72.59043712172158,-72.68913248150638,-72.78782784129118,-72.88652320107599,-72.98521856086079,-73.08391392064559,-73.18260928043038,-73.28130464021518,-73.38,-73.4786953597848,-73.57739071956959,-73.67608607935439,-73.7747814391392,-73.873476798924,-73.9721721587088,-74.0708675184936,-74.1695628782784,-74.26825823806321,-74.36695359784801,-74.46564895763281,-74.5643443174176,-74.6630396772024,-74.76173503698722,-74.86043039677202,-74.95912575655682,-75.05782111634161,-75.15651647612641,-75.25521183591123,-75.35390719569602,-75.45260255548082,-75.55129791526562,-75.64999327505043,-75.74868863483523,-75.84738399462003,-75.94607935440483,-76.04477471418963,-76.14347007397444,-76.24216543375924,-76.34086079354404,-76.43955615332884,-76.53825151311364,-76.63694687289845,-76.73564223268325,-76.83433759246805,-76.93303295225284,-77.03172831203766,-77.13042367182246,-77.22911903160725,-77.32781439139205,-77.42650975117685,-77.52520511096166,-77.62390047074646,-77.72259583053126,-77.82129119031606,-77.91998655010086,-78.01868190988567,-78.11737726967047,-78.21607262945527,-78.31476798924007,-78.41346334902487,-78.51215870880968,-78.61085406859448,-78.70954942837928,-78.80824478816407,-78.90694014794889,-79.00563550773369,-79.10433086751848,-79.20302622730328,-79.30172158708808,-79.4004169468729,-79.4991123066577,-79.59780766644249,-79.69650302622729,-79.79519838601209,-79.8938937457969,-79.9925891055817,-80.0912844653665,-80.1899798251513,-80.2886751849361,-80.38737054472091,-80.48606590450571,-80.5847612642905,-80.6834566240753,-80.78215198386012,-80.88084734364492,-80.97954270342971,-81.07823806321451,-81.17693342299931,-81.27562878278412,-81.37432414256892,-81.47301950235372,-81.57171486213852,-81.67041022192332,-81.76910558170813,-81.86780094149293,-81.96649630127773,-82.06519166106253,-82.16388702084734,-82.26258238063214,-82.36127774041694,-82.45997310020174,-82.55866845998654,-82.65736381977135,-82.75605917955615,-82.85475453934095,-82.95344989912574,-83.05214525891054,-83.15084061869536,-83.24953597848015,-83.34823133826495,-83.44692669804975,-83.54562205783455,-83.64431741761936,-83.74301277740416,-83.84170813718896,-83.94040349697376,-84.03909885675857,-84.13779421654337,-84.23648957632817,-84.33518493611297,-84.43388029589777,-84.53257565568258,-84.63127101546738,-84.72996637525218,-84.82866173503697,-84.92735709482177,-85.02605245460659,-85.12474781439138,-85.22344317417618,-85.32213853396098,-85.4208338937458,-85.51952925353059,-85.61822461331539,-85.71691997310019,-85.81561533288499,-85.9143106926698,-86.0130060524546,-86.1117014122394,-86.2103967720242,-86.309092131809,-86.40778749159381,-86.5064828513786,-86.6051782111634,-86.7038735709482,-86.802568930733,-86.90126429051782,-86.99995965030261,-87.09865501008741,-87.19735036987221,-87.29604572965702,-87.39474108944182,-87.49343644922662,-87.59213180901142,-87.69082716879622,-87.78952252858103,-87.88821788836583,-87.98691324815063,-88.08560860793543,-88.18430396772023,-88.28299932750504,-88.38169468728984,-88.48039004707464,-88.57908540685943,-88.67778076664425,-88.77647612642905,-88.87517148621384,-88.97386684599864,-89.07256220578344,-89.17125756556825,-89.26995292535305,-89.36864828513785,-89.46734364492265,-89.56603900470745,-89.66473436449226,-89.76342972427706,-89.86212508406186,-89.96082044384666,-90.05951580363146,-90.15821116341627,-90.25690652320107,-90.35560188298587,-90.45429724277066,-90.55299260255548,-90.65168796234028,-90.75038332212507,-90.84907868190987,-90.94777404169467,-91.04646940147948,-91.14516476126428,-91.24386012104908,-91.34255548083388,-91.44125084061868,-91.53994620040349,-91.63864156018829,-91.73733691997309,-91.83603227975789,-91.9347276395427,-92.0334229993275,-92.1321183591123,-92.2308137188971,-92.3295090786819,-92.42820443846671,-92.5268997982515,-92.6255951580363,-92.7242905178211,-92.8229858776059,-92.92168123739071,-93.02037659717551,-93.11907195696031,-93.21776731674511,-93.31646267652991,-93.41515803631472,-93.51385339609952,-93.61254875588432,-93.71124411566912,-93.80993947545393,-93.90863483523873,-94.00733019502353,-94.10602555480833,-94.20472091459312,-94.30341627437794,-94.40211163416274,-94.50080699394753,-94.59950235373233,-94.69819771351713,-94.79689307330194,-94.89558843308674,-94.99428379287154,-95.09297915265634,-95.19167451244114,-95.29036987222595,-95.38906523201075,-95.48776059179555,-95.58645595158035,-95.68515131136516,-95.78384667114996,-95.88254203093476,-95.98123739071956,-96.07993275050435,-96.17862811028917,-96.27732347007397,-96.37601882985877,-96.47471418964356,-96.57340954942836,-96.67210490921318,-96.77080026899797,-96.86949562878277,-96.96819098856757,-97.06688634835238,-97.16558170813718,-97.26427706792198,-97.36297242770678,-97.46166778749158,-97.56036314727639,-97.65905850706119,-97.75775386684599,-97.85644922663079,-97.95514458641559,-98.0538399462004,-98.1525353059852,-98.25123066577,-98.3499260255548,-98.44862138533959,-98.5473167451244,-98.6460121049092,-98.744707464694,-98.8434028244788,-98.94209818426361,-99.04079354404841,-99.13948890383321,-99.23818426361801,-99.33687962340281,-99.43557498318762,-99.53427034297242,-99.63296570275722,-99.73166106254202,-99.83035642232682,-99.92905178211163,-100.02774714189643,-100.12644250168123,-100.22513786146602,-100.32383322125084,-100.42252858103564,-100.52122394082043,-100.61991930060523,-100.71861466039003,-100.81731002017484,-100.91600537995964,-101.01470073974444,-101.11339609952924,-101.21209145931404,-101.31078681909885,-101.40948217888365,-101.50817753866845,-101.60687289845325,-101.70556825823805,-101.80426361802286,-101.90295897780766,-102.00165433759246,-102.10034969737725,-102.19904505716207,-102.29774041694687,-102.39643577673166,-102.49513113651646,-102.59382649630126,-102.69252185608607,-102.79121721587087,-102.88991257565567,-102.98860793544047,-103.08730329522527,-103.18599865501008,-103.28469401479488,-103.38338937457968,-103.48208473436448,-103.58078009414929,-103.67947545393409,-103.77817081371889,-103.87686617350369,-103.97556153328848,-104.0742568930733,-104.1729522528581,-104.2716476126429,-104.3703429724277,-104.46903833221249,-104.5677336919973,-104.6664290517821,-104.7651244115669,-104.8638197713517,-104.9625151311365,-105.06121049092131,-105.15990585070611,-105.25860121049091,-105.35729657027571,-105.45599193006052,-105.55468728984532,-105.65338264963012,-105.75207800941492,-105.85077336919971,-105.94946872898453,-106.04816408876933,-106.14685944855412,-106.24555480833892,-106.34425016812372,-106.44294552790853,-106.54164088769333,-106.64033624747813,-106.73903160726293,-106.83772696704774,-106.93642232683254,-107.03511768661734,-107.13381304640214,-107.23250840618694,-107.33120376597175,-107.42989912575655,-107.52859448554135,-107.62728984532615,-107.72598520511094,-107.82468056489576,-107.92337592468056,-108.02207128446535,-108.12076664425015,-108.21946200403495,-108.31815736381976,-108.41685272360456,-108.51554808338936,-108.61424344317416,-108.71293880295897,-108.81163416274377,-108.91032952252857,-109.00902488231337,-109.10772024209817,-109.20641560188298,-109.30511096166778,-109.40380632145258,-109.50250168123738,-109.60119704102217,-109.69989240080699,-109.79858776059179,-109.89728312037658,-109.99597848016138,-110.09467383994618,-110.193369199731,-110.2920645595158,-110.39075991930059,-110.48945527908539,-110.5881506388702,-110.686845998655,-110.7855413584398,-110.8842367182246,-110.9829320780094,-111.08162743779421,-111.18032279757901,-111.27901815736381,-111.3777135171486,-111.4764088769334,-111.57510423671822,-111.67379959650302,-111.77249495628782,-111.87119031607261,-111.96988567585743,-112.06858103564223,-112.16727639542702,-112.26597175521182,-112.36466711499662,-112.46336247478143,-112.56205783456623,-112.66075319435103,-112.75944855413583,-112.85814391392063,-112.95683927370544,-113.05553463349024,-113.15422999327504,-113.25292535305984,-113.35162071284464,-113.45031607262945,-113.54901143241425,-113.64770679219905,-113.74640215198384,-113.84509751176866,-113.94379287155346,-114.04248823133825,-114.14118359112305,-114.23987895090785,-114.33857431069266,-114.43726967047746,-114.53596503026226,-114.63466039004706,-114.73335574983186,-114.83205110961667,-114.93074646940147,-115.02944182918627,-115.12813718897107,-115.22683254875588,-115.32552790854068,-115.42422326832548,-115.52291862811028,-115.62161398789507,-115.72030934767989,-115.81900470746469,-115.91770006724948,-116.01639542703428,-116.11509078681908,-116.2137861466039,-116.31248150638869,-116.41117686617349,-116.50987222595829,-116.60856758574309,-116.7072629455279,-116.8059583053127,-116.9046536650975,-117.0033490248823,-117.10204438466711,-117.20073974445191,-117.29943510423671,-117.3981304640215,-117.4968258238063,-117.59552118359112,-117.69421654337592,-117.79291190316071,-117.89160726294551,-117.99030262273031,-118.08899798251512,-118.18769334229992,-118.28638870208472,-118.38508406186952,-118.48377942165433,-118.58247478143913,-118.68117014122393,-118.77986550100873,-118.87856086079353,-118.97725622057834,-119.07595158036314,-119.17464694014794,-119.27334229993274,-119.37203765971753,-119.47073301950235,-119.56942837928715,-119.66812373907194,-119.76681909885674,-119.86551445864154,-119.96420981842635,-120.06290517821115,-120.16160053799595,-120.26029589778075,-120.35899125756556,-120.45768661735036,-120.55638197713516,-120.65507733691996,-120.75377269670476,-120.85246805648957,-120.95116341627437,-121.04985877605917,-121.14855413584397,-121.24724949562876,-121.34594485541358,-121.44464021519838,-121.54333557498317,-121.64203093476797,-121.74072629455279,-121.83942165433758,-121.93811701412238,-122.03681237390718,-122.13550773369198,-122.2342030934768,-122.33289845326159,-122.43159381304639,-122.53028917283119,-122.62898453261599,-122.7276798924008,-122.8263752521856,-122.9250706119704,-123.0237659717552,-123.12246133154,-123.22115669132481,-123.3198520511096,-123.4185474108944,-123.5172427706792,-123.61593813046402,-123.71463349024881,-123.81332885003361,-123.91202420981841,-124.01071956960321,-124.10941492938802,-124.20811028917282,-124.30680564895762,-124.40550100874242,-124.50419636852722,-124.60289172831203,-124.70158708809683,-124.80028244788163,-124.89897780766643,-124.99767316745123,-125.09636852723604,-125.19506388702084,-125.29375924680564,-125.39245460659043,-125.49114996637525,-125.58984532616005,-125.68854068594484,-125.78723604572964,-125.88593140551444,-125.98462676529925,-126.08332212508405,-126.18201748486885,-126.28071284465365,-126.37940820443845,-126.47810356422326,-126.57679892400806,-126.67549428379286,-126.77418964357766,-126.87288500336247,-126.97158036314727,-127.07027572293207,-127.16897108271687,-127.26766644250166,-127.36636180228648,-127.46505716207128,-127.56375252185607,-127.66244788164087,-127.76114324142567,-127.85983860121048,-127.95853396099528,-128.0572293207801,-128.15592468056488,-128.2546200403497,-128.35331540013448,-128.4520107599193,-128.5507061197041,-128.6494014794889,-128.7480968392737,-128.84679219905848,-128.9454875588433,-129.0441829186281,-129.1428782784129,-129.2415736381977,-129.3402689979825,-129.4389643577673,-129.53765971755212,-129.6363550773369,-129.7350504371217,-129.8337457969065,-129.9324411566913,-130.03113651647612,-130.1298318762609,-130.22852723604572,-130.3272225958305,-130.42591795561532,-130.52461331540013,-130.62330867518492,-130.72200403496973,-130.8206993947545,-130.91939475453933,-131.01809011432414,-131.11678547410892,-131.21548083389374,-131.31417619367855,-131.41287155346333,-131.51156691324815,-131.61026227303293,-131.70895763281774,-131.80765299260256,-131.90634835238734,-132.00504371217215,-132.10373907195694,-132.20243443174175,-132.30112979152656,-132.39982515131135,-132.49852051109616,-132.59721587088094,-132.69591123066576,-132.79460659045057,-132.89330195023535,-132.99199731002017,-133.09069266980495,-133.18938802958976,-133.28808338937458,-133.38677874915936,-133.48547410894417,-133.58416946872896,-133.68286482851377,-133.78156018829858,-133.88025554808337,-133.97895090786818,-134.07764626765297,-134.17634162743778,-134.2750369872226,-134.37373234700738,-134.4724277067922,-134.571123066577,-134.6698184263618,-134.7685137861466,-134.86720914593138,-134.9659045057162,-135.064599865501,-135.1632952252858,-135.2619905850706,-135.3606859448554,-135.4593813046402,-135.55807666442502,-135.6567720242098,-135.7554673839946,-135.8541627437794,-135.9528581035642,-136.05155346334902,-136.1502488231338,-136.24894418291862,-136.3476395427034,-136.44633490248822,-136.54503026227303,-136.64372562205781,-136.74242098184263,-136.8411163416274,-136.93981170141222,-137.03850706119704,-137.13720242098182,-137.23589778076663,-137.33459314055142,-137.43328850033623,-137.53198386012104,-137.63067921990583,-137.72937457969064,-137.82806993947545,-137.92676529926024,-138.02546065904505,-138.12415601882984,-138.22285137861465,-138.32154673839946,-138.42024209818425,-138.51893745796906,-138.61763281775384,-138.71632817753866,-138.81502353732347,-138.91371889710825,-139.01241425689307,-139.11110961667785,-139.20980497646266,-139.30850033624748,-139.40719569603226,-139.50589105581707,-139.60458641560186,-139.70328177538667,-139.80197713517148,-139.90067249495627,-139.99936785474108,-140.09806321452587,-140.19675857431068,-140.2954539340955,-140.39414929388028,-140.4928446536651,-140.59154001344987,-140.69023537323469,-140.7889307330195,-140.88762609280428,-140.9863214525891,-141.0850168123739,-141.1837121721587,-141.2824075319435,-141.3811028917283,-141.4797982515131,-141.57849361129792,-141.6771889710827,-141.7758843308675,-141.8745796906523,-141.9732750504371,-142.07197041022192,-142.1706657700067,-142.26936112979152,-142.3680564895763,-142.46675184936112,-142.56544720914593,-142.6641425689307,-142.76283792871553,-142.8615332885003,-142.96022864828512,-143.05892400806994,-143.15761936785472,-143.25631472763953,-143.35501008742432,-143.45370544720913,-143.55240080699394,-143.65109616677873,-143.74979152656354,-143.84848688634833,-143.94718224613314,-144.04587760591795,-144.14457296570274,-144.24326832548755,-144.34196368527236,-144.44065904505715,-144.53935440484196,-144.63804976462674,-144.73674512441156,-144.83544048419637,-144.93413584398115,-145.03283120376597,-145.13152656355075,-145.23022192333556,-145.32891728312038,-145.42761264290516,-145.52630800268997,-145.62500336247476,-145.72369872225957,-145.82239408204438,-145.92108944182917,-146.01978480161398,-146.11848016139876,-146.21717552118358,-146.3158708809684,-146.41456624075317,-146.513261600538,-146.61195696032277,-146.71065232010758,-146.8093476798924,-146.90804303967718,-147.006738399462,-147.10543375924678,-147.2041291190316,-147.3028244788164,-147.4015198386012,-147.500215198386,-147.59891055817081,-147.6976059179556,-147.7963012777404,-147.8949966375252,-147.99369199731,-148.09238735709482,-148.1910827168796,-148.28977807666442,-148.3884734364492,-148.48716879623402,-148.58586415601883,-148.6845595158036,-148.78325487558843,-148.8819502353732,-148.98064559515802,-149.07934095494284,-149.17803631472762,-149.27673167451243,-149.37542703429722,-149.47412239408203,-149.57281775386684,-149.67151311365163,-149.77020847343644,-149.86890383322122,-149.96759919300604,-150.06629455279085,-150.16498991257563,-150.26368527236045,-150.36238063214523,-150.46107599193004,-150.55977135171486,-150.65846671149964,-150.75716207128445,-150.85585743106927,-150.95455279085405,-151.05324815063886,-151.15194351042365,-151.25063887020846,-151.34933422999327,-151.44802958977806,-151.54672494956287,-151.64542030934766,-151.74411566913247,-151.84281102891728,-151.94150638870207,-152.04020174848688,-152.13889710827166,-152.23759246805648,-152.3362878278413,-152.43498318762607,-152.5336785474109,-152.63237390719567,-152.73106926698048,-152.8297646267653,-152.92845998655008,-153.0271553463349,-153.12585070611968,-153.2245460659045,-153.3232414256893,-153.4219367854741,-153.5206321452589,-153.61932750504369,-153.7180228648285,-153.8167182246133,-153.9154135843981,-154.0141089441829,-154.11280430396772,-154.2114996637525,-154.31019502353732,-154.4088903833221,-154.50758574310692,-154.60628110289173,-154.7049764626765,-154.80367182246133,-154.9023671822461,-155.00106254203092,-155.09975790181574,-155.19845326160052,-155.29714862138533,-155.39584398117012,-155.49453934095493,-155.59323470073974,-155.69193006052453,-155.79062542030934,-155.88932078009412,-155.98801613987894,-156.08671149966375,-156.18540685944853,-156.28410221923335,-156.38279757901813,-156.48149293880294,-156.58018829858776,-156.67888365837254,-156.77757901815735,-156.87627437794214,-156.97496973772695,-157.07366509751176,-157.17236045729655,-157.27105581708136,-157.36975117686617,-157.46844653665096,-157.56714189643577,-157.66583725622056,-157.76453261600537,-157.86322797579018,-157.96192333557497,-158.06061869535978,-158.15931405514456,-158.25800941492938,-158.3567047747142,-158.45540013449897,-158.55409549428379,-158.65279085406857,-158.75148621385338,-158.8501815736382,-158.94887693342298,-159.0475722932078,-159.14626765299258,-159.2449630127774,-159.3436583725622,-159.442353732347,-159.5410490921318,-159.63974445191658,-159.7384398117014,-159.8371351714862,-159.935830531271,-160.0345258910558,-160.1332212508406,-160.2319166106254,-160.33061197041022,-160.429307330195,-160.52800268997981,-160.6266980497646,-160.7253934095494,-160.82408876933422,-160.922784129119,-161.02147948890382,-161.12017484868863,-161.21887020847342,-161.31756556825823,-161.41626092804302,-161.51495628782783,-161.61365164761264,-161.71234700739743,-161.81104236718224,-161.90973772696702,-162.00843308675184,-162.10712844653665,-162.20582380632143,-162.30451916610625,-162.40321452589103,-162.50190988567584,-162.60060524546066,-162.69930060524544,-162.79799596503025,-162.89669132481504,-162.99538668459985,-163.09408204438466,-163.19277740416945,-163.29147276395426,-163.39016812373904,-163.48886348352386,-163.58755884330867,-163.68625420309345,-163.78494956287827,-163.88364492266305,-163.98234028244786,-164.08103564223268,-164.17973100201746,-164.27842636180227,-164.3771217215871,-164.47581708137187,-164.57451244115668,-164.67320780094147,-164.77190316072628,-164.8705985205111,-164.96929388029588,-165.0679892400807,-165.16668459986548,-165.2653799596503,-165.3640753194351,-165.4627706792199,-165.5614660390047,-165.66016139878948,-165.7588567585743,-165.8575521183591,-165.9562474781439,-166.0549428379287,-166.1536381977135,-166.2523335574983,-166.35102891728312,-166.4497242770679,-166.5484196368527,-166.6471149966375,-166.7458103564223,-166.84450571620712,-166.9432010759919,-167.04189643577672,-167.1405917955615,-167.23928715534632,-167.33798251513113,-167.43667787491592,-167.53537323470073,-167.63406859448554,-167.73276395427033,-167.83145931405514,-167.93015467383992,-168.02885003362474,-168.12754539340955,-168.22624075319433,-168.32493611297915,-168.42363147276393,-168.52232683254874,-168.62102219233356,-168.71971755211834,-168.81841291190315,-168.91710827168794,-169.01580363147275,-169.11449899125756,-169.21319435104235,-169.31188971082716,-169.41058507061194,-169.50928043039676,-169.60797579018157,-169.70667114996635,-169.80536650975117,-169.90406186953595,-170.00275722932076,-170.10145258910558,-170.20014794889036,-170.29884330867517,-170.39753866845996,-170.49623402824477,-170.59492938802958,-170.69362474781437,-170.79232010759918,-170.891015467384,-170.98971082716878,-171.0884061869536,-171.18710154673838,-171.2857969065232,-171.384492266308,-171.48318762609279,-171.5818829858776,-171.68057834566238,-171.7792737054472,-171.877969065232,-171.9766644250168,-172.0753597848016,-172.1740551445864,-172.2727505043712,-172.37144586415602,-172.4701412239408,-172.5688365837256,-172.6675319435104,-172.7662273032952,-172.86492266308002,-172.9636180228648,-173.06231338264962,-173.1610087424344,-173.25970410221922,-173.35839946200403,-173.45709482178881,-173.55579018157363,-173.6544855413584,-173.75318090114322,-173.85187626092804,-173.95057162071282,-174.04926698049763,-174.14796234028245,-174.24665770006723,-174.34535305985204,-174.44404841963683,-174.54274377942164,-174.64143913920645,-174.74013449899124,-174.83882985877605,-174.93752521856084,-175.03622057834565,-175.13491593813046,-175.23361129791525,-175.33230665770006,-175.43100201748484,-175.52969737726966,-175.62839273705447,-175.72708809683925,-175.82578345662407,-175.92447881640885,-176.02317417619366,-176.12186953597848,-176.22056489576326,-176.31926025554807,-176.41795561533286,-176.51665097511767,-176.61534633490248,-176.71404169468727,-176.81273705447208,-176.91143241425686,-177.01012777404168,-177.1088231338265,-177.20751849361127,-177.3062138533961,-177.4049092131809,-177.50360457296568,-177.6022999327505,-177.70099529253528,-177.7996906523201,-177.8983860121049,-177.9970813718897,-178.0957767316745,-178.1944720914593,-178.2931674512441,-178.39186281102891,-178.4905581708137,-178.5892535305985,-178.6879488903833,-178.7866442501681,-178.88533960995292,-178.9840349697377,-179.08273032952252,-179.1814256893073,-179.28012104909212,-179.37881640887693,-179.4775117686617,-179.57620712844653,-179.6749024882313,-179.77359784801612,-179.87229320780094,-179.97098856758572,-180.06968392737053,-180.16837928715532,-180.26707464694013,-180.36577000672494,-180.46446536650973,-180.56316072629454,-180.66185608607935,-180.76055144586414,-180.85924680564895,-180.95794216543374,-181.05663752521855,-181.15533288500336,-181.25402824478815,-181.35272360457296,-181.45141896435774,-181.55011432414256,-181.64880968392737,-181.74750504371215,-181.84620040349697,-181.94489576328175,-182.04359112306656,-182.14228648285138,-182.24098184263616,-182.33967720242097,-182.43837256220576,-182.53706792199057,-182.63576328177538,-182.73445864156017,-182.83315400134498,-182.93184936112976,-183.03054472091458,-183.1292400806994,-183.22793544048417,-183.326630800269,-183.42532616005377,-183.52402151983858,-183.6227168796234,-183.72141223940818,-183.820107599193,-183.9188029589778,-184.0174983187626,-184.1161936785474,-184.2148890383322,-184.313584398117,-184.4122797579018,-184.5109751176866,-184.6096704774714,-184.7083658372562,-184.807061197041,-184.90575655682582,-185.0044519166106,-185.10314727639542,-185.2018426361802,-185.30053799596502,-185.39923335574983,-185.4979287155346,-185.59662407531943,-185.6953194351042,-185.79401479488902,-185.89271015467384,-185.99140551445862,-186.09010087424343,-186.18879623402822,-186.28749159381303,-186.38618695359784,-186.48488231338263,-186.58357767316744,-186.68227303295222,-186.78096839273704,-186.87966375252185,-186.97835911230663,-187.07705447209145,-187.17574983187626,-187.27444519166104,-187.37314055144586,-187.47183591123064,-187.57053127101545,-187.66922663080027,-187.76792199058505,-187.86661735036986,-187.96531271015465,-188.06400806993946,-188.16270342972427,-188.26139878950906,-188.36009414929387,-188.45878950907866,-188.55748486886347,-188.65618022864828,-188.75487558843307,-188.85357094821788,-188.95226630800266,-189.05096166778748,-189.1496570275723,-189.24835238735707,-189.3470477471419,-189.44574310692667,-189.54443846671148,-189.6431338264963,-189.74182918628108,-189.8405245460659,-189.93921990585068,-190.0379152656355,-190.1366106254203,-190.2353059852051,-190.3340013449899,-190.43269670477468,-190.5313920645595,-190.6300874243443,-190.7287827841291,-190.8274781439139,-190.92617350369872,-191.0248688634835,-191.12356422326832,-191.2222595830531,-191.32095494283791,-191.41965030262273,-191.5183456624075,-191.61704102219232,-191.7157363819771,-191.81443174176192,-191.91312710154673,-192.01182246133152,-192.11051782111633,-192.20921318090112,-192.30790854068593,-192.40660390047074,-192.50529926025553,-192.60399462004034,-192.70268997982512,-192.80138533960994,-192.90008069939475,-192.99877605917953,-193.09747141896435,-193.19616677874913,-193.29486213853394,-193.39355749831876,-193.49225285810354,-193.59094821788835,-193.68964357767314,-193.78833893745795,-193.88703429724276,-193.98572965702755,-194.08442501681236,-194.18312037659717,-194.28181573638196,-194.38051109616677,-194.47920645595156,-194.57790181573637,-194.67659717552118,-194.77529253530597,-194.87398789509078,-194.97268325487556,-195.07137861466038,-195.1700739744452,-195.26876933422997,-195.36746469401479,-195.46616005379957,-195.56485541358438,-195.6635507733692,-195.76224613315398,-195.8609414929388,-195.95963685272358,-196.0583322125084,-196.1570275722932,-196.255722932078,-196.3544182918628,-196.45311365164758,-196.5518090114324,-196.6505043712172,-196.749199731002,-196.8478950907868,-196.9465904505716,-197.0452858103564,-197.14398117014122,-197.242676529926,-197.3413718897108,-197.44006724949563,-197.5387626092804,-197.63745796906522,-197.73615332885,-197.83484868863482,-197.93354404841963,-198.03223940820442,-198.13093476798923,-198.22963012777402,-198.32832548755883,-198.42702084734364,-198.52571620712843,-198.62441156691324,-198.72310692669802,-198.82180228648284,-198.92049764626765,-199.01919300605243,-199.11788836583725,-199.21658372562203,-199.31527908540684,-199.41397444519166,-199.51266980497644,-199.61136516476125,-199.71006052454604,-199.80875588433085,-199.90745124411566,-200.00614660390045,-200.10484196368526,-200.20353732347004,-200.30223268325486,-200.40092804303967,-200.49962340282445,-200.59831876260927,-200.69701412239408,-200.79570948217886,-200.89440484196368,-200.99310020174846,-201.09179556153327,-201.1904909213181,-201.28918628110287,-201.38788164088768,-201.48657700067247,-201.58527236045728,-201.6839677202421,-201.78266308002688,-201.8813584398117,-201.98005379959648,-202.0787491593813,-202.1774445191661,-202.2761398789509,-202.3748352387357,-202.47353059852048,-202.5722259583053,-202.6709213180901,-202.7696166778749,-202.8683120376597,-202.9670073974445,-203.0657027572293,-203.16439811701412,-203.2630934767989,-203.3617888365837,-203.4604841963685,-203.5591795561533,-203.65787491593812,-203.7565702757229,-203.85526563550772,-203.95396099529253,-204.05265635507732,-204.15135171486213,-204.25004707464691,-204.34874243443173,-204.44743779421654,-204.54613315400132,-204.64482851378614,-204.74352387357092,-204.84221923335573,-204.94091459314055,-205.03960995292533,-205.13830531271014,-205.23700067249493,-205.33569603227974,-205.43439139206455,-205.53308675184934,-205.63178211163415,-205.73047747141894,-205.82917283120375,-205.92786819098856,-206.02656355077335,-206.12525891055816,-206.22395427034294,-206.32264963012776,-206.42134498991257,-206.52004034969735,-206.61873570948217,-206.71743106926695,-206.81612642905176,-206.91482178883658,-207.01351714862136,-207.11221250840617,-207.210907868191,-207.30960322797577,-207.40829858776058,-207.50699394754537,-207.60568930733018,-207.704384667115,-207.80308002689978,-207.9017753866846,-208.00047074646938,-208.0991661062542,-208.197861466039,-208.29655682582379,-208.3952521856086,-208.49394754539338,-208.5926429051782,-208.691338264963,-208.7900336247478,-208.8887289845326,-208.9874243443174,-209.0861197041022,-209.18481506388702,-209.2835104236718,-209.3822057834566,-209.4809011432414,-209.5795965030262,-209.67829186281102,-209.7769872225958,-209.87568258238062,-209.9743779421654,-210.07307330195022,-210.17176866173503,-210.2704640215198,-210.36915938130463,-210.46785474108944,-210.56655010087422,-210.66524546065904,-210.76394082044382,-210.86263618022863,-210.96133154001345,-211.06002689979823,-211.15872225958304,-211.25741761936783,-211.35611297915264,-211.45480833893745,-211.55350369872224,-211.65219905850705,-211.75089441829184,-211.84958977807665,-211.94828513786146,-212.04698049764625,-212.14567585743106,-212.24437121721584,-212.34306657700066,-212.44176193678547,-212.54045729657025,-212.63915265635507,-212.73784801613985,-212.83654337592466,-212.93523873570948,-213.03393409549426,-213.13262945527907,-213.23132481506386,-213.33002017484867,-213.42871553463348,-213.52741089441827,-213.62610625420308,-213.7248016139879,-213.82349697377268,-213.9221923335575,-214.02088769334227,-214.1195830531271,-214.2182784129119,-214.31697377269668,-214.4156691324815,-214.51436449226628,-214.6130598520511,-214.7117552118359,-214.8104505716207,-214.9091459314055,-215.0078412911903,-215.1065366509751,-215.20523201075991,-215.3039273705447,-215.4026227303295,-215.5013180901143,-215.6000134498991,-215.69870880968392,-215.7974041694687,-215.89609952925352,-215.9947948890383,-216.09349024882312,-216.19218560860793,-216.2908809683927,-216.38957632817753,-216.4882716879623,-216.58696704774712,-216.68566240753194,-216.78435776731672,-216.88305312710153,-216.98174848688632,-217.08044384667113,-217.17913920645594,-217.27783456624073,-217.37652992602554,-217.47522528581035,-217.57392064559514,-217.67261600537995,-217.77131136516473,-217.87000672494955,-217.96870208473436,-218.06739744451914,-218.16609280430396,-218.26478816408874,-218.36348352387355,-218.46217888365837,-218.56087424344315,-218.65956960322796,-218.75826496301275,-218.85696032279756,-218.95565568258237,-219.05435104236716,-219.15304640215197,-219.25174176193676,-219.35043712172157,-219.44913248150638,-219.54782784129117,-219.64652320107598,-219.74521856086076,-219.84391392064558,-219.9426092804304,-220.04130464021517,-220.14,-220.23869535978477,-220.33739071956958,-220.4360860793544,-220.53478143913918,-220.633476798924,-220.7321721587088,-220.8308675184936,-220.9295628782784,-221.0282582380632,-221.126953597848,-221.2256489576328,-221.3243443174176,-221.4230396772024,-221.5217350369872,-221.620430396772,-221.71912575655682,-221.8178211163416,-221.91651647612642,-222.0152118359112,-222.11390719569602,-222.21260255548083,-222.3112979152656,-222.40999327505043,-222.5086886348352,-222.60738399462002,-222.70607935440484,-222.80477471418962,-222.90347007397443,-223.00216543375922,-223.10086079354403,-223.19955615332884,-223.29825151311363,-223.39694687289844,-223.49564223268322,-223.59433759246804,-223.69303295225285,-223.79172831203763,-223.89042367182245,-223.98911903160726,-224.08781439139204,-224.18650975117686,-224.28520511096164,-224.38390047074645,-224.48259583053127,-224.58129119031605,-224.67998655010086,-224.77868190988565,-224.87737726967046,-224.97607262945527,-225.07476798924006,-225.17346334902487,-225.27215870880966,-225.37085406859447,-225.46954942837928,-225.56824478816407,-225.66694014794888,-225.76563550773366,-225.86433086751848,-225.9630262273033,-226.06172158708807,-226.16041694687289,-226.25911230665767,-226.35780766644248,-226.4565030262273,-226.55519838601208,-226.6538937457969,-226.75258910558168,-226.8512844653665,-226.9499798251513,-227.0486751849361,-227.1473705447209,-227.2460659045057,-227.3447612642905,-227.4434566240753,-227.5421519838601,-227.6408473436449,-227.73954270342972,-227.8382380632145,-227.93693342299932,-228.0356287827841,-228.13432414256891,-228.23301950235373,-228.3317148621385,-228.43041022192332,-228.5291055817081,-228.62780094149292,-228.72649630127773,-228.82519166106252,-228.92388702084733,-229.02258238063212,-229.12127774041693,-229.21997310020174,-229.31866845998653,-229.41736381977134,-229.51605917955612,-229.61475453934094,-229.71344989912575,-229.81214525891053,-229.91084061869535,-230.00953597848013,-230.10823133826494,-230.20692669804976,-230.30562205783454,-230.40431741761935,-230.50301277740417,-230.60170813718895,-230.70040349697376,-230.79909885675855,-230.89779421654336,-230.99648957632817,-231.09518493611296,-231.19388029589777,-231.29257565568255,-231.39127101546737,-231.48996637525218,-231.58866173503696,-231.68735709482178,-231.78605245460656,-231.88474781439137,-231.9834431741762,-232.08213853396097,-232.18083389374578,-232.27952925353057,-232.37822461331538,-232.4769199731002,-232.57561533288498,-232.6743106926698,-232.77300605245458,-232.8717014122394,-232.9703967720242,-233.069092131809,-233.1677874915938,-233.26648285137858,-233.3651782111634,-233.4638735709482,-233.562568930733,-233.6612642905178,-233.75995965030262,-233.8586550100874,-233.95735036987222,-234.056045729657,-234.1547410894418,-234.25343644922663,-234.3521318090114,-234.45082716879622,-234.549522528581,-234.64821788836582,-234.74691324815063,-234.84560860793542,-234.94430396772023,-235.04299932750502,-235.14169468728983,-235.24039004707464,-235.33908540685943,-235.43778076664424,-235.53647612642902,-235.63517148621384,-235.73386684599865,-235.83256220578343,-235.93125756556825,-236.02995292535303,-236.12864828513784,-236.22734364492266,-236.32603900470744,-236.42473436449225,-236.52342972427704,-236.62212508406185,-236.72082044384666,-236.81951580363145,-236.91821116341626,-237.01690652320107,-237.11560188298586,-237.21429724277067,-237.31299260255545,-237.41168796234027,-237.51038332212508,-237.60907868190986,-237.70777404169468,-237.80646940147946,-237.90516476126427,-238.0038601210491,-238.10255548083387,-238.20125084061868,-238.29994620040347,-238.39864156018828,-238.4973369199731,-238.59603227975788,-238.6947276395427,-238.79342299932748,-238.8921183591123,-238.9908137188971,-239.08950907868189,-239.1882044384667,-239.28689979825148,-239.3855951580363,-239.4842905178211,-239.5829858776059,-239.6816812373907,-239.7803765971755,-239.8790719569603,-239.97776731674512,-240.0764626765299,-240.1751580363147,-240.27385339609953,-240.3725487558843,-240.47124411566912,-240.5699394754539,-240.66863483523872,-240.76733019502353,-240.86602555480832,-240.96472091459313,-241.06341627437791,-241.16211163416273,-241.26080699394754,-241.35950235373232,-241.45819771351714,-241.55689307330192,-241.65558843308673,-241.75428379287155,-241.85297915265633,-241.95167451244114,-242.05036987222593,-242.14906523201074,-242.24776059179555,-242.34645595158034,-242.44515131136515,-242.54384667114994,-242.64254203093475,-242.74123739071956,-242.83993275050435,-242.93862811028916,-243.03732347007394,-243.13601882985876,-243.23471418964357,-243.33340954942835,-243.43210490921317,-243.53080026899798,-243.62949562878276,-243.72819098856758,-243.82688634835236,-243.92558170813717,-244.024277067922,-244.12297242770677,-244.22166778749158,-244.32036314727637,-244.41905850706118,-244.517753866846,-244.61644922663078,-244.7151445864156,-244.81383994620037,-244.9125353059852,-245.01123066577,-245.10992602555478,-245.2086213853396,-245.30731674512438,-245.4060121049092,-245.504707464694,-245.6034028244788,-245.7020981842636,-245.8007935440484,-245.8994889038332,-245.99818426361801,-246.0968796234028,-246.1955749831876,-246.2942703429724,-246.3929657027572,-246.49166106254202,-246.5903564223268,-246.68905178211162,-246.7877471418964,-246.88644250168122,-246.98513786146603,-247.0838332212508,-247.18252858103563,-247.28122394082044,-247.37991930060522,-247.47861466039004,-247.57731002017482,-247.67600537995963,-247.77470073974445,-247.87339609952923,-247.97209145931404,-248.07078681909883,-248.16948217888364,-248.26817753866845,-248.36687289845324,-248.46556825823805,-248.56426361802284,-248.66295897780765,-248.76165433759246,-248.86034969737725,-248.95904505716206,-249.05774041694684,-249.15643577673166,-249.25513113651647,-249.35382649630125,-249.45252185608607,-249.55121721587085,-249.64991257565566,-249.74860793544048,-249.84730329522526,-249.94599865501007,-250.04469401479486,-250.14338937457967,-250.24208473436448,-250.34078009414927,-250.43947545393408,-250.5381708137189,-250.63686617350368,-250.7355615332885,-250.83425689307327,-250.9329522528581,-251.0316476126429,-251.13034297242768,-251.2290383322125,-251.32773369199728,-251.4264290517821,-251.5251244115669,-251.6238197713517,-251.7225151311365,-251.8212104909213,-251.9199058507061,-252.0186012104909,-252.1172965702757,-252.2159919300605,-252.3146872898453,-252.4133826496301,-252.51207800941492,-252.6107733691997,-252.70946872898452,-252.8081640887693,-252.90685944855412,-253.00555480833893,-253.1042501681237,-253.20294552790853,-253.3016408876933,-253.40033624747812,-253.49903160726294,-253.59772696704772,-253.69642232683253,-253.79511768661735,-253.89381304640213,-253.99250840618694,-254.09120376597173,-254.18989912575654,-254.28859448554135,-254.38728984532614,-254.48598520511095,-254.58468056489573,-254.68337592468055,-254.78207128446536,-254.88076664425014,-254.97946200403496,-255.07815736381974,-255.17685272360455,-255.27554808338937,-255.37424344317415,-255.47293880295896,-255.57163416274375,-255.67032952252856,-255.76902488231337,-255.86772024209816,-255.96641560188297,-256.0651109616678,-256.1638063214526,-256.2625016812374,-256.3611970410222,-256.459892400807,-256.5585877605918,-256.65728312037663,-256.7559784801614,-256.8546738399462,-256.953369199731,-257.0520645595158,-257.15075991930064,-257.2494552790854,-257.3481506388702,-257.446845998655,-257.54554135843983,-257.64423671822465,-257.7429320780094,-257.8416274377942,-257.94032279757903,-258.03901815736384,-258.13771351714865,-258.2364088769334,-258.3351042367182,-258.43379959650304,-258.53249495628785,-258.63119031607266,-258.7298856758574,-258.82858103564223,-258.92727639542704,-259.02597175521186,-259.12466711499667,-259.2233624747814,-259.32205783456624,-259.42075319435105,-259.51944855413586,-259.6181439139207,-259.71683927370543,-259.81553463349024,-259.91422999327506,-260.01292535305987,-260.1116207128447,-260.21031607262944,-260.30901143241425,-260.40770679219906,-260.5064021519839,-260.6050975117687,-260.70379287155345,-260.80248823133826,-260.9011835911231,-260.9998789509079,-261.0985743106927,-261.19726967047745,-261.29596503026227,-261.3946603900471,-261.4933557498319,-261.5920511096167,-261.69074646940146,-261.7894418291863,-261.8881371889711,-261.9868325487559,-262.0855279085407,-262.1842232683255,-262.2829186281103,-262.3816139878951,-262.4803093476799,-262.5790047074647,-262.67770006724953,-262.7763954270343,-262.8750907868191,-262.9737861466039,-263.0724815063887,-263.17117686617354,-263.2698722259583,-263.3685675857431,-263.4672629455279,-263.56595830531273,-263.66465366509755,-263.7633490248823,-263.8620443846671,-263.9607397444519,-264.05943510423674,-264.15813046402155,-264.2568258238063,-264.3555211835911,-264.45421654337594,-264.55291190316075,-264.65160726294556,-264.7503026227303,-264.84899798251513,-264.94769334229994,-265.04638870208476,-265.14508406186957,-265.2437794216543,-265.34247478143914,-265.44117014122395,-265.53986550100876,-265.6385608607936,-265.73725622057833,-265.83595158036314,-265.93464694014796,-266.03334229993277,-266.1320376597176,-266.23073301950234,-266.32942837928715,-266.42812373907196,-266.5268190988568,-266.6255144586416,-266.72420981842635,-266.82290517821116,-266.92160053799597,-267.0202958977808,-267.1189912575656,-267.21768661735035,-267.31638197713517,-267.41507733692,-267.5137726967048,-267.6124680564896,-267.71116341627436,-267.8098587760592,-267.908554135844,-268.0072494956288,-268.1059448554136,-268.20464021519837,-268.3033355749832,-268.402030934768,-268.5007262945528,-268.5994216543376,-268.69811701412243,-268.7968123739072,-268.895507733692,-268.9942030934768,-269.0928984532616,-269.19159381304644,-269.2902891728312,-269.388984532616,-269.4876798924008,-269.58637525218563,-269.68507061197045,-269.7837659717552,-269.88246133154,-269.9811566913248,-270.07985205110964,-270.17854741089445,-270.2772427706792,-270.375938130464,-270.47463349024883,-270.57332885003365,-270.67202420981846,-270.7707195696032,-270.86941492938803,-270.96811028917284,-271.06680564895765,-271.16550100874247,-271.2641963685272,-271.36289172831204,-271.46158708809685,-271.56028244788166,-271.6589778076665,-271.75767316745123,-271.85636852723604,-271.95506388702086,-272.05375924680567,-272.1524546065905,-272.25114996637524,-272.34984532616005,-272.44854068594486,-272.5472360457297,-272.6459314055145,-272.74462676529924,-272.84332212508406,-272.94201748486887,-273.0407128446537,-273.1394082044385,-273.23810356422325,-273.33679892400806,-273.4354942837929,-273.5341896435777,-273.6328850033625,-273.73158036314726,-273.8302757229321,-273.9289710827169,-274.0276664425017,-274.1263618022865,-274.22505716207127,-274.3237525218561,-274.4224478816409,-274.5211432414257,-274.6198386012105,-274.7185339609953,-274.8172293207801,-274.9159246805649,-275.0146200403497,-275.1133154001345,-275.21201075991934,-275.3107061197041,-275.4094014794889,-275.5080968392737,-275.60679219905853,-275.70548755884334,-275.8041829186281,-275.9028782784129,-276.0015736381977,-276.10026899798254,-276.19896435776735,-276.2976597175521,-276.3963550773369,-276.49505043712173,-276.59374579690655,-276.69244115669136,-276.7911365164761,-276.8898318762609,-276.98852723604574,-277.08722259583055,-277.18591795561537,-277.2846133154001,-277.38330867518494,-277.48200403496975,-277.58069939475456,-277.6793947545394,-277.77809011432413,-277.87678547410894,-277.97548083389376,-278.07417619367857,-278.1728715534634,-278.27156691324814,-278.37026227303295,-278.46895763281776,-278.5676529926026,-278.6663483523874,-278.76504371217214,-278.86373907195696,-278.96243443174177,-279.0611297915266,-279.1598251513114,-279.25852051109615,-279.35721587088096,-279.4559112306658,-279.5546065904506,-279.6533019502354,-279.75199731002016,-279.85069266980497,-279.9493880295898,-280.0480833893746,-280.1467787491594,-280.24547410894417,-280.344169468729,-280.4428648285138,-280.5415601882986,-280.6402555480834,-280.7389509078682,-280.837646267653,-280.9363416274378,-281.0350369872226,-281.1337323470074,-281.2324277067922,-281.331123066577,-281.4298184263618,-281.5285137861466,-281.62720914593143,-281.72590450571624,-281.824599865501,-281.9232952252858,-282.0219905850706,-282.12068594485544,-282.21938130464025,-282.318076664425,-282.4167720242098,-282.51546738399463,-282.61416274377945,-282.71285810356426,-282.811553463349,-282.9102488231338,-283.00894418291864,-283.10763954270345,-283.20633490248827,-283.305030262273,-283.40372562205783,-283.50242098184265,-283.60111634162746,-283.6998117014123,-283.79850706119703,-283.89720242098184,-283.99589778076665,-284.09459314055147,-284.1932885003363,-284.29198386012104,-284.39067921990585,-284.48937457969066,-284.5880699394755,-284.6867652992603,-284.78546065904504,-284.88415601882986,-284.98285137861467,-285.0815467383995,-285.1802420981843,-285.27893745796905,-285.37763281775386,-285.4763281775387,-285.5750235373235,-285.6737188971083,-285.77241425689306,-285.87110961667787,-285.9698049764627,-286.0685003362475,-286.1671956960323,-286.26589105581706,-286.3645864156019,-286.4632817753867,-286.5619771351715,-286.6606724949563,-286.7593678547411,-286.8580632145259,-286.9567585743107,-287.0554539340955,-287.1541492938803,-287.2528446536651,-287.3515400134499,-287.4502353732347,-287.5489307330195,-287.64762609280433,-287.7463214525891,-287.8450168123739,-287.9437121721587,-288.0424075319435,-288.14110289172834,-288.23979825151315,-288.3384936112979,-288.4371889710827,-288.53588433086753,-288.63457969065234,-288.73327505043716,-288.8319704102219,-288.9306657700067,-289.02936112979154,-289.12805648957635,-289.22675184936116,-289.3254472091459,-289.42414256893073,-289.52283792871555,-289.62153328850036,-289.7202286482852,-289.8189240080699,-289.91761936785474,-290.01631472763955,-290.11501008742437,-290.2137054472092,-290.31240080699394,-290.41109616677875,-290.50979152656356,-290.6084868863484,-290.7071822461332,-290.80587760591794,-290.90457296570276,-291.00326832548757,-291.1019636852724,-291.2006590450572,-291.29935440484195,-291.39804976462676,-291.4967451244116,-291.5954404841964,-291.6941358439812,-291.79283120376596,-291.89152656355077,-291.9902219233356,-292.0889172831204,-292.1876126429052,-292.28630800268996,-292.3850033624748,-292.4836987222596,-292.5823940820444,-292.6810894418292,-292.77978480161397,-292.8784801613988,-292.9771755211836,-293.0758708809684,-293.1745662407532,-293.273261600538,-293.3719569603228,-293.4706523201076)
counts=c(0.0, 0.0,0.0,0.0,0.0,0.0,0.0,0.0,0.0,0.0,0.0,0.0,0.0,0.0,0.0,0.0,0.0,0.0,0.0,0.0,0.0,0.0,0.0,0.0,0.0,0.0,0.0,0.0,0.0,0.0,0.0,0.0,0.0,0.0,0.0,0.0,0.0,0.0,0.0,0.0,0.0,0.0,0.0,0.0,0.0,0.0,0.0,0.0,0.0,0.0,0.0,0.0,0.0,0.0,0.0,0.0,0.0,0.0,0.0,0.0,0.0,0.0,0.0,0.0,0.0,0.0,0.0,0.0,0.0,0.0,0.0,0.0,0.0,0.0,0.0,0.0,0.0,0.0,0.0,0.0,0.0,0.0,0.0,0.0,0.0,0.0,0.0,0.0,0.0,0.0,0.0,0.0,0.0,0.0,0.0,0.0,0.0,0.0,0.0,0.0,0.0,0.0,0.0,0.0,0.0,0.0,0.0,0.0,0.0,0.0,0.0,0.0,0.0,0.0,0.0,0.0,0.0,0.0,0.0,0.0,0.0,0.0,0.0,0.0,0.0,0.0,0.0,0.0,0.0,0.0,0.0,0.0,0.0,0.0,0.0,0.0,0.0,0.0,0.0,0.0,0.0,0.0,0.0,0.0,0.0,0.0,0.0,0.0,0.0,0.0,0.0,0.0,0.0,0.0,0.0,0.0,0.0,0.0,0.0,0.0,0.0,0.0,0.0,0.0,0.0,0.0,0.0,0.0,0.0,0.0,0.0,0.0,0.0,0.0,0.0,0.0,0.0,0.0,0.0,0.0,0.0,0.0,0.0,0.0,0.0,0.0,0.0,0.0,0.0,0.0,0.0,0.0,0.0,0.0,0.0,0.0,0.0,0.0,0.0,0.0,0.0,0.0,0.0,0.0,0.0,0.0,0.0,0.0,0.0,0.0,0.0,0.0,0.0,0.0,0.0,0.0,0.0,0.0,0.0,0.0,0.0,0.0,0.0,0.0,0.0,0.0,0.0,0.0,0.0,0.0,0.0,0.0,0.0,0.0,0.0,0.0,0.0,0.0,0.0,0.0,0.0,0.0,0.0,0.0,0.0,0.0,0.0,0.0,0.0,0.0,0.0,0.0,0.0,0.0,0.0,0.0,0.0,0.0,0.0,0.0,0.0,0.0,0.0,0.0,0.0,0.0,0.0,0.0,0.0,0.0,0.0,0.0,0.0,0.0,0.0,0.0,0.0,0.0,0.0,0.0,0.0,0.0,0.0,0.0,0.0,0.0,0.0,0.0,0.0,0.0,0.0,0.0,0.0,0.0,0.0,0.0,0.0,0.0,0.0,0.0,0.0,0.0,0.0,0.0,0.0,0.0,0.0,0.0,0.0,0.0,0.0,0.0,0.0,0.0,0.0,0.0,0.0,0.0,0.0,0.0,0.0,0.0,0.0,0.0,0.0,0.0,0.0,0.0,0.0,0.0,0.0,0.0,0.0,0.0,0.0,0.0,0.0,0.0,0.0,0.0,0.0,0.0,0.0,0.0,0.0,0.0,0.0,0.0,0.0,0.0,0.0,0.0,0.0,0.0,0.0,0.0,0.0,0.0,0.0,0.0,0.0,0.0,0.0,0.0,0.0,0.0,0.0,0.0,0.0,0.0,0.0,0.0,0.0,0.0,0.0,0.0,0.0,0.0,0.0,0.0,0.0,0.0,0.0,0.0,0.0,0.0,0.0,0.0,0.0,0.0,0.0,0.0,0.0,0.0,0.0,0.0,0.0,0.0,0.0,0.0,0.0,0.0,0.0,0.0,0.0,0.0,0.0,0.0,0.0,0.0,0.0,0.0,0.0,0.0,0.0,0.0,0.0,0.0,0.0,0.0,0.0,0.0,0.0,0.0,0.0,0.0,0.0,0.0,0.0,0.0,0.0,0.0,0.0,0.0,0.0,0.0,0.0,0.0,0.0,0.0,0.0,0.0,0.0,0.0,0.0,0.0,0.0,0.0,0.0,0.0,0.0,0.0,0.0,0.0,0.0,0.0,0.0,0.0,0.0,0.0,0.0,0.0,0.0,0.0,0.0,0.0,0.0,0.0,0.0,0.0,0.0,0.0,0.0,0.0,0.0,0.0,0.0,0.0,0.0,0.0,0.0,0.0,0.0,0.0,0.0,0.0,0.0,0.0,0.0,0.0,0.0,0.0,0.0,0.0,0.0,0.0,0.0,0.0,0.0,0.0,0.0,0.0,0.0,0.0,0.0,0.0,0.0,0.0,0.0,0.0,0.0,0.0,0.0,0.0,0.0,0.0,0.0,0.0,0.0,0.0,0.0,0.0,0.0,0.0,0.0,0.0,0.0,0.0,0.0,0.0,0.0,0.0,0.0,0.0,0.0,0.0,0.0,0.0,0.0,0.0,0.0,0.0,0.0,0.0,0.0,0.0,0.0,0.0,0.0,0.0,0.0,0.0,0.0,0.0,0.0,0.0,0.0,0.0,0.0,0.0,0.0,0.0,0.0,0.0,0.0,0.0,0.0,0.0,0.0,0.0,0.0,0.0,0.0,0.0,0.0,0.0,0.0,0.0,0.0,0.0,0.0,0.0,0.0,0.0,0.0,0.0,0.0,0.0,0.0,0.0,0.0,0.0,0.0,0.0,0.0,0.0,0.0,0.0,0.0,0.0,0.0,0.0,0.0,0.0,0.0,0.0,0.0,0.0,0.0,0.0,0.0,0.0,0.0,0.0,0.0,0.0,0.0,0.0,0.0,0.0,0.0,0.0,0.0,0.0,0.0,0.0,0.0,0.0,0.0,0.0,0.0,0.0,0.0,0.0,0.0,0.0,0.0,0.0,0.0,0.0,0.0,0.0,0.0,0.0,0.0,0.0,0.0,0.0,0.0,0.0,0.0,0.0,0.0,0.0,0.0,0.0,0.0,0.0,0.0,0.0,0.0,0.0,0.0,0.0,0.0,0.0,0.0,0.0,0.0,0.0,0.0,0.0,0.0,0.0,0.0,0.0,0.0,0.0,0.0,0.0,0.0,0.0,0.0,0.0,0.0,0.0,0.0,0.0,0.0,0.0,0.0,0.0,0.0,0.0,0.0,0.0,0.0,0.0,0.0,0.0,0.0,0.0,0.0,0.0,0.0,0.0,0.0,0.0,0.0,0.0,0.0,0.0,0.0,0.0,0.0,0.0,0.0,0.0,0.0,0.0,0.0,0.0,0.0,0.0,0.0,0.0,0.0,0.0,0.0,0.0,0.0,0.0,0.0,0.0,0.0,0.0,0.0,0.0,0.0,0.0,0.0,0.0,0.0,0.0,0.0,0.0,0.0,0.0,0.0,0.0,0.0,0.0,0.0,0.0,0.0,0.0,0.0,0.0,0.0,0.0,0.0,0.0,0.0,0.0,0.0,0.0,0.0,0.0,0.0,0.0,0.0,0.0,0.0,0.0,0.0,0.0,0.0,0.0,0.0,0.0,0.0,0.0,0.0,0.0,0.0,0.0,0.0,0.0,0.0,0.0,0.0,0.0,0.0,0.0,0.0,0.0,0.0,0.0,0.0,0.0,0.0,0.0,0.0,0.0,0.0,0.0,0.0,0.0,0.0,0.0,0.0,0.0,0.0,0.0,0.0,0.0,0.0,0.0,0.0,0.0,0.0,0.0,0.0,0.0,0.0,0.0,0.0,0.0,0.0,0.0,0.0,0.0,0.0,0.0,0.0,0.0,0.0,0.0,0.0,0.0,0.0,0.0,0.0,0.0,0.0,0.0,0.0,0.0,0.0,0.0,0.0,0.0,0.0,0.0,0.0,0.0,0.0,0.0,0.0,0.0,0.0,0.0,0.0,0.0,0.0,0.0,0.0,0.0,0.0,0.0,0.0,0.0,0.0,0.0,0.0,0.0,0.0,0.0,0.0,0.0,0.0,0.0,0.0,0.0,0.0,0.0,0.0,0.0,0.0,0.0,0.0,0.0,0.0,0.0,0.0,0.0,0.0,0.0,0.0,0.0,0.0,0.0,0.0,0.0,0.0,0.0,0.0,0.0,0.0,0.0,0.0,0.0,0.0,0.0,0.0,0.0,0.0,0.0,0.0,0.0,0.0,0.0,0.0,0.0,0.0,0.0,0.0,0.0,0.0,0.0,0.0,0.0,0.0,0.0,0.0,0.0,0.0,0.0,0.0,0.0,0.0,0.0,0.0,0.0,0.0,0.0,0.0,0.0,0.0,0.0,0.0,0.0,0.0,0.0,0.0,0.0,0.0,0.0,0.0,0.0,0.0,0.0,0.0,0.0,0.0,0.0,0.0,0.0,0.0,0.0,0.0,0.0,0.0,0.0,0.0,0.0,0.0,0.0,0.0,0.0,0.0,0.0,0.0,0.0,0.0,0.0,0.0,0.0,0.0,0.0,0.0,0.0,0.0,0.0,0.0,0.0,0.0,0.0,0.0,0.0,0.0,0.0,0.0,0.0,0.0,0.0,0.0,0.0,0.0,0.0,0.0,0.0,0.0,0.0,0.0,0.0,0.0,0.0,0.0,0.0,0.0,0.0,0.0,0.0,0.0,0.0,0.0,0.0,0.0,0.0,0.0,0.0,0.0,0.0,0.0,0.0,0.0,0.0,0.0,0.0,0.0,0.0,0.0,0.0,0.0,0.0,0.0,0.0,0.0,0.0,0.0,0.0,0.0,0.0,0.0,0.0,0.0,0.0,0.0,0.0,0.0,0.0,0.0,0.0,0.0,0.0,0.0,0.0,0.0,0.0,0.0,0.0,0.0,0.0,0.0,0.0,0.0,0.0,0.0,0.0,0.0,0.0,0.0,0.0,0.0,0.0,0.0,0.0,0.0,0.0,0.0,0.0,0.0,0.0,0.0,0.0,0.0,0.0,0.0,0.0,0.0,0.0,0.0,0.0,0.0,0.0,0.0,0.0,0.0,0.0,0.0,0.0,0.0,0.0,0.0,0.0,0.0,0.0,0.0,0.0,0.0,0.0,0.0,0.0,0.0,0.0,0.0,0.0,0.0,0.0,0.0,0.0,0.0,0.0,0.0,0.0,0.0,0.0,0.0,0.0,0.0,0.0,0.0,0.0,0.0,0.0,0.0,0.0,0.0,0.0,0.0,0.0,0.0,0.0,0.0,0.0,0.0,0.0,0.0,0.0,0.0,0.0,0.0,0.0,0.0,0.0,0.0,0.0,0.0,0.0,0.0,0.0,0.0,0.0,0.0,0.0,0.0,0.0,0.0,0.0,0.0,0.0,0.0,0.0,0.0,0.0,0.0,0.0,0.0,0.0,0.0,0.0,0.0,0.0,0.0,0.0,0.0,0.0,0.0,0.0,0.0,0.0,0.0,0.0,0.0,0.0,0.0,0.0,0.0,0.0,0.0,0.0,0.0,0.0,0.0,0.0,0.0,0.0,0.0,0.0,0.0,0.0,0.0,0.0,0.0,0.0,0.0,0.0,0.0,0.0,0.0,0.0,0.0,0.0,0.0,0.0,0.0,0.0,0.0,0.0,0.0,0.0,0.0,0.0,0.0,0.0,0.0,0.0,0.0,0.0,0.0,0.0,0.0,0.0,0.0,0.0,0.0,0.0,0.0,0.0,0.0,0.0,0.0,0.0,0.0,0.0,0.0,0.0,0.0,0.0,0.0,0.0,0.0,0.0,0.0,0.0,0.0,0.0,0.0,0.0,0.0,0.0,0.0,0.0,0.0,0.0,0.0,0.0,0.0,0.0,0.0,0.0,0.0,0.0,0.0,0.0,0.0,0.0,0.0,0.0,0.0,0.0,0.0,0.0,0.0,0.0,0.0,0.0,0.0,0.0,0.0,0.0,0.0,0.0,0.0,0.0,0.0,0.0,0.0,0.0,0.0,0.0,0.0,0.0,0.0,0.0,0.0,0.0,0.0,0.0,0.0,0.0,0.0,0.0,0.0,0.0,0.0,0.0,0.0,0.0,0.0,0.0,0.0,0.0,0.0,0.0,0.0,0.0,0.0,0.0,0.0,0.0,0.0,0.0,0.0,0.0,0.0,0.0,0.0,0.0,0.0,0.0,0.0,0.0,0.0,0.0,0.0,0.0,0.0,0.0,0.0,0.0,0.0,0.0,0.0,0.0,0.0,0.0,0.0,0.0,0.0,0.0,0.0,0.0,0.0,0.0,0.0,0.0,0.0,0.0,0.0,0.0,0.0,0.0,0.0,0.0,0.0,0.0,0.0,0.0,0.0,0.0,0.0,0.0,0.0,0.0,0.0,0.0,0.0,0.0,0.0,0.0,0.0,0.0,0.0,0.0,0.0,0.0,0.0,0.0,0.0,0.0,0.0,0.0,0.0,0.0,0.0,0.0,0.0,0.0,0.0,0.0,0.0,0.0,0.0,0.0,0.0,0.0,0.0,0.0,0.0,0.0,0.0,0.0,0.0,0.0,0.0,0.0,0.0,0.0,0.0,0.0,0.0,0.0,0.0,0.0,0.0,0.0,0.0,0.0,0.0,0.0,0.0,0.0,0.0,0.0,0.0,0.0,0.0,0.0,0.0,0.0,0.0,0.0,0.0,0.0,0.0,0.0,0.0,0.0,0.0,0.0,0.0,0.0,0.0,0.0,0.0,0.0,0.0,0.0,0.0,0.0,0.0,0.0,0.0,0.0,0.0,0.0,0.0,0.0,0.0,0.0,0.0,0.0,0.0,0.0,0.0,0.0,0.0,0.0,0.0,0.0,0.0,0.0,0.0,0.0,0.0,0.0,0.0,0.0,0.0,0.0,0.0,0.0,0.0,0.0,0.0,0.0,0.0,0.0,0.0,0.0,0.0,0.0,0.0,0.0,0.0,0.0,0.0,0.0,0.0,0.0,0.0,0.0,0.0,0.0,0.0,0.0,0.0,0.0,0.0,0.0,0.0,0.0,0.0,0.0,0.0,0.0,0.0,0.0,0.0,0.0,0.0,0.0,0.0,0.0,0.0,0.0,0.0,0.0,0.0,0.0,0.0,0.0,0.0,0.0,0.0,0.0,0.0,0.0,0.0,0.0,0.0,0.0,0.0,0.0,0.0,0.0,0.0,0.0,0.0,0.0,0.0,0.0,0.0,0.0,0.0,0.0,0.0,0.0,0.0,0.0,0.0,0.0,0.0,0.0,0.0,0.0,0.0,0.0,0.0,0.0,0.0,0.0,0.0,0.0,0.0,0.0,0.0,0.0,0.0,0.0,0.0,0.0,0.0,0.0,0.0,0.0,0.0,0.0,0.0,0.0,0.0,0.0,0.0,0.0,0.0,0.0,0.0,0.0,0.0,0.0,0.0,0.0,0.0,0.0,0.0,0.0,0.0,0.0,0.0,0.0,0.0,0.0,0.0,0.0,0.0,0.0,0.0,0.0,0.0,0.0,0.0,0.0,0.0,0.0,0.0,0.0,0.0,0.0,0.0,0.0,0.0,0.0,0.0,0.0,0.0,0.0,0.0,0.0,0.0,0.0,0.0,0.0,0.0,0.0,0.0,0.0,0.0,0.0,0.0,0.0,0.0,0.0,0.0,0.0,0.0,0.0,0.0,0.0,0.0,0.0,0.0,0.0,0.0,0.0,0.0,0.0,0.0,0.0,0.0,0.0,0.0,0.0,0.0,0.0,0.0,0.0,0.0,0.0,0.0,0.0,0.0,0.0,0.0,0.0,0.0,0.0,0.0,0.0,0.0,0.0,0.0,0.0,0.0,0.0,0.0,0.0,0.0,0.0,0.0,0.0,0.0,0.0,0.0,0.0,0.0,0.0,0.0,0.0,0.0,0.0,0.0,0.0,0.0,0.0,0.0,0.0,0.0,0.0,0.0,0.0,0.0,0.0,0.0,0.0,0.0,0.0,0.0,0.0,0.0,0.0,0.0,0.0,0.0,0.0,0.0,0.0,0.0,0.0,0.0,0.0,0.0,0.0,0.0,0.0,0.0,0.0,0.0,0.0,0.0,0.0,0.0,0.0,0.0,0.0,0.0,0.0,0.0,0.0,0.0,0.0,0.0,0.0,0.0,0.0,0.0,0.0,0.0,0.0,0.0,0.0,0.0,0.0,0.0,0.0,0.0,0.0,0.0,0.0,0.0,0.0,0.0,0.0,0.0,0.0,0.0,0.0,0.0,0.0,0.0,0.0,0.0,0.0,0.0,0.0,0.0,0.0,0.0,0.0,0.0,0.0,0.0,0.0,0.0,0.0,0.0,0.0,0.0,0.0,0.0,0.0,0.0,0.0,0.0,0.0,0.0,0.0,0.0,0.0,0.0,0.0,0.0,0.0,0.0,0.0,0.0,0.0,0.0,0.0,0.0,0.0,0.0,0.0,0.0,0.0,0.0,0.0,0.0,0.0,0.0,0.0,0.0,0.0,0.0,0.0,0.0,0.0,0.0,0.0,0.0,0.0,0.0,0.0,0.0,0.0,0.0,0.0,0.0,0.0,0.0,0.0,0.0,0.0,0.0,0.0,0.0,0.0,0.0,0.0,0.0,0.0,0.0,0.0,0.0,0.0,0.0,0.0,0.0,0.0,0.0,0.0,0.0,0.0,0.0,0.0,0.0,0.0,0.0,0.0,0.0,0.0,0.0,0.0,0.0,0.0,0.0,0.0,0.0,0.0,0.0,0.0,0.0,0.0,0.0,0.0,0.0,0.0,0.0,0.0,0.0,0.0,0.0,0.0,0.0,0.0,0.0,0.0,0.0,0.0,0.0,0.0,0.0,0.0,0.0,0.0,0.0,0.0,0.0,0.0,0.0,0.0,0.0,0.0,0.0,0.0,0.0,0.0,0.0,0.0,0.0,0.0,0.0,0.0,0.0,0.0,0.0,0.0,0.0,0.0,0.0,0.0,0.0,0.0,0.0,0.0,0.0,0.0,0.0,0.0,0.0,0.0,0.0,0.0,0.0,0.0,0.0,0.0,0.0,0.0,0.0,0.0,0.0,0.0,0.0,0.0,0.0,0.0,0.0,0.0,0.0,0.0,0.0,0.0,0.0,0.0,0.0,0.0,0.0,0.0,0.0,0.0,0.0,0.0,0.0,0.0,0.0,0.0,0.0,0.0,0.0,0.0,0.0,0.0,0.0,0.0,0.0,0.0,0.0,0.0,0.0,0.0,0.0,0.0,0.0,0.0,0.0,0.0,0.0,0.0,0.0,0.0,0.0,0.0,0.0,0.0,0.0,0.0,0.0,0.0,0.0,0.0,0.0,0.0,0.0,0.0,0.0,0.0,0.0,0.0,0.0,0.0,0.0,0.0,0.0,0.0,0.0,0.0,0.0,0.0,0.0,0.0,0.0009009009009009009,0.0022022022022022024,0.0019019019019019018,0.0008008008008008008,0.0022022022022022024,0.002302302302302302,0.0013013013013013013,0.0015015015015015015,0.0018018018018018018,0.0014014014014014013,0.002002002002002002,0.0026026026026026027,0.002902902902902903,0.0036036036036036037,0.005005005005005005,0.008308308308308308,0.012112112112112113,0.016716716716716717,0.03153153153153153,0.03903903903903904,0.06436436436436437,0.10530530530530531,0.12402402402402403,0.12382382382382383,0.10560560560560561,0.08588588588588589,0.06676676676676677,0.044244244244244245,0.033433433433433433,0.023723723723723725,0.01811811811811812,0.015515515515515516,0.00940940940940941,0.00850850850850851,0.005705705705705706,0.004304304304304304,0.003103103103103103,0.002702702702702703,0.0026026026026026027,0.0015015015015015015,0.001001001001001001,0.0009009009009009009,0.0009009009009009009,0.0011011011011011012,0.0006006006006006006,0.0003003003003003003,0.0003003003003003003,0.0003003003003003003,0.0003003003003003003,0.0004004004004004004,0.0001001001001001001,0.0001001001001001001,0.0006006006006006006,0.0007007007007007007,0.0004004004004004004,0.0001001001001001001,0.0005005005005005005,0.0,0.0004004004004004004,0.0003003003003003003,0.0003003003003003003,0.0001001001001001001,0.0003003003003003003,0.0003003003003003003,0.0,0.0001001001001001001,0.0002002002002002002,0.0001001001001001001,0.0001001001001001001,0.0,0.0,0.0,0.0001001001001001001,0.0001001001001001001,0.0002002002002002002,0.0,0.0001001001001001001,0.0001001001001001001,0.0,0.0001001001001001001,0.0,0.0001001001001001001,0.0001001001001001001,0.0,0.0,0.0,0.0002002002002002002,0.0001001001001001001,0.0001001001001001001,0.0,0.0001001001001001001,0.0002002002002002002,0.0001001001001001001,0.0003003003003003003,0.0002002002002002002,0.0001001001001001001,0.0002002002002002002,0.0002002002002002002,0.0002002002002002002,0.0002002002002002002,0.0002002002002002002,0.0002002002002002002,0.0003003003003003003,0.0005005005005005005,0.0002002002002002002,0.0,0.0005005005005005005,0.0001001001001001001,0.0001001001001001001,0.0006006006006006006,0.0002002002002002002,0.0008008008008008008,0.0003003003003003003,0.0005005005005005005,0.0007007007007007007,0.0003003003003003003,0.0004004004004004004,0.0006006006006006006,0.0007007007007007007,0.0004004004004004004,0.0006006006006006006,0.001001001001001001,0.0009009009009009009,0.0008008008008008008,0.001001001001001001,0.0008008008008008008,0.001001001001001001,0.0014014014014014013,0.0018018018018018018,0.0015015015015015015,0.002002002002002002,0.0018018018018018018,0.0014014014014014013,0.0024024024024024023,0.002302302302302302,0.0018018018018018018,0.0012012012012012011,0.002302302302302302,0.002702702702702703,0.002302302302302302,0.002102102102102102,0.0035035035035035035,0.002902902902902903,0.0024024024024024023,0.002302302302302302,0.002102102102102102,0.002302302302302302,0.002902902902902903,0.002002002002002002,0.0036036036036036037,0.004204204204204204,0.005905905905905906,0.004704704704704705,0.007607607607607607,0.005405405405405406,0.005005005005005005,0.008308308308308308,0.007407407407407408,0.009309309309309309,0.00970970970970971,0.011811811811811812,0.013113113113113114,0.013913913913913913,0.016316316316316318,0.017817817817817817,0.02002002002002002,0.01951951951951952,0.01931931931931932,0.02132132132132132,0.024224224224224225,0.01991991991991992,0.016916916916916918,0.015215215215215214,0.016416416416416415,0.01761761761761762,0.01701701701701702,0.016316316316316318,0.017117117117117116,0.018518518518518517,0.01761761761761762,0.014814814814814815,0.017417417417417418,0.014614614614614614,0.014914914914914914,0.015715715715715714,0.015615615615615615,0.016116116116116116,0.013013013013013013,0.015115115115115116,0.016616616616616616,0.015515515515515516,0.015715715715715714,0.014714714714714715,0.014714714714714715,0.014414414414414415,0.013313313313313313,0.013413413413413414,0.012812812812812813,0.012312312312312312,0.011811811811811812,0.009309309309309309,0.00970970970970971,0.009309309309309309,0.008108108108108109,0.006606606606606606,0.006306306306306306,0.004004004004004004,0.0018018018018018018,0.0019019019019019018,0.0013013013013013013,0.0006006006006006006,0.0007007007007007007,0.0009009009009009009,0.0005005005005005005,0.0008008008008008008,0.0007007007007007007,0.0009009009009009009,0.0004004004004004004,0.0007007007007007007,0.0014014014014014013,0.0007007007007007007,0.0009009009009009009,0.0016016016016016017,0.0011011011011011012,0.0019019019019019018,0.0008008008008008008,0.0018018018018018018,0.0014014014014014013,0.0017017017017017016,0.0015015015015015015,0.0014014014014014013,0.0012012012012012011,0.0002002002002002002,0.0011011011011011012,0.001001001001001001,0.0007007007007007007,0.001001001001001001,0.0013013013013013013,0.0012012012012012011,0.001001001001001001,0.0011011011011011012,0.0016016016016016017,0.002102102102102102,0.003103103103103103,0.0018018018018018018,0.0024024024024024023,0.0025025025025025025,0.0017017017017017016,0.002902902902902903,0.005005005005005005,0.0036036036036036037,0.002902902902902903,0.0038038038038038036,0.0035035035035035035,0.003003003003003003,0.0016016016016016017,0.003103103103103103,0.0019019019019019018,0.0017017017017017016,0.0007007007007007007,0.0018018018018018018,0.0009009009009009009,0.0012012012012012011,0.0008008008008008008,0.0015015015015015015,0.0008008008008008008,0.0,0.0005005005005005005,0.0007007007007007007,0.0004004004004004004,0.0009009009009009009,0.0007007007007007007,0.0003003003003003003,0.0007007007007007007,0.0007007007007007007,0.0005005005005005005,0.0004004004004004004,0.0005005005005005005,0.0006006006006006006,0.0009009009009009009,0.0005005005005005005,0.0003003003003003003,0.001001001001001001,0.0006006006006006006,0.0004004004004004004,0.0003003003003003003,0.0002002002002002002,0.0003003003003003003,0.0004004004004004004,0.0003003003003003003,0.0006006006006006006,0.0007007007007007007,0.0005005005005005005,0.0006006006006006006,0.0008008008008008008,0.0007007007007007007,0.0003003003003003003,0.0001001001001001001,0.0005005005005005005,0.0005005005005005005,0.0005005005005005005,0.0002002002002002002,0.0001001001001001001,0.0002002002002002002,0.0004004004004004004,0.0001001001001001001,0.0,0.0001001001001001001,0.0001001001001001001,0.0,0.0002002002002002002,0.0002002002002002002,0.0,0.0,0.0001001001001001001,0.0001001001001001001,0.0002002002002002002,0.0001001001001001001,0.0004004004004004004,0.0002002002002002002,0.0001001001001001001,0.0001001001001001001,0.0001001001001001001,0.0,0.0,0.0001001001001001001,0.0003003003003003003,0.0001001001001001001,0.0002002002002002002,0.0003003003003003003,0.0004004004004004004,0.0002002002002002002,0.0001001001001001001,0.0002002002002002002,0.0002002002002002002,0.0006006006006006006,0.0002002002002002002,0.0005005005005005005,0.0006006006006006006,0.0015015015015015015,0.0015015015015015015,0.002302302302302302,0.0022022022022022024,0.0035035035035035035,0.0034034034034034033,0.004804804804804805,0.005805805805805806,0.006006006006006006,0.006106106106106106,0.007207207207207207,0.009309309309309309,0.011511511511511512,0.0075075075075075074,0.0045045045045045045,0.0026026026026026027,0.0014014014014014013,0.0008008008008008008,0.0005005005005005005,0.0006006006006006006,0.0002002002002002002,0.0003003003003003003,0.0001001001001001001,0.0004004004004004004,0.0004004004004004004,0.0012012012012012011,0.0018018018018018018,0.0025025025025025025,0.0036036036036036037,0.0045045045045045045,0.005305305305305305,0.006606606606606606,0.006206206206206206,0.008908908908908908,0.007907907907907907,0.005805805805805806,0.004704704704704705,0.0038038038038038036,0.003003003003003003,0.0019019019019019018,0.0022022022022022024,0.0009009009009009009,0.0009009009009009009,0.0006006006006006006,0.0004004004004004004,0.0006006006006006006,0.0005005005005005005,0.0004004004004004004,0.0008008008008008008,0.001001001001001001,0.0007007007007007007,0.0011011011011011012,0.0006006006006006006,0.0011011011011011012,0.0013013013013013013,0.0004004004004004004,0.0012012012012012011,0.0007007007007007007,0.0009009009009009009,0.0009009009009009009,0.0005005005005005005,0.001001001001001001,0.0004004004004004004,0.0007007007007007007,0.0005005005005005005,0.0007007007007007007,0.0001001001001001001,0.0002002002002002002,0.0002002002002002002,0.0001001001001001001,0.0002002002002002002,0.0002002002002002002,0.0003003003003003003,0.0001001001001001001,0.0,0.0001001001001001001,0.0,0.0,0.0002002002002002002,0.0002002002002002002,0.0001001001001001001,0.0003003003003003003,0.0003003003003003003,0.0001001001001001001,0.0001001001001001001,0.0002002002002002002,0.0001001001001001001,0.0001001001001001001,0.0002002002002002002,0.0001001001001001001,0.0001001001001001001,0.0,0.0,0.0002002002002002002,0.0,0.0,0.0002002002002002002,0.0001001001001001001,0.0,0.0002002002002002002,0.0002002002002002002,0.0,0.0001001001001001001,0.0,0.0001001001001001001,0.0,0.0,0.0001001001001001001,0.0,0.0001001001001001001,0.0,0.0,0.0001001001001001001,0.0,0.0,0.0,0.0,0.0002002002002002002,0.0,0.0,0.0,0.0001001001001001001,0.0,0.0,0.0,0.0001001001001001001,0.0,0.0,0.0,0.0,0.0,0.0,0.0,0.0,0.0001001001001001001,0.0,0.0002002002002002002,0.0,0.0,0.0,0.0001001001001001001,0.0,0.0,0.0,0.0001001001001001001,0.0,0.0,0.0,0.0,0.0001001001001001001,0.0,0.0,0.0,0.0,0.0,0.0,0.0,0.0,0.0001001001001001001,0.0,0.0,0.0,0.0,0.0,0.0002002002002002002,0.0001001001001001001,0.0,0.0,0.0,0.0,0.0,0.0,0.0001001001001001001,0.0001001001001001001,0.0,0.0001001001001001001,0.0,0.0,0.0,0.0,0.0,0.0,0.0,0.0,0.0,0.0001001001001001001,0.0,0.0,0.0,0.0,0.0001001001001001001,0.0001001001001001001,0.0,0.0001001001001001001,0.0001001001001001001,0.0001001001001001001,0.0,0.0001001001001001001,0.0,0.0,0.0,0.0,0.0001001001001001001,0.0,0.0,0.0,0.0002002002002002002,0.0005005005005005005,0.0,0.0002002002002002002,0.0003003003003003003,0.0,0.0001001001001001001,0.0002002002002002002,0.0001001001001001001,0.0001001001001001001,0.0002002002002002002,0.0001001001001001001,0.0003003003003003003,0.0004004004004004004,0.0002002002002002002,0.0004004004004004004,0.0,0.0004004004004004004,0.0004004004004004004,0.0003003003003003003,0.0005005005005005005,0.001001001001001001,0.0006006006006006006,0.0006006006006006006,0.0002002002002002002,0.0009009009009009009,0.0002002002002002002,0.0005005005005005005,0.0008008008008008008,0.001001001001001001,0.0001001001001001001,0.0005005005005005005,0.0003003003003003003,0.0001001001001001001,0.0008008008008008008,0.0006006006006006006,0.0003003003003003003,0.0007007007007007007,0.0003003003003003003,0.0004004004004004004,0.0001001001001001001,0.0003003003003003003,0.0004004004004004004,0.0003003003003003003,0.0001001001001001001,0.0002002002002002002,0.0004004004004004004,0.0001001001001001001,0.0004004004004004004,0.0001001001001001001,0.0002002002002002002,0.0006006006006006006,0.0,0.0004004004004004004,0.0002002002002002002,0.0002002002002002002,0.0005005005005005005,0.0005005005005005005,0.0004004004004004004,0.0003003003003003003,0.0003003003003003003,0.0004004004004004004,0.0004004004004004004,0.0008008008008008008,0.0006006006006006006,0.0007007007007007007,0.0007007007007007007,0.001001001001001001,0.0008008008008008008,0.0015015015015015015,0.0013013013013013013,0.002102102102102102,0.0017017017017017016,0.0022022022022022024,0.0022022022022022024,0.002002002002002002,0.0028028028028028026,0.0035035035035035035,0.004404404404404405,0.005105105105105105,0.0038038038038038036,0.004204204204204204,0.0055055055055055055,0.004404404404404405,0.006206206206206206,0.0065065065065065065,0.006306306306306306,0.0055055055055055055,0.006406406406406407,0.0075075075075075074,0.006606606606606606,0.008608608608608608,0.008108108108108109,0.009209209209209208,0.01071071071071071,0.010510510510510511,0.012412412412412413,0.013113113113113114,0.011411411411411412,0.013813813813813814,0.014314314314314314,0.015515515515515516,0.015615615615615615,0.017917917917917917,0.02072072072072072,0.02012012012012012,0.02142142142142142,0.02032032032032032,0.01951951951951952,0.02052052052052052,0.01991991991991992,0.02082082082082082,0.02042042042042042,0.022822822822822823,0.02032032032032032,0.02132132132132132,0.01891891891891892,0.014714714714714715,0.013113113113113114,0.012412412412412413,0.00980980980980981,0.008308308308308308,0.006606606606606606,0.0055055055055055055,0.005105105105105105,0.004404404404404405,0.0026026026026026027,0.0022022022022022024,0.002302302302302302,0.0015015015015015015,0.0012012012012012011,0.0014014014014014013,0.0018018018018018018,0.002002002002002002,0.0007007007007007007,0.0009009009009009009,0.0014014014014014013,0.0008008008008008008,0.0015015015015015015,0.0011011011011011012,0.0012012012012012011,0.0009009009009009009,0.0008008008008008008,0.0012012012012012011,0.0007007007007007007,0.0012012012012012011,0.0008008008008008008,0.0008008008008008008,0.0007007007007007007,0.001001001001001001,0.0007007007007007007,0.001001001001001001,0.0004004004004004004,0.0003003003003003003,0.0004004004004004004,0.0005005005005005005,0.0004004004004004004,0.0006006006006006006,0.0005005005005005005,0.0002002002002002002,0.0004004004004004004,0.0001001001001001001,0.0002002002002002002,0.0003003003003003003,0.0006006006006006006,0.0001001001001001001,0.0003003003003003003,0.0002002002002002002,0.0,0.0002002002002002002,0.0004004004004004004,0.0004004004004004004,0.0002002002002002002,0.0004004004004004004,0.0004004004004004004,0.0005005005005005005,0.0001001001001001001,0.0003003003003003003,0.0005005005005005005,0.0002002002002002002,0.0,0.0005005005005005005,0.0,0.0001001001001001001,0.0004004004004004004,0.0003003003003003003,0.0003003003003003003,0.0002002002002002002,0.0001001001001001001,0.0001001001001001001,0.0005005005005005005,0.0004004004004004004,0.0004004004004004004,0.0003003003003003003,0.0001001001001001001,0.0004004004004004004,0.0005005005005005005,0.0006006006006006006,0.0003003003003003003,0.0005005005005005005,0.0007007007007007007,0.0004004004004004004,0.0006006006006006006,0.0008008008008008008,0.0004004004004004004,0.0004004004004004004,0.0005005005005005005,0.0009009009009009009,0.0004004004004004004,0.0012012012012012011,0.0009009009009009009,0.0005005005005005005,0.001001001001001001,0.0009009009009009009,0.0011011011011011012,0.0012012012012012011,0.0017017017017017016,0.0009009009009009009,0.0012012012012012011,0.0011011011011011012,0.0013013013013013013,0.0012012012012012011,0.002102102102102102,0.0022022022022022024,0.0017017017017017016,0.0009009009009009009,0.0012012012012012011,0.0007007007007007007,0.0011011011011011012,0.0009009009009009009,0.0011011011011011012,0.0015015015015015015,0.0009009009009009009,0.0017017017017017016,0.0014014014014014013,0.0006006006006006006,0.001001001001001001,0.0009009009009009009,0.0009009009009009009,0.0006006006006006006,0.0009009009009009009,0.0007007007007007007,0.0011011011011011012,0.0008008008008008008,0.0006006006006006006,0.0009009009009009009,0.0007007007007007007,0.0008008008008008008,0.0008008008008008008,0.0011011011011011012,0.0004004004004004004,0.0007007007007007007,0.0006006006006006006,0.0009009009009009009,0.001001001001001001,0.0012012012012012011,0.001001001001001001,0.0008008008008008008,0.0006006006006006006,0.0013013013013013013,0.0007007007007007007,0.0007007007007007007,0.0004004004004004004,0.0012012012012012011,0.0011011011011011012,0.0011011011011011012,0.0005005005005005005,0.001001001001001001,0.0009009009009009009,0.0014014014014014013,0.0016016016016016017,0.0028028028028028026,0.0016016016016016017,0.002302302302302302,0.002702702702702703,0.0016016016016016017,0.0017017017017017016,0.003303303303303303,0.0022022022022022024,0.0022022022022022024,0.002102102102102102,0.0018018018018018018,0.0015015015015015015,0.0025025025025025025,0.003103103103103103,0.003003003003003003,0.0018018018018018018,0.0018018018018018018,0.0024024024024024023,0.002702702702702703,0.004104104104104104,0.0035035035035035035,0.0022022022022022024,0.0028028028028028026,0.002902902902902903,0.0034034034034034033,0.0015015015015015015,0.003303303303303303,0.003103103103103103,0.004004004004004004,0.0035035035035035035,0.004904904904904905,0.003703703703703704,0.0038038038038038036,0.003003003003003003,0.004104104104104104,0.002902902902902903,0.002702702702702703,0.0024024024024024023,0.002102102102102102,0.0024024024024024023,0.0022022022022022024,0.0028028028028028026,0.002102102102102102,0.0009009009009009009,0.0011011011011011012,0.0028028028028028026,0.0009009009009009009,0.0015015015015015015,0.0014014014014014013,0.0011011011011011012,0.001001001001001001,0.0015015015015015015,0.0016016016016016017,0.0015015015015015015,0.0014014014014014013,0.0013013013013013013,0.0011011011011011012,0.001001001001001001,0.0009009009009009009,0.0013013013013013013,0.0016016016016016017,0.0,0.0,0.0,0.0,0.0)
#mids=mids[58:length(mids)]
#counts=counts[58:length(counts)]

plot(c(seq(-290,0,by=1),0),rep(2,length(c(seq(290,0,by=-1),0))), xlab="", ylab="Frequency of shift in origination rate", xlim=c(-270,-230), ylim=c(0,0.03), type="l", col="white",lwd="1",las="1",cex.axis="1",cex.main="1",cex.lab="1",bty="n", main="B", axes=F)
rect(-323.2,-0.02,-298.9,300, col="white", border=NA)
rect(-298.9,-0.02,-272.95,300, col="whitesmoke", border=NA)
rect(-272.95,-0.02,-259.1,300, col="white", border=NA)
rect(-259.1,-0.02,-251.9,300, col="whitesmoke", border=NA)
rect(-251.9,-0.02,-247.2,300, col="white", border=NA)
rect(-247.2,-0.02,-237,300, col="whitesmoke", border=NA)
rect(-237,-0.02,-201.3,300, col="white", border=NA)
rect(-201.3,-0.02,-174.1,300, col="whitesmoke", border=NA)
rect(-174.1,-0.02,-163.5,300, col="white", border=NA)
rect(-163.5,-0.02,-145,300, col="whitesmoke", border=NA)
rect(-145,-0.02,-100.5,300, col="white", border=NA)
rect(-100.5,-0.02,-66,300, col="whitesmoke", border=NA)
rect(-66,-0.02,-56,300, col="white", border=NA)
rect(-56,-0.02,-33.9,300, col="whitesmoke", border=NA)
rect(-33.9,-0.02,-23.03,300, col="white", border=NA)
rect(-23.03,-0.02,-5.33,300, col="whitesmoke", border=NA)
rect(-5.33,-0.02,-2.58,300, col="white", border=NA)
rect(-2.58,-0.02,0,300, col="whitesmoke", border=NA)

rect(-261.28,-3,-259.51,300, col=alpha('#ffaf03',0.2), border=NA)
rect(-234.5,-3,-232,300, col=alpha('#ffaf03',0.2), border=NA)

axis(side=1, seq(-280, -220, by=10), col="black",col.axis="black",las=1)
axis(side=2, seq(0, 0.03, by=0.01), col="black",col.axis="black",las=2)
abline(v=c(-251.902),col="red",lty="dashed",lwd="2")

lines(mids,counts,type = 'h', lwd=5, col='#4c4cec')
bf2 = 0.0011386366624430416
bf6 = 0.008352685942529182
abline(h=bf2, lty=2)
abline(h=bf6, lty=2)

add_geochrono(0, -0.15)


# Extinction rate
time=c(-204.57620852739493, -204.67622134016804,-204.77623415294116,-204.87624696571427,-204.9762597784874,-205.07627259126048,-205.1762854040336,-205.2762982168067,-205.37631102957982,-205.4763238423529,-205.57633665512603,-205.67634946789914,-205.77636228067226,-205.87637509344535,-205.97638790621846,-206.07640071899158,-206.1764135317647,-206.27642634453778,-206.3764391573109,-206.476451970084,-206.57646478285713,-206.67647759563025,-206.77649040840333,-206.87650322117645,-206.97651603394957,-207.07652884672268,-207.17654165949577,-207.27655447226888,-207.376567285042,-207.47658009781512,-207.5765929105882,-207.67660572336132,-207.77661853613444,-207.87663134890755,-207.97664416168064,-208.07665697445375,-208.17666978722687,-208.2766826,-208.3766954127731,-208.4767082255462,-208.5767210383193,-208.67673385109242,-208.77674666386554,-208.87675947663863,-208.97677228941174,-209.07678510218486,-209.17679791495797,-209.27681072773106,-209.37682354050418,-209.4768363532773,-209.5768491660504,-209.6768619788235,-209.7768747915966,-209.87688760436973,-209.97690041714284,-210.07691322991596,-210.17692604268905,-210.27693885546216,-210.37695166823528,-210.4769644810084,-210.57697729378148,-210.6769901065546,-210.7770029193277,-210.87701573210083,-210.97702854487392,-211.07704135764703,-211.17705417042015,-211.27706698319327,-211.37707979596635,-211.47709260873947,-211.57710542151258,-211.6771182342857,-211.77713104705882,-211.8771438598319,-211.97715667260502,-212.07716948537814,-212.17718229815125,-212.27719511092434,-212.37720792369745,-212.47722073647057,-212.5772335492437,-212.67724636201677,-212.7772591747899,-212.877271987563,-212.97728480033612,-213.07729761310924,-213.17731042588233,-213.27732323865544,-213.37733605142856,-213.47734886420167,-213.57736167697476,-213.67737448974788,-213.777387302521,-213.8774001152941,-213.9774129280672,-214.0774257408403,-214.17743855361343,-214.27745136638654,-214.37746417915963,-214.47747699193275,-214.57748980470586,-214.67750261747898,-214.7775154302521,-214.87752824302518,-214.9775410557983,-215.0775538685714,-215.17756668134453,-215.27757949411762,-215.37759230689073,-215.47760511966385,-215.57761793243697,-215.67763074521005,-215.77764355798317,-215.87765637075628,-215.9776691835294,-216.0776819963025,-216.1776948090756,-216.27770762184872,-216.37772043462184,-216.47773324739495,-216.57774606016804,-216.67775887294115,-216.77777168571427,-216.8777844984874,-216.97779731126047,-217.0778101240336,-217.1778229368067,-217.27783574957982,-217.3778485623529,-217.47786137512603,-217.57787418789914,-217.67788700067226,-217.77789981344534,-217.87791262621846,-217.97792543899158,-218.0779382517647,-218.1779510645378,-218.2779638773109,-218.377976690084,-218.47798950285713,-218.57800231563024,-218.67801512840333,-218.77802794117645,-218.87804075394956,-218.97805356672268,-219.07806637949577,-219.17807919226888,-219.278092005042,-219.3781048178151,-219.4781176305882,-219.57813044336132,-219.67814325613443,-219.77815606890755,-219.87816888168066,-219.97818169445375,-220.07819450722687,-220.17820731999998,-220.2782201327731,-220.3782329455462,-220.4782457583193,-220.57825857109242,-220.67827138386554,-220.77828419663862,-220.87829700941174,-220.97830982218485,-221.07832263495797,-221.17833544773106,-221.27834826050417,-221.3783610732773,-221.4783738860504,-221.57838669882352,-221.6783995115966,-221.77841232436973,-221.87842513714284,-221.97843794991596,-222.07845076268904,-222.17846357546216,-222.27847638823528,-222.3784892010084,-222.47850201378148,-222.5785148265546,-222.6785276393277,-222.77854045210083,-222.87855326487391,-222.97856607764703,-223.07857889042015,-223.17859170319326,-223.27860451596638,-223.37861732873947,-223.47863014151258,-223.5786429542857,-223.6786557670588,-223.7786685798319,-223.87868139260502,-223.97869420537813,-224.07870701815125,-224.17871983092434,-224.27873264369745,-224.37874545647057,-224.47875826924368,-224.57877108201677,-224.6787838947899,-224.778796707563,-224.87880952033612,-224.97882233310924,-225.07883514588232,-225.17884795865544,-225.27886077142855,-225.37887358420167,-225.47888639697476,-225.57889920974787,-225.678912022521,-225.7789248352941,-225.8789376480672,-225.9789504608403,-226.07896327361343,-226.17897608638654,-226.27898889915966,-226.37900171193274,-226.47901452470586,-226.57902733747898,-226.6790401502521,-226.77905296302518,-226.8790657757983,-226.9790785885714,-227.07909140134453,-227.17910421411761,-227.27911702689073,-227.37912983966385,-227.47914265243696,-227.57915546521005,-227.67916827798317,-227.77918109075628,-227.8791939035294,-227.9792067163025,-228.0792195290756,-228.17923234184872,-228.27924515462183,-228.37925796739495,-228.47927078016804,-228.57928359294115,-228.67929640571427,-228.77930921848738,-228.87932203126047,-228.9793348440336,-229.0793476568067,-229.17936046957982,-229.2793732823529,-229.37938609512602,-229.47939890789914,-229.57941172067225,-229.67942453344537,-229.77943734621846,-229.87945015899157,-229.9794629717647,-230.0794757845378,-230.1794885973109,-230.279501410084,-230.37951422285713,-230.47952703563024,-230.57953984840333,-230.67955266117644,-230.77956547394956,-230.87957828672268,-230.97959109949576,-231.07960391226888,-231.179616725042,-231.2796295378151,-231.37964235058823,-231.47965516336131,-231.57966797613443,-231.67968078890755,-231.77969360168066,-231.87970641445375,-231.97971922722687,-232.07973203999998,-232.1797448527731,-232.27975766554619,-232.3797704783193,-232.47978329109242,-232.57979610386553,-232.67980891663862,-232.77982172941174,-232.87983454218485,-232.97984735495797,-233.07986016773108,-233.17987298050417,-233.2798857932773,-233.3798986060504,-233.47991141882352,-233.5799242315966,-233.67993704436972,-233.77994985714284,-233.87996266991595,-233.97997548268904,-234.07998829546216,-234.18000110823527,-234.2800139210084,-234.38002673378148,-234.4800395465546,-234.5800523593277,-234.68006517210083,-234.78007798487394,-234.88009079764703,-234.98010361042014,-235.08011642319326,-235.18012923596638,-235.28014204873946,-235.38015486151258,-235.4801676742857,-235.5801804870588,-235.6801932998319,-235.78020611260501,-235.88021892537813,-235.98023173815125,-236.08024455092433,-236.18025736369745,-236.28027017647057,-236.38028298924368,-236.4802958020168,-236.58030861478989,-236.680321427563,-236.78033424033612,-236.88034705310923,-236.98035986588232,-237.08037267865544,-237.18038549142855,-237.28039830420167,-237.38041111697476,-237.48042392974787,-237.580436742521,-237.6804495552941,-237.7804623680672,-237.8804751808403,-237.98048799361342,-238.08050080638654,-238.18051361915965,-238.28052643193274,-238.38053924470586,-238.48055205747897,-238.5805648702521,-238.68057768302518,-238.7805904957983,-238.8806033085714,-238.98061612134453,-239.0806289341176,-239.18064174689073,-239.28065455966384,-239.38066737243696,-239.48068018521008,-239.58069299798316,-239.68070581075628,-239.7807186235294,-239.8807314363025,-239.9807442490756,-240.08075706184871,-240.18076987462183,-240.28078268739495,-240.38079550016803,-240.48080831294115,-240.58082112571427,-240.68083393848738,-240.78084675126047,-240.88085956403359,-240.9808723768067,-241.08088518957982,-241.18089800235293,-241.28091081512602,-241.38092362789914,-241.48093644067225,-241.58094925344537,-241.68096206621846,-241.78097487899157,-241.8809876917647,-241.9810005045378,-242.0810133173109,-242.181026130084,-242.28103894285712,-242.38105175563024,-242.48106456840333,-242.58107738117644,-242.68109019394956,-242.78110300672267,-242.8811158194958,-242.98112863226888,-243.081141445042,-243.1811542578151,-243.28116707058822,-243.3811798833613,-243.48119269613443,-243.58120550890754,-243.68121832168066,-243.78123113445375,-243.88124394722686,-243.98125675999998,-244.0812695727731,-244.18128238554618,-244.2812951983193,-244.38130801109241,-244.48132082386553,-244.58133363663865,-244.68134644941173,-244.78135926218485,-244.88137207495797,-244.98138488773108,-245.08139770050417,-245.18141051327729,-245.2814233260504,-245.38143613882352,-245.4814489515966,-245.58146176436972,-245.68147457714284,-245.78148738991595,-245.88150020268904,-245.98151301546216,-246.08152582823527,-246.1815386410084,-246.2815514537815,-246.3815642665546,-246.4815770793277,-246.58158989210082,-246.68160270487394,-246.78161551764703,-246.88162833042014,-246.98164114319326,-247.08165395596637,-247.18166676873946,-247.28167958151258,-247.3816923942857,-247.4817052070588,-247.5817180198319,-247.681730832605,-247.78174364537813,-247.88175645815124,-247.98176927092436,-248.08178208369745,-248.18179489647056,-248.28180770924368,-248.3818205220168,-248.48183333478988,-248.581846147563,-248.68185896033611,-248.78187177310923,-248.88188458588232,-248.98189739865543,-249.08191021142855,-249.18192302420167,-249.28193583697475,-249.38194864974787,-249.48196146252099,-249.5819742752941,-249.68198708806722,-249.7819999008403,-249.88201271361342,-249.98202552638654,-250.08203833915965,-250.18205115193274,-250.28206396470586,-250.38207677747897,-250.4820895902521,-250.58210240302517,-250.6821152157983,-250.7821280285714,-250.88214084134452,-250.9821536541176,-251.08216646689073,-251.18217927966384,-251.28219209243696,-251.38220490521007,-251.48221771798316,-251.58223053075628,-251.6822433435294,-251.7822561563025,-251.8822689690756,-251.9822817818487,-252.08229459462183,-252.18230740739494,-252.28232022016803,-252.38233303294115,-252.48234584571426,-252.58235865848738,-252.6823714712605,-252.78238428403358,-252.8823970968067,-252.98240990957981,-253.08242272235293,-253.18243553512602,-253.28244834789913,-253.38246116067225,-253.48247397344537,-253.58248678621845,-253.68249959899157,-253.78251241176469,-253.8825252245378,-253.9825380373109,-254.082550850084,-254.18256366285712,-254.28257647563024,-254.38258928840335,-254.48260210117644,-254.58261491394956,-254.68262772672267,-254.7826405394958,-254.88265335226887,-254.982666165042,-255.0826789778151,-255.18269179058822,-255.2827046033613,-255.38271741613443,-255.48273022890754,-255.58274304168066,-255.68275585445375,-255.78276866722686,-255.88278147999998,-255.98279429277306,-256.0828071055462,-256.1828199183193,-256.2828327310924,-256.3828455438655,-256.48285835663864,-256.58287116941176,-256.6828839821849,-256.78289679495794,-256.88290960773105,-256.98292242050417,-257.0829352332773,-257.1829480460504,-257.2829608588235,-257.38297367159663,-257.48298648436975,-257.5829992971428,-257.6830121099159,-257.78302492268904,-257.88303773546215,-257.98305054823527,-258.0830633610084,-258.1830761737815,-258.2830889865546,-258.38310179932773,-258.4831146121008,-258.5831274248739,-258.683140237647,-258.78315305042014,-258.88316586319326,-258.98317867596637,-259.0831914887395,-259.1832043015126,-259.28321711428566,-259.3832299270588,-259.4832427398319,-259.583255552605,-259.6832683653781,-259.78328117815124,-259.88329399092436,-259.9833068036975,-260.0833196164706,-260.18333242924365,-260.28334524201676,-260.3833580547899,-260.483370867563,-260.5833836803361,-260.6833964931092,-260.78340930588234,-260.88342211865546,-260.9834349314286,-261.08344774420164,-261.18346055697475,-261.28347336974787,-261.383486182521,-261.4834989952941,-261.5835118080672,-261.68352462084033,-261.78353743361345,-261.8835502463865,-261.9835630591596,-262.08357587193274,-262.18358868470585,-262.28360149747897,-262.3836143102521,-262.4836271230252,-262.5836399357983,-262.68365274857143,-262.7836655613445,-262.8836783741176,-262.9836911868907,-263.08370399966384,-263.18371681243696,-263.28372962521007,-263.3837424379832,-263.4837552507563,-263.58376806352936,-263.6837808763025,-263.7837936890756,-263.8838065018487,-263.9838193146218,-264.08383212739494,-264.18384494016806,-264.2838577529412,-264.3838705657143,-264.48388337848735,-264.58389619126046,-264.6839090040336,-264.7839218168067,-264.8839346295798,-264.9839474423529,-265.08396025512604,-265.18397306789916,-265.2839858806722,-265.38399869344533,-265.48401150621845,-265.58402431899157,-265.6840371317647,-265.7840499445378,-265.8840627573109,-265.98407557008403,-266.08408838285715,-266.1841011956302,-266.2841140084033,-266.38412682117644,-266.48413963394955,-266.58415244672267,-266.6841652594958,-266.7841780722689,-266.884190885042,-266.9842036978151,-267.0842165105882,-267.1842293233613,-267.2842421361344,-267.38425494890754,-267.48426776168066,-267.58428057445377,-267.6842933872269,-267.7843062,-267.88431901277306,-267.9843318255462,-268.0843446383193,-268.1843574510924,-268.2843702638655,-268.38438307663864,-268.48439588941176,-268.5844087021849,-268.68442151495793,-268.78443432773105,-268.88444714050416,-268.9844599532773,-269.0844727660504,-269.1844855788235,-269.2844983915966,-269.38451120436974,-269.48452401714286,-269.5845368299159,-269.68454964268903,-269.78456245546215,-269.88457526823527,-269.9845880810084,-270.0846008937815,-270.1846137065546,-270.28462651932773,-270.3846393321008,-270.4846521448739,-270.584664957647,-270.68467777042014,-270.78469058319325,-270.88470339596637,-270.9847162087395,-271.0847290215126,-271.1847418342857,-271.2847546470588,-271.3847674598319,-271.484780272605,-271.5847930853781,-271.68480589815124,-271.78481871092436,-271.88483152369747,-271.9848443364706,-272.08485714924365,-272.18486996201676,-272.2848827747899,-272.384895587563,-272.4849084003361,-272.5849212131092,-272.68493402588234,-272.78494683865546,-272.8849596514286,-272.98497246420163,-273.08498527697475,-273.18499808974786,-273.285010902521,-273.3850237152941,-273.4850365280672,-273.5850493408403,-273.68506215361344,-273.7850749663865,-273.8850877791596,-273.98510059193273,-274.08511340470585,-274.18512621747897,-274.2851390302521,-274.3851518430252,-274.4851646557983,-274.58517746857143,-274.6851902813445,-274.7852030941176,-274.8852159068907,-274.98522871966384,-275.08524153243695,-275.18525434521007,-275.2852671579832,-275.3852799707563,-275.48529278352936,-275.5853055963025,-275.6853184090756,-275.7853312218487,-275.8853440346218,-275.98535684739494,-276.08536966016806,-276.18538247294117,-276.2853952857143,-276.38540809848735,-276.48542091126046,-276.5854337240336,-276.6854465368067,-276.7854593495798,-276.8854721623529,-276.98548497512604,-277.08549778789916,-277.1855106006722,-277.28552341344533,-277.38553622621845,-277.48554903899156,-277.5855618517647,-277.6855746645378,-277.7855874773109,-277.885600290084,-277.98561310285714,-278.0856259156302,-278.1856387284033,-278.28565154117643,-278.38566435394955,-278.48567716672267,-278.5856899794958,-278.6857027922689,-278.785715605042,-278.8857284178151,-278.9857412305882,-279.0857540433613,-279.1857668561344,-279.28577966890754,-279.38579248168065,-279.48580529445377,-279.5858181072269,-279.68583092,-279.78584373277306,-279.8858565455462,-279.9858693583193,-280.0858821710924,-280.1858949838655,-280.28590779663864,-280.38592060941176,-280.48593342218487,-280.58594623495793,-280.68595904773105,-280.78597186050416,-280.8859846732773,-280.9859974860504,-281.0860102988235,-281.1860231115966,-281.28603592436974,-281.38604873714286,-281.4860615499159,-281.58607436268903,-281.68608717546215,-281.78609998823526,-281.8861128010084,-281.9861256137815,-282.0861384265546,-282.1861512393277,-282.2861640521008,-282.3861768648739,-282.486189677647,-282.58620249042013,-282.68621530319325,-282.78622811596637,-282.8862409287395,-282.9862537415126,-283.0862665542857,-283.1862793670588,-283.2862921798319,-283.386304992605,-283.4863178053781,-283.58633061815124,-283.68634343092435,-283.78635624369747,-283.8863690564706,-283.98638186924364,-284.08639468201676,-284.1864074947899,-284.286420307563,-284.3864331203361,-284.4864459331092,-284.58645874588234,-284.68647155865546,-284.78648437142857,-284.88649718420163,-284.98650999697475,-285.08652280974786,-285.186535622521,-285.2865484352941,-285.3865612480672,-285.4865740608403,-285.58658687361344,-285.6865996863865,-285.7866124991596,-285.88662531193273,-285.98663812470585,-286.08665093747896,-286.1866637502521,-286.2866765630252,-286.3866893757983,-286.4867021885714,-286.5867150013445,-286.6867278141176,-286.7867406268907,-286.88675343966383,-286.98676625243695,-287.08677906521007,-287.1867918779832,-287.2868046907563,-287.3868175035294,-287.4868303163025,-287.5868431290756,-287.6868559418487,-287.7868687546218,-287.88688156739494,-287.98689438016805,-288.08690719294117,-288.1869200057143,-288.28693281848734,-288.38694563126046,-288.4869584440336,-288.5869712568067,-288.6869840695798,-288.7869968823529,-288.88700969512604,-288.98702250789916,-289.08703532067227,-289.18704813344533,-289.28706094621845,-289.38707375899156,-289.4870865717647,-289.5870993845378,-289.6871121973109,-289.787125010084,-289.88713782285714,-289.9871506356302,-290.0871634484033,-290.18717626117643,-290.28718907394955,-290.38720188672266,-290.4872146994958,-290.5872275122689,-290.687240325042,-290.7872531378151,-290.8872659505882,-290.9872787633613,-291.0872915761344,-291.18730438890753,-291.28731720168065,-291.38733001445377,-291.4873428272269,-291.58735564,-291.68736845277306,-291.7873812655462,-291.8873940783193,-291.9874068910924,-292.0874197038655,-292.18743251663864,-292.28744532941175,-292.38745814218487,-292.487470954958,-292.58748376773104,-292.68749658050416,-292.7875093932773,-292.8875222060504,-292.9875350188235,-293.0875478315966,-293.18756064436974,-293.28757345714286,-293.3875862699159,-293.48759908268903)
rate=c(0.323463711355592, 0.323463711355592,0.323463711355592,0.323463711355592,0.323463711355592,0.323463711355592,0.323463711355592,0.323463711355592,0.323463711355592,0.323463711355592,0.323463711355592,0.323463711355592,0.323463711355592,0.323463711355592,0.323463711355592,0.323463711355592,0.323463711355592,0.323463711355592,0.323463711355592,0.323463711355592,0.32350147095955495,0.32350147095955495,0.3235198310394336,0.32354311361206906,0.3235914958790356,0.3236256707065728,0.3236256707065728,0.3236991719876796,0.3237383534672089,0.3237383534672089,0.32373919008714236,0.3237383534672089,0.3237383534672089,0.3236991719876796,0.3236239909992973,0.32354311361206906,0.3235222956004936,0.32344319025230517,0.3232267355589393,0.32295945905591816,0.32260671564756693,0.32176877940166515,0.320311854954217,0.31833618122296814,0.3154301711733315,0.31076276742049885,0.30656979652227406,0.30000605682661163,0.29261289130863943,0.280485731545597,0.26807644004448294,0.2542494630399281,0.23500345527567068,0.21036081448967356,0.18120450114685366,0.11132949214567213,0.09373735383270893,0.0854515012412313,0.08066956222903812,0.07730566011550483,0.07422102505602396,0.07231031587499269,0.07068189368195787,0.06950248238930555,0.06834304272279908,0.06732005112443928,0.06651868835448949,0.0657425461926436,0.06524137738755194,0.06483464188399438,0.0644544167194473,0.06409052268699458,0.06373741717770712,0.06349576894174411,0.06328876259253191,0.06309621593852519,0.0629564462524855,0.06284937274414487,0.06270747011232984,0.06265067490660493,0.06256619201437581,0.06249690993727117,0.06245535922758176,0.062413288738896025,0.0623736803155154,0.06232317011562184,0.06228982606426797,0.06224831859014501,0.062197113777811106,0.06216698299655732,0.06214137737780336,0.062117896972259404,0.06210320511833952,0.062081098442872754,0.062062237456032246,0.062035672679966083,0.062004240717254945,0.061985222258598295,0.06197334304864271,0.06195605810202784,0.061930977834400006,0.06192196906081101,0.06191078049835176,0.061909600267050016,0.06190158983246305,0.06190158983246305,0.06188575333421934,0.06188372099894757,0.0618764124257406,0.06185679862335862,0.06185157380861808,0.06185157380861808,0.06185157380861808,0.06185157380861808,0.06185157380861808,0.061850321399627546,0.061849112441265376,0.061849112441265376,0.061849112441265376,0.061849112441265376,0.061849112441265376,0.061849112441265376,0.061849112441265376,0.061849112441265376,0.061849112441265376,0.06184794852867327,0.06184794852867327,0.06184794852867327,0.06184794852867327,0.06184794852867327,0.06184794852867327,0.061849112441265376,0.061849112441265376,0.061849112441265376,0.061849112441265376,0.06184794852867327,0.06184794852867327,0.06184794852867327,0.061849112441265376,0.061849112441265376,0.061849112441265376,0.061849112441265376,0.061849112441265376,0.061849112441265376,0.061849112441265376,0.061849112441265376,0.061849112441265376,0.061849112441265376,0.061849112441265376,0.061849112441265376,0.061849112441265376,0.061849112441265376,0.061849112441265376,0.061849112441265376,0.061849112441265376,0.061849112441265376,0.061849112441265376,0.061850321399627546,0.061850321399627546,0.061850321399627546,0.061850321399627546,0.061850321399627546,0.061850321399627546,0.061850321399627546,0.061850321399627546,0.061850321399627546,0.061852681684431365,0.061852681684431365,0.061852681684431365,0.061852681684431365,0.061852681684431365,0.061852681684431365,0.061852681684431365,0.061852681684431365,0.06185679862335862,0.06185679862335862,0.06185679862335862,0.06185679862335862,0.06185679862335862,0.06185679862335862,0.061864867615980534,0.061864867615980534,0.06186947957162797,0.0618764124257406,0.0618764124257406,0.06188372099894757,0.06188575333421934,0.06189338960869952,0.06190158983246305,0.06190448674571998,0.06190158983246305,0.06190158983246305,0.06190158983246305,0.06190158983246305,0.06190158983246305,0.06190158983246305,0.06190158983246305,0.06190448674571998,0.06190448674571998,0.06190448674571998,0.06190448674571998,0.06190448674571998,0.061905334347790615,0.061908030508628385,0.061908030508628385,0.06191058630168548,0.06191058630168548,0.06191078049835176,0.06191078049835176,0.06191078049835176,0.061920078548648505,0.061923168822714564,0.06192495364738909,0.06192495364738909,0.06192495364738909,0.06192495364738909,0.061928295737718686,0.061930977834400006,0.061930977834400006,0.061939883038205246,0.061939883038205246,0.061939883038205246,0.06194743373865788,0.06194743373865788,0.06194743373865788,0.06195605810202784,0.0619518218896833,0.0619518218896833,0.0619518218896833,0.0619518218896833,0.0619518218896833,0.0619518218896833,0.0619518218896833,0.0619518218896833,0.0619518218896833,0.0619518218896833,0.0619518218896833,0.0619518218896833,0.0619518218896833,0.0619518218896833,0.0619518218896833,0.0619518218896833,0.0619518218896833,0.0619518218896833,0.0619518218896833,0.0619518218896833,0.06194743373865788,0.061939883038205246,0.061939883038205246,0.061939883038205246,0.061939883038205246,0.061939883038205246,0.061939883038205246,0.06194743373865788,0.06194743373865788,0.06194743373865788,0.06194743373865788,0.06194743373865788,0.06194743373865788,0.06194743373865788,0.06194743373865788,0.06194743373865788,0.06194743373865788,0.06194743373865788,0.06194743373865788,0.06194743373865788,0.061939883038205246,0.061930977834400006,0.061930977834400006,0.061930977834400006,0.061928295737718686,0.061928295737718686,0.061928295737718686,0.061928295737718686,0.061928295737718686,0.061928295737718686,0.061928295737718686,0.061928295737718686,0.061928295737718686,0.061928295737718686,0.061928295737718686,0.061928295737718686,0.061930977834400006,0.061930977834400006,0.061930977834400006,0.061939883038205246,0.061939883038205246,0.061930977834400006,0.061930977834400006,0.061930977834400006,0.061939883038205246,0.061939883038205246,0.06194743373865788,0.06194743373865788,0.06194743373865788,0.06194743373865788,0.06194743373865788,0.06194743373865788,0.06194743373865788,0.06194743373865788,0.0619518218896833,0.0619518218896833,0.061965329353913925,0.0619712452673645,0.061980802418860226,0.06198787190862359,0.06209118718802614,0.06216009612668449,0.06225372181213832,0.062377687134470165,0.06259110504235199,0.06305968711601749,0.06413628451830944,0.06564541255588212,0.06829719368549644,0.07253295361282712,0.08784567545850211,0.41704834765804377,0.46838312561105766,0.49784928557438746,0.514017311518065,0.5215326322652203,0.5252154222160537,0.52663220448722,0.5269114878654972,0.5269114878654972,0.5270058122716113,0.5270058122716113,0.5270058122716113,0.52689757657881,0.5267767842541276,0.5261530887827177,0.5244134555830138,0.5205835450674645,0.513283511651978,0.5012960909174573,0.4818707406228417,0.4526321609074838,0.3893488483493128,0.11462333316755373,0.1060507455542868,0.10228829004013613,0.10016385222926608,0.09867611739339394,0.09785629360466215,0.09745848062053108,0.09714790467140433,0.09704142001178753,0.09695577132975068,0.09692029717079213,0.09688435228743177,0.09687783061312583,0.09686721846460253,0.09686030789066391,0.09685879195232419,0.09685794517599344,0.09685794517599344,0.09685345587592126,0.09684973841858407,0.09684973841858407,0.09685345587592126,0.09684973841858407,0.09684973841858407,0.09684973841858407,0.09684973841858407,0.09685345587592126,0.09685345587592126,0.09685345587592126,0.09685345587592126,0.09685345587592126,0.09685345587592126,0.09685345587592126,0.09685345587592126,0.09685345587592126,0.09685345587592126,0.09685794517599344,0.09685794517599344,0.09685794517599344,0.09685794517599344,0.09685794517599344,0.09685794517599344,0.09685879195232419,0.09685879195232419,0.09685879195232419,0.09685879195232419,0.09685879195232419,0.09685879195232419,0.09685879195232419,0.09685944365236464,0.09686030789066391,0.09686030789066391,0.09686030789066391,0.09686030789066391,0.09686030789066391,0.09686030789066391,0.09686030789066391,0.09686553446616922,0.09686553446616922,0.09686553446616922,0.09686553446616922,0.09686553446616922,0.09686553446616922,0.09686721846460253,0.09686942720533007,0.09686942720533007,0.09686942720533007,0.09687783061312583,0.09687783061312583,0.09687783061312583,0.0968808953603667,0.09688218036319642,0.09688305496216547,0.09688435228743177,0.09688981443731184,0.09689624490879176,0.09689624490879176,0.09690270137204052,0.09691054039045431,0.09691054039045431,0.09691341196240394,0.09691596323384004,0.09692029717079213,0.0969237346372122,0.0969237346372122,0.0969241180606708,0.09692744096663701,0.09693398262631639,0.09693569016541229,0.09693684871599086,0.09693817563743551,0.09694117827232382,0.09694660932669316,0.09695577132975068,0.09696414310025407,0.09696414310025407,0.09696612395322322,0.0969716575381308,0.0969716575381308,0.09698816863859823,0.09698816863859823,0.09699104051346129,0.0969960205629052,0.09700609166550897,0.09702144158864745,0.09702219943019784,0.09702219943019784,0.09702414226456016,0.09703013660254745,0.09704351432859573,0.09704975999398051,0.09706907185279035,0.09707148392264253,0.09707148392264253,0.0970739599815645,0.0970739599815645,0.0970739599815645,0.09707688538356157,0.09707815694128986,0.09707815694128986,0.09707815694128986,0.09708625566003898,0.09710256762230578,0.09710678074027851,0.09710678074027851,0.09710678074027851,0.09710678074027851,0.09710678074027851,0.09710678074027851,0.09710678074027851,0.09711142913086915,0.09711142913086915,0.09711142913086915,0.09711142913086915,0.09711142913086915,0.09711504292652064,0.09711504292652064,0.09711504292652064,0.09711504292652064,0.09711504292652064,0.09711142913086915,0.09710678074027851,0.09710678074027851,0.09710678074027851,0.09710256762230578,0.09710256762230578,0.09710256762230578,0.09710256762230578,0.09710256762230578,0.09710256762230578,0.09710256762230578,0.09710256762230578,0.09710256762230578,0.09710256762230578,0.09710256762230578,0.09710256762230578,0.0970980779938885,0.0970980779938885,0.0970980779938885,0.0970980779938885,0.0970980779938885,0.0970980779938885,0.0970980779938885,0.0970980779938885,0.09709326345857067,0.09708625566003898,0.09708625566003898,0.09708625566003898,0.09708625566003898,0.09708625566003898,0.09707918518328848,0.09707918518328848,0.09707918518328848,0.09707918518328848,0.09707918518328848,0.09707918518328848,0.09707918518328848,0.09708625566003898,0.09709326345857067,0.09709326345857067,0.09709326345857067,0.09709326345857067,0.09709326345857067,0.09709326345857067,0.09709326345857067,0.09709326345857067,0.09709326345857067,0.09709326345857067,0.09709326345857067,0.09709326345857067,0.09709326345857067,0.09709326345857067,0.09709326345857067,0.09709326345857067,0.09709326345857067,0.09709326345857067,0.09709326345857067,0.09709326345857067,0.09709326345857067,0.09709326345857067,0.09708625566003898,0.09708625566003898,0.09708625566003898,0.09708625566003898,0.09708625566003898,0.09708625566003898,0.09708625566003898,0.09708625566003898,0.09708625566003898,0.09708625566003898,0.09708625566003898,0.09708625566003898,0.09708625566003898,0.09708625566003898,0.09708625566003898,0.09708625566003898,0.09708625566003898,0.09708625566003898,0.09708625566003898,0.09708625566003898,0.09708625566003898,0.09708625566003898,0.09709326345857067,0.09709326345857067,0.09709326345857067,0.09709326345857067,0.09709326345857067,0.09709326345857067,0.09709326345857067,0.09709326345857067,0.09709326345857067,0.09709326345857067,0.09709326345857067,0.09709326345857067,0.09709326345857067,0.09709326345857067,0.09709326345857067,0.09709326345857067,0.09709326345857067,0.09709326345857067,0.09709326345857067,0.09709326345857067,0.09709326345857067,0.09709326345857067,0.09709326345857067,0.09709326345857067,0.09709326345857067,0.09709326345857067,0.09709326345857067,0.09709326345857067,0.09709326345857067,0.09709326345857067,0.0970980779938885,0.0970980779938885,0.0970980779938885,0.0970980779938885,0.0970980779938885,0.0970980779938885,0.0970980779938885,0.0970980779938885,0.09710256762230578,0.09710678074027851,0.09711142913086915,0.09711142913086915,0.09711504292652064,0.09711504292652064,0.09711504292652064,0.09711839997717467,0.09711839997717467,0.09711839997717467,0.09712273036160073,0.09712273036160073,0.09712273036160073,0.09712273036160073,0.09712273036160073,0.09712273036160073,0.09712273036160073,0.09712273036160073,0.09712273036160073,0.09712273036160073,0.09712684066324746,0.09712684066324746,0.09712684066324746,0.09713176645377061,0.09713784086198134,0.09713963639696853,0.09713963639696853,0.09714099683334917,0.09714099683334917,0.09714099683334917,0.09714339959591933,0.09714339959591933,0.09714339959591933,0.09714339959591933,0.09714339959591933,0.09714339959591933,0.09714544538237348,0.09714790467140433,0.09714790467140433,0.09715437770231763,0.09715437770231763,0.09715437770231763,0.09715437770231763,0.09715437770231763,0.09716007216497975,0.09716007216497975,0.09716007216497975,0.09716007216497975,0.09716268572752376,0.09716268572752376,0.09716268572752376,0.09716268572752376,0.09716268572752376,0.09716268572752376,0.09716441531358798,0.09716441531358798,0.09716867451852883,0.09716867451852883,0.09716867451852883,0.09717345980200698,0.0971742404538865,0.0971742404538865,0.0971742404538865,0.09717991461827076,0.09718635595942339,0.09718635595942339,0.09719391836195543,0.09719391836195543,0.09721033659797841,0.09722052768154706,0.09722218189300641,0.09723217350083348,0.09723275231093623,0.09725062771042184,0.09725392257180576,0.09725883859703124,0.09728147394379341,0.0972871774168288,0.09728879204626388,0.09730082772298354,0.09730924561320484,0.09731811094184316,0.09733062143968887,0.09733748044875021,0.09735754774283172,0.09736508018362033,0.09737503256041616,0.09737847531742702,0.09738356074173782,0.09739437217851171,0.09741550604884437,0.09743384041723718,0.0974512171646183,0.09746732613104303,0.09748425861348232,0.09751316426962117,0.09752089397370935,0.09752089397370935,0.09753032373409559,0.09754862378878144,0.0975597553036529,0.09757804281166038,0.09758571932709048,0.09758571932709048,0.09758834774939323,0.09759325417423499,0.09760342824509761,0.09760942532608224,0.0976136271657494,0.0976153538067062,0.09761556258025125,0.09761556258025125,0.09763070663716558,0.09763698945543756,0.0976389655109845,0.09764114465657733,0.0976577853922529,0.0976577853922529,0.09767134366923653,0.09767284090580054,0.09769001273599502,0.0976978170030895,0.0976978170030895,0.0977020001659816,0.09770962263162515,0.09771400977180109,0.09771400977180109,0.09772456524973808,0.09773501308250843,0.09775047561578282,0.09775841510548064,0.09776258663786877,0.09777418191213538,0.09777418191213538,0.09778426797084228,0.09778558084143857,0.09779753355968837,0.09779753355968837,0.09780308326212614,0.09781030340953958,0.09782572135863307,0.09782676764081549,0.09783728791692473,0.09784336577500034,0.09784884725385926,0.09784884725385926,0.09785501466392202,0.09785629360466215,0.0978611292508994,0.09786356462400334,0.09787156439008038,0.09789178305658734,0.09789178305658734,0.09789841957356103,0.09791756549605227,0.09794045476695487,0.09794893211471481,0.09794946124168825,0.09796305330664179,0.09797533823574964,0.09799888309059981,0.09801340165146305,0.09803883434731672,0.09805128198547206,0.09806488433381244,0.0980676600950802,0.09807992333136131,0.09809365317720657,0.09809777272929562,0.09812773815701922,0.09815109131595248,0.09818701660141524,0.09821408790900893,0.09825425622543307,0.0982591981213039,0.09828838870089007,0.09831773041402311,0.0983827219117527,0.09843324447891821,0.0984886008336189,0.09854106031081031,0.0986102507483021,0.09863709648700342,0.0987426250639805,0.09879702975450227,0.09895119813362567,0.09898154944628434,0.09905358493732155,0.09917829497020889,0.09922424494133374,0.09932336152443631,0.09942508407957423,0.09948683206185616,0.09960610016774213,0.09969488043379443,0.09983727594591267,0.09996215414043945,0.10010674230314615,0.10023835637781735,0.10036537838955509,0.10051133988337296,0.10076530839358414,0.10090636925197494,0.10103660460513342,0.10118605333964187,0.10133500279996514,0.10144856126069454,0.10154499916673335,0.10166400328363945,0.10177330908321126,0.10184789796445347,0.10197914462578102,0.10208170627097915,0.102221311351786,0.10234869781368447,0.10248727471209651,0.10269268589196742,0.10284844625854064,0.10298089281746961,0.10307636600882861,0.10319368053121604,0.10329728037589866,0.1034741640698956,0.10358960692637692,0.10364758799553035,0.10371611896352131,0.10380045737601803,0.10389459888284208,0.10399209731450679,0.1041124323722685,0.10418313105660729,0.104305382165535,0.1044124574176373,0.10452644881754856,0.10476646662447944,0.10491866985057,0.10513634201527036,0.10538991335601827,0.10568214839981172,0.10617792436521435,0.10648693130940251,0.10679728991071413,0.10727085878552733,0.10765679404671369,0.10822969422436146,0.10874581554297419,0.10927640276029346,0.1100971947797312,0.1110111913389602,0.11184517475611566,0.11284895197879669,0.11399265438220102,0.1152608823620438,0.11717965079218522,0.11953571177831104,0.12326285581150424,0.129908428171796,0.1922074270945035,0.2998804217309156,0.35537347901794913,0.3940329041382031,0.42012517962072393,0.4536175104789857,0.4810683426683102,0.5141563176284535,0.5504725057947792,0.5786842133191776,0.6038575360044702,0.6312461039008156,0.6608862480513865,0.6958433649174411,0.7252263048515302,0.7558393943570385,0.7870208783523702,0.8158500976033694,0.8460001521849969,0.8753590339509614,0.8978796450665538,0.9228010769816837,0.9445780869301765,0.9746279266873232,1.0050878406157482,1.0272902652935074,1.0481403414226689,1.0709761536762126,1.0942949519886656,1.1073937553896134,1.1073937553896134,1.1073937553896134,1.1073937553896134,1.1073937553896134)
minHPD=c(0.0599885945602666, 0.0599885945602666,0.0599885945602666,0.0599885945602666,0.0599885945602666,0.0599885945602666,0.0599885945602666,0.0599885945602666,0.0599885945602666,0.0599885945602666,0.0599885945602666,0.0599885945602666,0.0599885945602666,0.0599885945602666,0.0599885945602666,0.0599885945602666,0.0599885945602666,0.0599885945602666,0.0599885945602666,0.0599885945602666,0.05970702085706021,0.05970702085706021,0.0599885945602666,0.0599885945602666,0.05970702085706021,0.05970702085706021,0.05970702085706021,0.05970702085706021,0.0599885945602666,0.0599885945602666,0.0599885945602666,0.0599885945602666,0.0599885945602666,0.0599885945602666,0.0599885945602666,0.0599885945602666,0.0599885945602666,0.0599885945602666,0.059447710309588314,0.05970702085706021,0.0599885945602666,0.0599885945602666,0.0599885945602666,0.05086004041158889,0.05086004041158889,0.048711503011051954,0.045878664380777014,0.046988391742566436,0.043045914966085924,0.03880998736124215,0.03588940544071796,0.039397875508129655,0.0349533958160692,0.03521358129295718,0.0358330368284485,0.034545677459695966,0.03513471605479452,0.03465106144860997,0.03465106144860997,0.03465106144860997,0.0319253669180175,0.03272429946360465,0.03219360117034207,0.034624267693398346,0.03155102053413546,0.032456016293177056,0.03272429946360465,0.03155102053413546,0.03155102053413546,0.03272429946360465,0.03219360117034207,0.03219360117034207,0.03155102053413546,0.03164737754892659,0.03155102053413546,0.03091480336308756,0.03155102053413546,0.03272429946360465,0.03155102053413546,0.0305994944886759,0.03155102053413546,0.03272429946360465,0.03280672827886683,0.03272429946360465,0.03272429946360465,0.03284389773389463,0.034624267693398346,0.034545677459695966,0.03574948189858946,0.03552509250892523,0.035425108147803135,0.03534526810503069,0.03534526810503069,0.03534526810503069,0.035801203357717214,0.035801203357717214,0.035573114196686476,0.03574948189858946,0.03577259077925855,0.03574948189858946,0.03552509250892523,0.035801203357717214,0.035801203357717214,0.03587436406545589,0.03688288199292165,0.03688288199292165,0.036320927094578424,0.036722377821642706,0.03534526810503069,0.03534526810503069,0.03574948189858946,0.03574948189858946,0.03577259077925855,0.035801203357717214,0.035801203357717214,0.035801203357717214,0.035857963646494274,0.035857963646494274,0.035857963646494274,0.035857963646494274,0.035857963646494274,0.035857963646494274,0.035857963646494274,0.03587436406545589,0.03574948189858946,0.03574948189858946,0.03574948189858946,0.03577259077925855,0.035801203357717214,0.03574948189858946,0.03577259077925855,0.035801203357717214,0.035801203357717214,0.035801203357717214,0.035801203357717214,0.035801203357717214,0.035801203357717214,0.035801203357717214,0.03574948189858946,0.03574948189858946,0.03577259077925855,0.03577259077925855,0.03577259077925855,0.03577259077925855,0.03577259077925855,0.03577259077925855,0.03577259077925855,0.03577259077925855,0.03577259077925855,0.03577259077925855,0.03577259077925855,0.03577259077925855,0.03577259077925855,0.03577259077925855,0.03577259077925855,0.03577259077925855,0.03577259077925855,0.035801203357717214,0.035801203357717214,0.035801203357717214,0.035801203357717214,0.035801203357717214,0.035801203357717214,0.035801203357717214,0.035801203357717214,0.035801203357717214,0.035801203357717214,0.035801203357717214,0.035801203357717214,0.035801203357717214,0.035801203357717214,0.035801203357717214,0.035801203357717214,0.035801203357717214,0.035801203357717214,0.035801203357717214,0.035801203357717214,0.035801203357717214,0.035801203357717214,0.035801203357717214,0.035808810130065344,0.035808810130065344,0.035801203357717214,0.035808810130065344,0.035808810130065344,0.035808810130065344,0.035808810130065344,0.035801203357717214,0.036722377821642706,0.036722377821642706,0.036722377821642706,0.036722377821642706,0.036722377821642706,0.036722377821642706,0.036722377821642706,0.036722377821642706,0.036722377821642706,0.036722377821642706,0.036722377821642706,0.036722377821642706,0.036722377821642706,0.036722377821642706,0.036722377821642706,0.036722377821642706,0.036722377821642706,0.035801203357717214,0.035801203357717214,0.035801203357717214,0.035801203357717214,0.035801203357717214,0.03581953641288278,0.036722377821642706,0.036722377821642706,0.036722377821642706,0.036722377821642706,0.036722377821642706,0.03664903271470168,0.03664903271470168,0.03664903271470168,0.036722377821642706,0.036722377821642706,0.036722377821642706,0.036722377821642706,0.036722377821642706,0.036722377821642706,0.036722377821642706,0.036722377821642706,0.036722377821642706,0.036722377821642706,0.036722377821642706,0.036722377821642706,0.036722377821642706,0.036722377821642706,0.036722377821642706,0.036722377821642706,0.036722377821642706,0.036722377821642706,0.036722377821642706,0.036722377821642706,0.036722377821642706,0.036722377821642706,0.036722377821642706,0.036722377821642706,0.036722377821642706,0.036722377821642706,0.036722377821642706,0.036722377821642706,0.036722377821642706,0.036722377821642706,0.036722377821642706,0.036722377821642706,0.036722377821642706,0.036722377821642706,0.036722377821642706,0.036722377821642706,0.036722377821642706,0.036722377821642706,0.036722377821642706,0.036722377821642706,0.036722377821642706,0.036722377821642706,0.036722377821642706,0.036722377821642706,0.036722377821642706,0.036722377821642706,0.036722377821642706,0.036722377821642706,0.03664903271470168,0.03664903271470168,0.03664903271470168,0.03664903271470168,0.03664903271470168,0.036722377821642706,0.036722377821642706,0.036722377821642706,0.036722377821642706,0.036722377821642706,0.036722377821642706,0.036722377821642706,0.036722377821642706,0.036722377821642706,0.036722377821642706,0.036722377821642706,0.036722377821642706,0.036722377821642706,0.036722377821642706,0.036722377821642706,0.03664903271470168,0.03664903271470168,0.03664903271470168,0.036722377821642706,0.036722377821642706,0.036722377821642706,0.036722377821642706,0.03641765176861967,0.03641765176861967,0.03641765176861967,0.03641765176861967,0.03641765176861967,0.03641765176861967,0.03636632993097137,0.03622650056197927,0.036004302259240895,0.03581953641288278,0.03688288199292165,0.036722377821642706,0.035801203357717214,0.03581953641288278,0.03574948189858946,0.03300261613324447,0.032456016293177056,0.031925777432354925,0.03155102053413546,0.03155102053413546,0.03175976763218773,0.03272429946360465,0.03272429946360465,0.03460874230642333,0.03552509250892523,0.040516842409105594,0.044442794815147554,0.0469699252109597,0.30594227859621825,0.3181192386826014,0.31816555895924553,0.31816555895924553,0.3181192386826014,0.3181192386826014,0.3181192386826014,0.3181192386826014,0.3158903521849647,0.31698912776329086,0.308600172682476,0.2795090971458174,0.07848342701996183,0.07637858322987354,0.07419638413877783,0.07047366644996741,0.06655081669458614,0.06598098825091439,0.06304756970754008,0.06227645648459633,0.06333419929656549,0.05990150969163309,0.03119013574963387,0.06598098825091439,0.06860612822654345,0.07047366644996741,0.07136613142090385,0.07051534670862525,0.07051534670862525,0.0705333654894918,0.07070848610265817,0.070935030391073,0.07111758489164254,0.07111758489164254,0.07111758489164254,0.07111758489164254,0.07118386216936942,0.07118835955053456,0.07127107522910009,0.07132519560122688,0.07132519560122688,0.07136613142090385,0.07136613142090385,0.07136613142090385,0.07136613142090385,0.07136613142090385,0.07136613142090385,0.07136613142090385,0.07136613142090385,0.07136613142090385,0.07136613142090385,0.07136613142090385,0.07136613142090385,0.0714621566818368,0.0714621566818368,0.0714621566818368,0.0714621566818368,0.0714621566818368,0.0714621566818368,0.0714621566818368,0.0714621566818368,0.07148277355463109,0.07148277355463109,0.07148277355463109,0.07148277355463109,0.07148277355463109,0.07148277355463109,0.0715156800801899,0.0715156800801899,0.0715156800801899,0.0715156800801899,0.0715156800801899,0.0715156800801899,0.0715156800801899,0.07167106270169538,0.07167106270169538,0.07167106270169538,0.07167106270169538,0.07167106270169538,0.07167106270169538,0.07167106270169538,0.07167106270169538,0.07167106270169538,0.07167106270169538,0.07167106270169538,0.07167106270169538,0.07167106270169538,0.071715730057953,0.071715730057953,0.071715730057953,0.0717184805186049,0.07176555657478616,0.07176555657478616,0.07176555657478616,0.07176555657478616,0.07178052587322307,0.07178052587322307,0.07191300254456491,0.07191300254456491,0.07191300254456491,0.07193917574234686,0.07193917574234686,0.07193917574234686,0.07191300254456491,0.07196843416992459,0.07196843416992459,0.07197914662515952,0.07203020942948947,0.07203020942948947,0.07207951788003367,0.07207951788003367,0.0721417882212319,0.0721417882212319,0.0721569901070826,0.07219535099298821,0.07219535099298821,0.07220840936567632,0.07220840936567632,0.07220840936567632,0.07232712544952817,0.07241324710498068,0.07244017120378135,0.07241324710498068,0.07241324710498068,0.07241324710498068,0.07241324710498068,0.07244017120378135,0.07244017120378135,0.07251164640995204,0.07251164640995204,0.07251164640995204,0.07251164640995204,0.07251164640995204,0.07251164640995204,0.07251164640995204,0.07251164640995204,0.07251164640995204,0.07251164640995204,0.07251164640995204,0.07251164640995204,0.07253125047067467,0.07253125047067467,0.07253125047067467,0.07253125047067467,0.07253125047067467,0.07253125047067467,0.07253125047067467,0.07253125047067467,0.07253125047067467,0.07253125047067467,0.07253125047067467,0.07253125047067467,0.07253125047067467,0.07253125047067467,0.07253125047067467,0.07253125047067467,0.07253125047067467,0.07253125047067467,0.07193917574234686,0.07193917574234686,0.07193917574234686,0.07176555657478616,0.07180061214080882,0.07180061214080882,0.07180061214080882,0.07180061214080882,0.07180061214080882,0.07180061214080882,0.07180061214080882,0.07180061214080882,0.07180061214080882,0.07180061214080882,0.07180061214080882,0.07180061214080882,0.07180061214080882,0.07180061214080882,0.07180061214080882,0.07180061214080882,0.07180061214080882,0.07180061214080882,0.07180061214080882,0.07180061214080882,0.07180061214080882,0.07180061214080882,0.07180061214080882,0.07180061214080882,0.07180061214080882,0.07180061214080882,0.07180061214080882,0.07180061214080882,0.07180061214080882,0.07180061214080882,0.07180061214080882,0.07180061214080882,0.07176555657478616,0.07176555657478616,0.07176555657478616,0.07180061214080882,0.07180061214080882,0.07180061214080882,0.07180061214080882,0.07180061214080882,0.07180061214080882,0.07180061214080882,0.07180061214080882,0.07180061214080882,0.07180061214080882,0.07180061214080882,0.07180061214080882,0.07180061214080882,0.07180061214080882,0.07180061214080882,0.07180061214080882,0.07180061214080882,0.07180061214080882,0.07180061214080882,0.07180061214080882,0.07180061214080882,0.07180061214080882,0.07180061214080882,0.07180061214080882,0.07180061214080882,0.07180061214080882,0.07180061214080882,0.07180061214080882,0.07180061214080882,0.07180061214080882,0.07180061214080882,0.07180061214080882,0.07180061214080882,0.07180061214080882,0.07180061214080882,0.07180061214080882,0.07180061214080882,0.07180061214080882,0.07180061214080882,0.07180061214080882,0.07180061214080882,0.07180061214080882,0.07176555657478616,0.07176555657478616,0.07176555657478616,0.07176555657478616,0.07176555657478616,0.07176555657478616,0.07176555657478616,0.07176555657478616,0.07176555657478616,0.07176555657478616,0.07176555657478616,0.07176555657478616,0.07176555657478616,0.07176555657478616,0.07176555657478616,0.07176555657478616,0.07176555657478616,0.07176555657478616,0.07176555657478616,0.07176555657478616,0.07176555657478616,0.07176555657478616,0.07176555657478616,0.07176555657478616,0.07176555657478616,0.07176555657478616,0.07176555657478616,0.07176555657478616,0.07176555657478616,0.07176555657478616,0.07193917574234686,0.07193917574234686,0.07193917574234686,0.07193917574234686,0.07193917574234686,0.07193917574234686,0.07193917574234686,0.07193917574234686,0.07193917574234686,0.07253125047067467,0.07253125047067467,0.07253125047067467,0.07253125047067467,0.07253125047067467,0.07253125047067467,0.07251164640995204,0.07251164640995204,0.07251164640995204,0.07251164640995204,0.07253125047067467,0.07253125047067467,0.07253125047067467,0.07253125047067467,0.07253125047067467,0.07253125047067467,0.07253125047067467,0.07253125047067467,0.07251164640995204,0.07244017120378135,0.07244017120378135,0.07244017120378135,0.07244017120378135,0.07244017120378135,0.07241324710498068,0.07241324710498068,0.0723525984635211,0.07232712544952817,0.07232712544952817,0.07220840936567632,0.07232712544952817,0.07232712544952817,0.07232712544952817,0.07232712544952817,0.07232712544952817,0.07220840936567632,0.07219535099298821,0.07219535099298821,0.07219535099298821,0.07219535099298821,0.07219535099298821,0.07219535099298821,0.07219535099298821,0.0721569901070826,0.0721569901070826,0.0721569901070826,0.0721569901070826,0.0721417882212319,0.0721417882212319,0.0721417882212319,0.0721417882212319,0.0721417882212319,0.0721417882212319,0.07213355618354009,0.07211588525652496,0.07211588525652496,0.07207951788003367,0.07203020942948947,0.07201487933169153,0.07196843416992459,0.07196843416992459,0.07196843416992459,0.07196843416992459,0.07193917574234686,0.07193917574234686,0.07180061214080882,0.07180061214080882,0.071715730057953,0.07167561803607683,0.0715156800801899,0.0714621566818368,0.07148277355463109,0.07136613142090385,0.07127107522910009,0.07111758489164254,0.07111758489164254,0.0709622723005109,0.070935030391073,0.07070848610265817,0.0705333654894918,0.07051534670862525,0.07111758489164254,0.07104923603896919,0.07219535099298821,0.07213355618354009,0.07204653335454425,0.07193917574234686,0.0718338703533358,0.07193917574234686,0.07193917574234686,0.07139818904437585,0.0712811924670989,0.07121412905185162,0.0711714605870992,0.07111758489164254,0.07118386216936942,0.07111758489164254,0.07111758489164254,0.070935030391073,0.07111758489164254,0.0711714605870992,0.07111758489164254,0.07111758489164254,0.07047366644996741,0.07070848610265817,0.0705333654894918,0.07047366644996741,0.07023921095866796,0.07010381204290803,0.07047366644996741,0.06970632523219945,0.06957472096074925,0.06887893286731978,0.068811883401378,0.068811883401378,0.0689068880634699,0.06887893286731978,0.0689068880634699,0.06887893286731978,0.06801486418041576,0.06791245530023783,0.06791245530023783,0.06787516597903989,0.06755614888496929,0.06787516597903989,0.06860612822654345,0.06958795818261185,0.06970632523219945,0.0689068880634699,0.06887893286731978,0.0689068880634699,0.06860612822654345,0.06853013818250005,0.06791245530023783,0.06787516597903989,0.06787516597903989,0.06766190497004321,0.06740046259288414,0.06748973076106698,0.06740046259288414,0.06755614888496929,0.06675206516045187,0.06657277291042969,0.06671857655409118,0.06642008548863831,0.06791245530023783,0.06774333316997874,0.06755614888496929,0.06740046259288414,0.06716426557042388,0.06671857655409118,0.06671857655409118,0.06613446230228677,0.06613446230228677,0.06520864810679382,0.06613446230228677,0.06333823825723361,0.06347755047588176,0.06333823825723361,0.06347755047588176,0.06347755047588176,0.06333823825723361,0.06333823825723361,0.06158888974484625,0.06333823825723361,0.06236437230227665,0.059811011167334914,0.0561049950213496,0.05861726348754819,0.05861726348754819,0.0561049950213496,0.05861726348754819,0.0561049950213496,0.0561049950213496,0.0561049950213496,0.06158888974484625,0.05861726348754819,0.0561049950213496,0.06158888974484625,0.0561049950213496,0.05796116285722708,0.0561049950213496,0.0561049950213496,0.05861726348754819,0.0561049950213496,0.05796116285722708,0.0561049950213496,0.05992928228870089,0.05861726348754819,0.0561049950213496,0.0561049950213496,0.059811011167334914,0.059811011167334914,0.05861726348754819,0.05861726348754819,0.059811011167334914,0.06304756970754008,0.05624330990856146,0.061663107342193296,0.059811011167334914,0.05992928228870089,0.0561049950213496,0.059811011167334914,0.060230002360175505,0.06236437230227665,0.059811011167334914,0.06236437230227665,0.059811011167334914,0.061663107342193296,0.0561049950213496,0.059811011167334914,0.060230002360175505,0.06236437230227665,0.059811011167334914,0.059811011167334914,0.060936553945803135,0.059811011167334914,0.059811011167334914,0.059811011167334914,0.059811011167334914,0.059811011167334914,0.05624330990856146,0.059811011167334914,0.059811011167334914,0.059811011167334914,0.059811011167334914,0.05992928228870089,0.059811011167334914,0.059811011167334914,0.059811011167334914,0.06236437230227665,0.059811011167334914,0.05992928228870089,0.06236437230227665,0.059811011167334914,0.059811011167334914,0.059811011167334914,0.059811011167334914,0.059811011167334914,0.0561049950213496,0.059811011167334914,0.059811011167334914,0.06054173405204362,0.05992928228870089,0.05992928228870089,0.05992928228870089,0.0561049950213496,0.05992928228870089,0.0561049950213496,0.06236437230227665,0.05992928228870089,0.060230002360175505,0.05992928228870089,0.05992928228870089,0.05992928228870089,0.05992928228870089,0.05992928228870089,0.05992928228870089,0.05624330990856146,0.060230002360175505,0.05992928228870089,0.05992928228870089,0.05992928228870089,0.05992928228870089,0.05992928228870089,0.05992928228870089,0.05992928228870089,0.060230002360175505,0.060230002360175505,0.060230002360175505,0.05992928228870089,0.05992928228870089,0.05992928228870089,0.05992928228870089,0.05992928228870089,0.05992928228870089,0.05624330990856146,0.06304756970754008,0.06690161616031563,0.06690161616031563,0.06304756970754008,0.06774333316997874,0.061663107342193296,0.06304756970754008,0.06690161616031563,0.06774333316997874,0.06774333316997874,0.06774333316997874,0.06774333316997874,0.06774333316997874)
maxHPD=c(0.5198896130652733, 0.5198896130652733,0.5198896130652733,0.5198896130652733,0.5198896130652733,0.5198896130652733,0.5198896130652733,0.5198896130652733,0.5198896130652733,0.5198896130652733,0.5198896130652733,0.5198896130652733,0.5198896130652733,0.5198896130652733,0.5198896130652733,0.5198896130652733,0.5198896130652733,0.5198896130652733,0.5198896130652733,0.5198896130652733,0.5198896130652733,0.5198896130652733,0.5203123659048555,0.5203123659048555,0.5203277021310507,0.5203277021310507,0.5203277021310507,0.5203277021310507,0.5203277021310507,0.5203277021310507,0.5207025012757874,0.5207025012757874,0.5207025012757874,0.5207025012757874,0.5207025012757874,0.5207025012757874,0.5209122295456966,0.520919769763086,0.5209680290032863,0.5227740610228538,0.5237270628899945,0.5237270628899945,0.524456631124506,0.5172894530593274,0.5178922298381915,0.5154594194457451,0.5118076000581488,0.5101913599189775,0.5026457337825208,0.49365021953741733,0.4847326936204658,0.47928279256141587,0.46391000599571397,0.45532882303435884,0.44257691833959195,0.431835690322607,0.42409139928288,0.4146721122438176,0.40545101376227,0.3930536437751894,0.38086552222199005,0.36926730200848323,0.35555029942476885,0.34817654773373313,0.3317869675908864,0.32018768822573973,0.3096370886447547,0.2964301093337007,0.2845218314802446,0.27571518832699415,0.26332396483735593,0.252889713607669,0.24111955991614195,0.23010114356770914,0.22142667997044935,0.20737974340539841,0.1942849427337823,0.18515464740512488,0.16901048823459328,0.14497538444964722,0.12205222918106967,0.11610710176299918,0.11209928582746267,0.1090308938140681,0.10668778300985189,0.10449634677120878,0.10449634677120878,0.10284223868313873,0.10257572289526352,0.10170912271592192,0.1010098809072646,0.10024254972989251,0.09964998741424194,0.09916247226958463,0.09892711823027694,0.09859232867292272,0.0978265939164229,0.09779375275539715,0.09755516601055847,0.09708913588691259,0.09667598536529409,0.09667598536529409,0.09648103095586849,0.09647212503019614,0.09731297746933901,0.09731297746933901,0.09650365840906511,0.09674464580509838,0.09508058268369021,0.09495824611235891,0.09505250548086633,0.09492841448715353,0.09492841448715353,0.09490461311572206,0.09488583629899805,0.0948574605991603,0.0948574605991603,0.0948574605991603,0.0948338126782669,0.09481616807027993,0.09481616807027993,0.09481616807027993,0.09481616807027993,0.09481616807027993,0.09461583333930311,0.09451527478160325,0.09451527478160325,0.09451527478160325,0.09451527478160325,0.09442923689397224,0.09442923689397224,0.09442923689397224,0.09442923689397224,0.09442923689397224,0.09442923689397224,0.09440876838407417,0.09440876838407417,0.09438812589377381,0.09427716388081538,0.09427716388081538,0.09427716388081538,0.09427716388081538,0.09427716388081538,0.09427716388081538,0.09427716388081538,0.09427716388081538,0.09427716388081538,0.09427716388081538,0.09427716388081538,0.09427716388081538,0.09427716388081538,0.09427716388081538,0.09427716388081538,0.09427716388081538,0.09427716388081538,0.09427716388081538,0.09427716388081538,0.09427716388081538,0.09427716388081538,0.09427716388081538,0.09427716388081538,0.09426243159331184,0.09426243159331184,0.09426243159331184,0.09426243159331184,0.09426243159331184,0.09426243159331184,0.09426243159331184,0.09426243159331184,0.09426243159331184,0.09426243159331184,0.09426243159331184,0.09426243159331184,0.09426243159331184,0.09422934465830407,0.09422934465830407,0.09422934465830407,0.09422934465830407,0.09422934465830407,0.09422934465830407,0.09422934465830407,0.09422934465830407,0.0941886557017012,0.09422934465830407,0.09422934465830407,0.09422934465830407,0.09422934465830407,0.0941886557017012,0.09508058268369021,0.09508058268369021,0.09508058268369021,0.09508058268369021,0.09508058268369021,0.09508058268369021,0.09508058268369021,0.09508058268369021,0.09508058268369021,0.09508058268369021,0.09508058268369021,0.09508058268369021,0.09508058268369021,0.09508058268369021,0.09508058268369021,0.09512092286907294,0.09512092286907294,0.09427716388081538,0.09427716388081538,0.09427716388081538,0.09427716388081538,0.09427716388081538,0.09427716388081538,0.09512092286907294,0.09508058268369021,0.09505250548086633,0.09505250548086633,0.09505250548086633,0.09495824611235891,0.09495824611235891,0.09495824611235891,0.09495824611235891,0.09495824611235891,0.09495824611235891,0.09495824611235891,0.09495824611235891,0.09495824611235891,0.09495824611235891,0.09495824611235891,0.09495824611235891,0.09495824611235891,0.09495824611235891,0.09495824611235891,0.09495824611235891,0.09495824611235891,0.09495824611235891,0.09495824611235891,0.09495824611235891,0.09495824611235891,0.09495824611235891,0.09495824611235891,0.09495824611235891,0.09495824611235891,0.09495824611235891,0.09495824611235891,0.09495824611235891,0.09495824611235891,0.09495824611235891,0.09495824611235891,0.09495824611235891,0.09495824611235891,0.09495824611235891,0.09495824611235891,0.09495824611235891,0.09495824611235891,0.09495824611235891,0.09495824611235891,0.09495824611235891,0.09495824611235891,0.09495824611235891,0.09495824611235891,0.09495824611235891,0.09495824611235891,0.09495824611235891,0.09495824611235891,0.09495824611235891,0.09495824611235891,0.09495824611235891,0.09495824611235891,0.09495824611235891,0.09495824611235891,0.09495824611235891,0.09495824611235891,0.09495824611235891,0.09505250548086633,0.09505250548086633,0.09505250548086633,0.09505250548086633,0.09505250548086633,0.09505250548086633,0.09505250548086633,0.09505250548086633,0.09505250548086633,0.09505250548086633,0.09505250548086633,0.09505250548086633,0.09505250548086633,0.09505250548086633,0.09505250548086633,0.09495824611235891,0.09495824611235891,0.09495824611235891,0.09505250548086633,0.09508058268369021,0.09512092286907294,0.09512092286907294,0.09491418258237262,0.09491418258237262,0.09491418258237262,0.09492841448715353,0.09492841448715353,0.09492841448715353,0.09495824611235891,0.09492841448715353,0.09491418258237262,0.09491418258237262,0.09650365840906511,0.09666175418033217,0.09697188490266696,0.09861270784595996,0.10163508109918552,0.10449634677120878,0.11784086381569037,0.4337857648327291,0.5279915990462734,0.5862850937764411,0.6340655972656714,0.6679749835838044,0.6959935438136033,0.7141368293619232,0.7273258250077215,0.741405105765639,0.7456927582881893,0.745241030582045,0.8068569427589293,0.7813273366220668,0.7764598835729417,0.7764598835729417,0.776183481585682,0.776183481585682,0.776183481585682,0.7764856020506308,0.7767500298818893,0.7862261280178637,0.7984398952203253,0.8809768686756256,0.7360535350354178,0.7278828369673256,0.7166318167122648,0.7009221124560413,0.6772248595538373,0.6502070376552292,0.6127784513558836,0.5676926259713926,0.5166618016861897,0.4563344193476564,0.3003831016021067,0.13162934660349554,0.12755303210969154,0.1271193688077482,0.1267336133340709,0.12524434001203721,0.12479852121298626,0.12452931387571306,0.12452931387571306,0.12463044501790166,0.12463044501790166,0.1245967370089529,0.12455055789206469,0.12452931387571306,0.12452931387571306,0.12452931387571306,0.12452931387571306,0.12455055789206469,0.12455055789206469,0.12455055789206469,0.12455055789206469,0.12452931387571306,0.12452690965576373,0.12452690965576373,0.12452690965576373,0.12452690965576373,0.12452690965576373,0.12452690965576373,0.12452690965576373,0.12452690965576373,0.12452690965576373,0.1245967370089529,0.1245967370089529,0.1245967370089529,0.1245967370089529,0.1245967370089529,0.1245967370089529,0.12455055789206469,0.12452931387571306,0.12452931387571306,0.12452931387571306,0.12452931387571306,0.12452931387571306,0.12452931387571306,0.12452931387571306,0.12455055789206469,0.12455055789206469,0.12455055789206469,0.12455055789206469,0.12452931387571306,0.12452931387571306,0.12452931387571306,0.12463044501790166,0.12463044501790166,0.12463044501790166,0.12463044501790166,0.12463044501790166,0.12463044501790166,0.1245967370089529,0.12455055789206469,0.1245967370089529,0.12455055789206469,0.12452931387571306,0.12452931387571306,0.12452931387571306,0.12455055789206469,0.12455055789206469,0.12452931387571306,0.12452931387571306,0.12455055789206469,0.12455055789206469,0.12455055789206469,0.12452931387571306,0.12452931387571306,0.12452931387571306,0.12463044501790166,0.12463044501790166,0.12459947516346757,0.12459947516346757,0.12459947516346757,0.12459947516346757,0.12455055789206469,0.12455055789206469,0.12452931387571306,0.12452931387571306,0.12452931387571306,0.12452931387571306,0.12455055789206469,0.12452931387571306,0.12452931387571306,0.12452931387571306,0.12452931387571306,0.12455055789206469,0.12452931387571306,0.12452931387571306,0.12452931387571306,0.12452931387571306,0.12459947516346757,0.12463044501790166,0.12459947516346757,0.12455055789206469,0.12455055789206469,0.12455055789206469,0.12455055789206469,0.12455055789206469,0.12455055789206469,0.12459947516346757,0.12459947516346757,0.12459947516346757,0.12455055789206469,0.12455055789206469,0.12455055789206469,0.12455055789206469,0.12455055789206469,0.12455055789206469,0.12455055789206469,0.12455055789206469,0.12452931387571306,0.12452931387571306,0.12452931387571306,0.12452931387571306,0.12452931387571306,0.12452931387571306,0.12452931387571306,0.12452931387571306,0.12452931387571306,0.12452690965576373,0.12452690965576373,0.12452690965576373,0.12452690965576373,0.12452690965576373,0.12452690965576373,0.12452690965576373,0.12452690965576373,0.12452690965576373,0.12452270874640746,0.12392602473615846,0.12392602473615846,0.12392602473615846,0.12373624713899749,0.12373624713899749,0.12373624713899749,0.12373624713899749,0.12373624713899749,0.12373624713899749,0.12373624713899749,0.12373624713899749,0.12373624713899749,0.12373624713899749,0.12373624713899749,0.12373624713899749,0.12371890981657288,0.12371890981657288,0.12371890981657288,0.12371890981657288,0.12371890981657288,0.12371890981657288,0.12371890981657288,0.12373624713899749,0.12371890981657288,0.12373624713899749,0.12373624713899749,0.12373624713899749,0.12373624713899749,0.12373624713899749,0.12373624713899749,0.12373624713899749,0.12373624713899749,0.12373624713899749,0.12373624713899749,0.12373624713899749,0.12373624713899749,0.12373624713899749,0.12373624713899749,0.12373624713899749,0.12373624713899749,0.12373624713899749,0.12373624713899749,0.12373624713899749,0.12373624713899749,0.12373624713899749,0.12373624713899749,0.12373624713899749,0.12373624713899749,0.12373624713899749,0.12373624713899749,0.12373624713899749,0.12373624713899749,0.12373624713899749,0.12373624713899749,0.12373624713899749,0.12373624713899749,0.12373624713899749,0.12373624713899749,0.12373624713899749,0.12373624713899749,0.12373624713899749,0.12373624713899749,0.12373624713899749,0.12373624713899749,0.12373624713899749,0.12373624713899749,0.12373624713899749,0.12373624713899749,0.12373624713899749,0.12373624713899749,0.12373624713899749,0.12373624713899749,0.12373624713899749,0.12373624713899749,0.12373624713899749,0.12373624713899749,0.12373624713899749,0.12373624713899749,0.12373624713899749,0.12373624713899749,0.12373624713899749,0.12373624713899749,0.12373624713899749,0.12373624713899749,0.12373624713899749,0.12373624713899749,0.12373624713899749,0.12373624713899749,0.12373624713899749,0.12373624713899749,0.12373624713899749,0.12373624713899749,0.12373624713899749,0.12373624713899749,0.12373624713899749,0.12373624713899749,0.12373624713899749,0.12373624713899749,0.12373624713899749,0.12373624713899749,0.12373624713899749,0.12373624713899749,0.12373624713899749,0.12373624713899749,0.12373624713899749,0.12373624713899749,0.12373624713899749,0.12373624713899749,0.12373624713899749,0.12373624713899749,0.12373624713899749,0.12392602473615846,0.12392602473615846,0.12392602473615846,0.12392602473615846,0.12392602473615846,0.12392602473615846,0.12392602473615846,0.12392602473615846,0.12392602473615846,0.12452690965576373,0.12452690965576373,0.12452690965576373,0.12452931387571306,0.12452931387571306,0.12452931387571306,0.12452931387571306,0.12452931387571306,0.12452931387571306,0.12455055789206469,0.12459947516346757,0.12459947516346757,0.12459947516346757,0.12459947516346757,0.12459947516346757,0.12459947516346757,0.12459947516346757,0.12459947516346757,0.12459947516346757,0.12455055789206469,0.12455055789206469,0.12455055789206469,0.12455055789206469,0.12459947516346757,0.12463044501790166,0.12463044501790166,0.12459947516346757,0.12459947516346757,0.12459947516346757,0.12452931387571306,0.12463044501790166,0.12463044501790166,0.12463044501790166,0.12463044501790166,0.12463044501790166,0.12452931387571306,0.12452931387571306,0.12452931387571306,0.12455055789206469,0.12455055789206469,0.12455055789206469,0.12455055789206469,0.12455055789206469,0.12452931387571306,0.12452931387571306,0.12452931387571306,0.12452931387571306,0.12452931387571306,0.12452931387571306,0.12452931387571306,0.12452931387571306,0.12452931387571306,0.12452931387571306,0.12452931387571306,0.12452931387571306,0.12455055789206469,0.12452931387571306,0.12452931387571306,0.12455055789206469,0.12452931387571306,0.12452931387571306,0.12452931387571306,0.12452931387571306,0.12455055789206469,0.12455055789206469,0.12455055789206469,0.12459947516346757,0.12455055789206469,0.12463044501790166,0.12455055789206469,0.12455055789206469,0.12459947516346757,0.12463044501790166,0.12459947516346757,0.12452931387571306,0.12463044501790166,0.12459947516346757,0.12459947516346757,0.12452931387571306,0.12452931387571306,0.12463044501790166,0.125378363625483,0.125378363625483,0.12674148408939623,0.12674148408939623,0.12674148408939623,0.1267336133340709,0.12674148408939623,0.12694988953941092,0.12708154616539077,0.12674148408939623,0.12674148408939623,0.12674148408939623,0.12674148408939623,0.12686025636687945,0.12708154616539077,0.12708154616539077,0.127254481916323,0.127254481916323,0.12755303210969154,0.1279181274085566,0.1279181274085566,0.1280133660671199,0.12760745203329116,0.12798952334651206,0.1280133660671199,0.12807524539860585,0.12798952334651206,0.1280133660671199,0.12856706448465566,0.1279181274085566,0.12807524539860585,0.12755303210969154,0.12760745203329116,0.1277142474983366,0.12788973120979075,0.1280133660671199,0.12851327419936198,0.12856706448465566,0.1280133660671199,0.1280133660671199,0.1280133660671199,0.12807524539860585,0.1280133660671199,0.12856706448465566,0.1294574821071773,0.13069282612261812,0.13100039451362697,0.13050682319580306,0.13075713710267833,0.13100039451362697,0.13100039451362697,0.13100039451362697,0.13069282612261812,0.13069282612261812,0.13100039451362697,0.13100039451362697,0.13100039451362697,0.13131657751471065,0.13162934660349554,0.13199296569161756,0.1315464666082382,0.13162934660349554,0.13205849691440913,0.13205849691440913,0.13391078502182646,0.1338829198203087,0.1338829198203087,0.13391078502182646,0.13424218699639656,0.1340966958044866,0.1340966958044866,0.13424218699639656,0.13559930316914398,0.1350153216607053,0.13654191283121936,0.13424218699639656,0.13483467821165412,0.13559930316914398,0.13728977879641022,0.13807708676892902,0.13874123999017776,0.14043612692737822,0.14116955437292897,0.14471273644271931,0.1449401574039246,0.1460587820851994,0.14676815922866038,0.16189741687878118,0.16783134119736576,0.17656908230087195,0.20412822498101493,0.23692651461149394,0.24327041965424062,0.25561831701057475,0.274577900685154,0.292597376432698,0.3073812285258922,0.33564036856490687,0.3482040505052702,0.373674946901869,0.39077296533974504,0.4129659856103114,0.4414179456862208,0.47454298630924735,0.5040830911819203,0.522282202968411,0.5563768521166995,0.5764094176340793,0.6032286239341497,0.6243407848603342,0.6597334898552513,0.6729069056998938,0.7037194934178476,0.7397042091682283,0.7716791294923716,0.836512115266685,0.8552653158038731,0.9013783176467881,0.9301888713012761,0.9742773064536143,1.0064004528637231,1.0397847822184392,1.0700068903658806,1.0927646296187694,1.1059637581517812,1.1204760868956403,1.1220851578085984,1.1372176937267646,1.1372176937267646,1.1575842289839928,1.1642944344028414,1.1708258013846256,1.1771905317285165,1.199966283090768,1.2155495535211447,1.229337716469401,1.2448231689789335,1.2645807292759186,1.2810583358226704,1.2937860833953947,1.3145805011503928,1.3359015613178982,1.3446707486700438,1.355235357780969,1.366062748932974,1.3745275440402596,1.3845090230347872,1.408925150125549,1.429972993347093,1.45629713272489,1.4727642001315693,1.4873367215728652,1.53371685623686,1.5581958879905022,1.6025793856337773,1.6564539966424332,1.6958711202712804,1.7463907614252627,1.786241735346378,1.8587393482081587,1.9377664050410788,2.016340332030097,2.077995274639097,2.1250067486973365,2.19531914943697,2.2504169534859897,2.3374390553519167,2.384793334686303,2.503353174381717,2.5900893863362824,2.672283787268735,2.7453730912287693,2.810230115634488,2.8761432760029293,2.926609293892297,2.971754913507077,3.032095173370765,3.0575760927367446,3.0954191969258775,3.1029945701866124,3.1201676946937202,3.1388813194873766,3.1416956057612073,3.15744282612164,3.1720325769063265,3.1869222186335517,3.195690684744986,3.222094376816852,3.239212023402703,3.2482047688202464,3.2704271673882572,3.2844848673955678,3.305393074088775,3.325440336280366,3.3452672955003724,3.355876286874415,3.3799956130789686,3.3933669277505536,3.3997549883503906,3.4236217363804755,3.438029794543011,3.448708242428755,3.4617979634813234,3.4836155735619,3.4891202592278385,3.4891202592278385,3.4891202592278385,3.4891202592278385,3.4891202592278385)
#time=time[4:length(time)]
#rate=rate[4:length(rate)]
#minHPD=minHPD[4:length(minHPD)]
#maxHPD=maxHPD[4:length(maxHPD)]

plot(c(seq(-290,0,by=1),0),rep(2,length(c(seq(290,0,by=-1),0))), xlab="", ylab="Rates (events/Myr/lineage)", xlim=c(-270,-230), ylim=c(0,0.75), type="l", col="white",lwd="1",las="1",cex.axis="1",cex.main="1",cex.lab="1",bty="n", main="C", axes=F)
rect(-323.2,-0.02,-298.9,300, col="white", border=NA)
rect(-298.9,-0.02,-272.95,300, col="whitesmoke", border=NA)
rect(-272.95,-0.02,-259.1,300, col="white", border=NA)
rect(-259.1,-0.02,-251.9,300, col="whitesmoke", border=NA)
rect(-251.9,-0.02,-247.2,300, col="white", border=NA)
rect(-247.2,-0.02,-237,300, col="whitesmoke", border=NA)
rect(-237,-0.02,-201.3,300, col="white", border=NA)
rect(-201.3,-0.02,-174.1,300, col="whitesmoke", border=NA)
rect(-174.1,-0.02,-163.5,300, col="white", border=NA)
rect(-163.5,-0.02,-145,300, col="whitesmoke", border=NA)
rect(-145,-0.02,-100.5,300, col="white", border=NA)
rect(-100.5,-0.02,-66,300, col="whitesmoke", border=NA)
rect(-66,-0.02,-56,300, col="white", border=NA)
rect(-56,-0.02,-33.9,300, col="whitesmoke", border=NA)
rect(-33.9,-0.02,-23.03,300, col="white", border=NA)
rect(-23.03,-0.02,-5.33,300, col="whitesmoke", border=NA)
rect(-5.33,-0.02,-2.58,300, col="white", border=NA)
rect(-2.58,-0.02,0,300, col="whitesmoke", border=NA)

rect(-261.28,-3,-259.51,300, col=alpha('#ffaf03',0.2), border=NA)
rect(-234.5,-3,-232,300, col=alpha('#ffaf03',0.2), border=NA)

axis(side=1, seq(-280, -220, by=10), col="black",col.axis="black",las=1)
axis(side=2, seq(0, 0.75, by=0.1), col="black",col.axis="black",las=2)
abline(v=c(-251.902),col="red",lty="dashed",lwd="2")

legend("topleft", bty="n", c("Extinction rate"),lwd="3",col=c("#e34a33"), cex=1)
lines(time,time,type = 'n')
polygon(c(time, rev(time)), c(maxHPD, rev(minHPD)), col = alpha('#e34a33',0.3), border = NA)
lines(time,rate, col = '#e34a33', lwd=2)

add_geochrono(0, -0.15)


# Frequency of shift in extinction rate
mids=c(-0.049347679892400804, -0.14804303967720242,-0.24673839946200404,-0.34543375924680564,-0.44412911903160723,-0.5428244788164088,-0.6415198386012104,-0.740215198386012,-0.8389105581708136,-0.9376059179556152,-1.0363012777404168,-1.1349966375252185,-1.23369199731002,-1.3323873570948217,-1.4310827168796232,-1.529778076664425,-1.6284734364492266,-1.727168796234028,-1.8258641560188298,-1.9245595158036313,-2.023254875588433,-2.1219502353732347,-2.2206455951580364,-2.319340954942838,-2.41803631472764,-2.516731674512441,-2.6154270342972428,-2.7141223940820445,-2.812817753866846,-2.9115131136516474,-3.010208473436449,-3.108903833221251,-3.2075991930060526,-3.3062945527908543,-3.4049899125756555,-3.5036852723604572,-3.602380632145259,-3.7010759919300606,-3.799771351714862,-3.8984667114996636,-3.9971620712844653,-4.095857431069266,-4.194552790854068,-4.2932481506388696,-4.391943510423672,-4.490638870208473,-4.589334229993274,-4.688029589778076,-4.786724949562878,-4.88542030934768,-4.984115669132481,-5.082811028917282,-5.1815063887020845,-5.280201748486886,-5.378897108271687,-5.477592468056489,-5.57628782784129,-5.6749831876260926,-5.773678547410894,-5.872373907195695,-5.971069266980497,-6.0697646267652985,-6.168459986550101,-6.267155346334902,-6.365850706119703,-6.464546065904505,-6.563241425689307,-6.661936785474109,-6.76063214525891,-6.859327505043711,-6.958022864828513,-7.056718224613315,-7.155413584398117,-7.254108944182918,-7.352804303967719,-7.4514996637525215,-7.550195023537323,-7.648890383322124,-7.747585743106926,-7.846281102891727,-7.94497646267653,-8.04367182246133,-8.142367182246133,-8.241062542030933,-8.339757901815736,-8.438453261600538,-8.537148621385338,-8.63584398117014,-8.734539340954942,-8.833234700739744,-8.931930060524545,-9.030625420309347,-9.12932078009415,-9.22801613987895,-9.326711499663752,-9.425406859448554,-9.524102219233354,-9.622797579018156,-9.721492938802959,-9.82018829858776,-9.918883658372561,-10.017579018157363,-10.116274377942165,-10.214969737726966,-10.313665097511768,-10.41236045729657,-10.51105581708137,-10.609751176866173,-10.708446536650975,-10.807141896435775,-10.905837256220577,-11.00453261600538,-11.103227975790182,-11.201923335574982,-11.300618695359784,-11.399314055144586,-11.498009414929387,-11.596704774714189,-11.69540013449899,-11.794095494283791,-11.892790854068593,-11.991486213853396,-12.090181573638198,-12.188876933422998,-12.2875722932078,-12.386267652992602,-12.484963012777403,-12.583658372562205,-12.682353732347007,-12.781049092131807,-12.87974445191661,-12.978439811701412,-13.077135171486212,-13.175830531271014,-13.274525891055816,-13.373221250840619,-13.471916610625419,-13.570611970410221,-13.669307330195023,-13.768002689979824,-13.866698049764626,-13.965393409549428,-14.064088769334228,-14.16278412911903,-14.261479488903833,-14.360174848688635,-14.458870208473435,-14.557565568258237,-14.65626092804304,-14.75495628782784,-14.853651647612642,-14.952347007397444,-15.051042367182244,-15.149737726967047,-15.248433086751849,-15.347128446536649,-15.445823806321451,-15.544519166106253,-15.643214525891056,-15.741909885675856,-15.840605245460658,-15.93930060524546,-16.037995965030262,-16.136691324815065,-16.235386684599867,-16.33408204438467,-16.43277740416947,-16.53147276395427,-16.63016812373907,-16.728863483523874,-16.827558843308676,-16.926254203093478,-17.02494956287828,-17.12364492266308,-17.22234028244788,-17.321035642232683,-17.419731002017485,-17.518426361802288,-17.61712172158709,-17.715817081371892,-17.81451244115669,-17.913207800941493,-18.011903160726295,-18.110598520511097,-18.2092938802959,-18.3079892400807,-18.406684599865503,-18.505379959650302,-18.604075319435104,-18.702770679219906,-18.80146603900471,-18.90016139878951,-18.998856758574313,-19.09755211835911,-19.196247478143913,-19.294942837928716,-19.393638197713518,-19.49233355749832,-19.591028917283122,-19.689724277067924,-19.788419636852723,-19.887114996637525,-19.985810356422327,-20.08450571620713,-20.18320107599193,-20.281896435776734,-20.380591795561532,-20.479287155346334,-20.577982515131136,-20.67667787491594,-20.77537323470074,-20.874068594485543,-20.972763954270345,-21.071459314055144,-21.170154673839946,-21.268850033624748,-21.36754539340955,-21.466240753194352,-21.564936112979154,-21.663631472763953,-21.762326832548755,-21.861022192333557,-21.95971755211836,-22.05841291190316,-22.157108271687964,-22.255803631472766,-22.354498991257564,-22.453194351042367,-22.55188971082717,-22.65058507061197,-22.749280430396773,-22.847975790181575,-22.946671149966377,-23.045366509751176,-23.144061869535978,-23.24275722932078,-23.341452589105582,-23.440147948890385,-23.538843308675187,-23.637538668459985,-23.736234028244787,-23.83492938802959,-23.93362474781439,-24.032320107599194,-24.131015467383996,-24.229710827168798,-24.328406186953597,-24.4271015467384,-24.5257969065232,-24.624492266308003,-24.723187626092805,-24.821882985877608,-24.920578345662406,-25.01927370544721,-25.11796906523201,-25.216664425016813,-25.315359784801615,-25.414055144586417,-25.51275050437122,-25.611445864156018,-25.71014122394082,-25.808836583725622,-25.907531943510424,-26.006227303295226,-26.10492266308003,-26.203618022864827,-26.30231338264963,-26.40100874243443,-26.499704102219233,-26.598399462004036,-26.697094821788838,-26.79579018157364,-26.89448554135844,-26.99318090114324,-27.091876260928043,-27.190571620712845,-27.289266980497647,-27.38796234028245,-27.486657700067248,-27.58535305985205,-27.684048419636852,-27.782743779421654,-27.881439139206456,-27.98013449899126,-28.07882985877606,-28.17752521856086,-28.27622057834566,-28.374915938130464,-28.473611297915266,-28.572306657700068,-28.67100201748487,-28.769697377269672,-28.86839273705447,-28.967088096839273,-29.065783456624075,-29.164478816408877,-29.26317417619368,-29.36186953597848,-29.46056489576328,-29.559260255548082,-29.657955615332884,-29.756650975117687,-29.85534633490249,-29.95404169468729,-30.052737054472093,-30.15143241425689,-30.250127774041694,-30.348823133826496,-30.447518493611298,-30.5462138533961,-30.644909213180902,-30.7436045729657,-30.842299932750503,-30.940995292535305,-31.039690652320107,-31.13838601210491,-31.237081371889712,-31.335776731674514,-31.434472091459313,-31.533167451244115,-31.631862811028917,-31.73055817081372,-31.82925353059852,-31.927948890383323,-32.026644250168125,-32.125339609952924,-32.22403496973773,-32.32273032952253,-32.42142568930733,-32.52012104909213,-32.61881640887693,-32.71751176866174,-32.816207128446536,-32.91490248823134,-33.01359784801614,-33.11229320780094,-33.210988567585744,-33.30968392737054,-33.40837928715535,-33.50707464694015,-33.60577000672495,-33.70446536650975,-33.80316072629455,-33.901856086079356,-34.000551445864154,-34.09924680564896,-34.19794216543376,-34.29663752521856,-34.39533288500336,-34.49402824478816,-34.59272360457297,-34.691418964357766,-34.79011432414257,-34.88880968392737,-34.98750504371217,-35.086200403496974,-35.18489576328177,-35.28359112306658,-35.38228648285138,-35.48098184263618,-35.57967720242098,-35.67837256220578,-35.777067921990586,-35.875763281775384,-35.97445864156019,-36.07315400134499,-36.171849361129794,-36.27054472091459,-36.36924008069939,-36.4679354404842,-36.566630800268996,-36.6653261600538,-36.7640215198386,-36.862716879623406,-36.961412239408205,-37.060107599193,-37.15880295897781,-37.25749831876261,-37.35619367854741,-37.45488903833221,-37.55358439811701,-37.652279757901816,-37.750975117686615,-37.84967047747142,-37.94836583725622,-38.047061197041025,-38.14575655682582,-38.24445191661062,-38.34314727639543,-38.441842636180226,-38.54053799596503,-38.63923335574983,-38.737928715534636,-38.836624075319435,-38.93531943510423,-39.03401479488904,-39.13271015467384,-39.23140551445864,-39.33010087424344,-39.42879623402825,-39.527491593813046,-39.626186953597845,-39.72488231338265,-39.82357767316745,-39.922273032952255,-40.02096839273705,-40.11966375252185,-40.21835911230666,-40.317054472091456,-40.41574983187626,-40.51444519166106,-40.613140551445866,-40.711835911230665,-40.81053127101546,-40.90922663080027,-41.00792199058507,-41.10661735036987,-41.20531271015467,-41.30400806993948,-41.402703429724276,-41.501398789509075,-41.60009414929388,-41.69878950907868,-41.797484868863485,-41.896180228648284,-41.99487558843309,-42.09357094821789,-42.19226630800269,-42.29096166778749,-42.38965702757229,-42.4883523873571,-42.587047747141895,-42.6857431069267,-42.7844384667115,-42.8831338264963,-42.981829186281104,-43.0805245460659,-43.17921990585071,-43.27791526563551,-43.376610625420305,-43.47530598520511,-43.57400134498991,-43.672696704774715,-43.771392064559514,-43.87008742434432,-43.96878278412912,-44.06747814391392,-44.16617350369872,-44.26486886348352,-44.36356422326833,-44.462259583053125,-44.56095494283793,-44.65965030262273,-44.75834566240753,-44.857041022192334,-44.95573638197713,-45.05443174176194,-45.15312710154674,-45.25182246133154,-45.35051782111634,-45.44921318090114,-45.547908540685945,-45.646603900470744,-45.74529926025555,-45.84399462004035,-45.942689979825154,-46.04138533960995,-46.14008069939475,-46.23877605917956,-46.337471418964356,-46.43616677874916,-46.53486213853396,-46.63355749831876,-46.732252858103564,-46.83094821788836,-46.92964357767317,-47.02833893745797,-47.12703429724277,-47.22572965702757,-47.32442501681237,-47.423120376597176,-47.521815736381974,-47.62051109616678,-47.71920645595158,-47.817901815736384,-47.91659717552118,-48.01529253530598,-48.11398789509079,-48.212683254875586,-48.31137861466039,-48.41007397444519,-48.508769334229996,-48.607464694014794,-48.70616005379959,-48.8048554135844,-48.9035507733692,-49.002246133154,-49.1009414929388,-49.1996368527236,-49.298332212508406,-49.397027572293204,-49.49572293207801,-49.59441829186281,-49.693113651647614,-49.79180901143241,-49.89050437121721,-49.98919973100202,-50.087895090786816,-50.18659045057162,-50.28528581035642,-50.383981170141226,-50.482676529926025,-50.58137188971082,-50.68006724949563,-50.77876260928043,-50.87745796906523,-50.97615332885003,-51.07484868863484,-51.173544048419636,-51.272239408204435,-51.37093476798924,-51.46963012777404,-51.568325487558845,-51.66702084734364,-51.76571620712845,-51.86441156691325,-51.963106926698046,-52.06180228648285,-52.16049764626765,-52.259193006052456,-52.357888365837255,-52.45658372562205,-52.55527908540686,-52.65397444519166,-52.75266980497646,-52.85136516476126,-52.95006052454607,-53.048755884330866,-53.147451244115665,-53.24614660390047,-53.34484196368527,-53.443537323470075,-53.54223268325487,-53.64092804303968,-53.73962340282448,-53.838318762609276,-53.93701412239408,-54.03570948217888,-54.134404841963686,-54.233100201748485,-54.33179556153329,-54.43049092131809,-54.52918628110289,-54.62788164088769,-54.72657700067249,-54.8252723604573,-54.923967720242096,-55.022663080026895,-55.1213584398117,-55.2200537995965,-55.318749159381305,-55.417444519166104,-55.51613987895091,-55.61483523873571,-55.71353059852051,-55.81222595830531,-55.91092131809011,-56.00961667787492,-56.108312037659715,-56.20700739744452,-56.30570275722932,-56.40439811701412,-56.503093476798924,-56.60178883658372,-56.70048419636853,-56.79917955615333,-56.89787491593813,-56.99657027572293,-57.09526563550773,-57.193960995292535,-57.292656355077334,-57.39135171486214,-57.49004707464694,-57.588742434431744,-57.68743779421654,-57.78613315400134,-57.88482851378615,-57.983523873570945,-58.08221923335575,-58.18091459314055,-58.27960995292535,-58.378305312710154,-58.47700067249495,-58.57569603227976,-58.67439139206456,-58.77308675184936,-58.87178211163416,-58.97047747141896,-59.069172831203765,-59.167868190988564,-59.26656355077337,-59.36525891055817,-59.463954270342974,-59.56264963012777,-59.66134498991257,-59.76004034969738,-59.858735709482175,-59.95743106926698,-60.05612642905178,-60.154821788836585,-60.253517148621384,-60.35221250840618,-60.45090786819099,-60.54960322797579,-60.64829858776059,-60.74699394754539,-60.8456893073302,-60.944384667114996,-61.043080026899794,-61.1417753866846,-61.2404707464694,-61.339166106254204,-61.437861466039,-61.5365568258238,-61.63525218560861,-61.733947545393406,-61.83264290517821,-61.93133826496301,-62.030033624747816,-62.128728984532614,-62.22742434431741,-62.32611970410222,-62.42481506388702,-62.52351042367182,-62.62220578345662,-62.72090114324143,-62.819596503026226,-62.918291862811024,-63.01698722259583,-63.11568258238063,-63.214377942165434,-63.31307330195023,-63.41176866173504,-63.51046402151984,-63.609159381304636,-63.70785474108944,-63.80655010087424,-63.905245460659046,-64.00394082044384,-64.10263618022864,-64.20133154001344,-64.30002689979824,-64.39872225958304,-64.49741761936785,-64.59611297915265,-64.69480833893745,-64.79350369872225,-64.89219905850705,-64.99089441829186,-65.08958977807666,-65.18828513786146,-65.28698049764625,-65.38567585743105,-65.48437121721587,-65.58306657700066,-65.68176193678546,-65.78045729657026,-65.87915265635507,-65.97784801613987,-66.07654337592467,-66.17523873570947,-66.27393409549427,-66.37262945527908,-66.47132481506388,-66.57002017484868,-66.66871553463348,-66.76741089441828,-66.86610625420309,-66.96480161398789,-67.06349697377269,-67.16219233355748,-67.2608876933423,-67.3595830531271,-67.4582784129119,-67.5569737726967,-67.65566913248149,-67.7543644922663,-67.8530598520511,-67.9517552118359,-68.0504505716207,-68.1491459314055,-68.24784129119031,-68.34653665097511,-68.44523201075991,-68.54392737054471,-68.6426227303295,-68.74131809011432,-68.84001344989912,-68.93870880968392,-69.03740416946872,-69.13609952925353,-69.23479488903833,-69.33349024882313,-69.43218560860792,-69.53088096839272,-69.62957632817754,-69.72827168796233,-69.82696704774713,-69.92566240753193,-70.02435776731673,-70.12305312710154,-70.22174848688634,-70.32044384667114,-70.41913920645594,-70.51783456624075,-70.61652992602555,-70.71522528581035,-70.81392064559515,-70.91261600537995,-71.01131136516476,-71.11000672494956,-71.20870208473436,-71.30739744451915,-71.40609280430395,-71.50478816408877,-71.60348352387356,-71.70217888365836,-71.80087424344316,-71.89956960322796,-71.99826496301277,-72.09696032279757,-72.19565568258237,-72.29435104236717,-72.39304640215198,-72.49174176193678,-72.59043712172158,-72.68913248150638,-72.78782784129118,-72.88652320107599,-72.98521856086079,-73.08391392064559,-73.18260928043038,-73.28130464021518,-73.38,-73.4786953597848,-73.57739071956959,-73.67608607935439,-73.7747814391392,-73.873476798924,-73.9721721587088,-74.0708675184936,-74.1695628782784,-74.26825823806321,-74.36695359784801,-74.46564895763281,-74.5643443174176,-74.6630396772024,-74.76173503698722,-74.86043039677202,-74.95912575655682,-75.05782111634161,-75.15651647612641,-75.25521183591123,-75.35390719569602,-75.45260255548082,-75.55129791526562,-75.64999327505043,-75.74868863483523,-75.84738399462003,-75.94607935440483,-76.04477471418963,-76.14347007397444,-76.24216543375924,-76.34086079354404,-76.43955615332884,-76.53825151311364,-76.63694687289845,-76.73564223268325,-76.83433759246805,-76.93303295225284,-77.03172831203766,-77.13042367182246,-77.22911903160725,-77.32781439139205,-77.42650975117685,-77.52520511096166,-77.62390047074646,-77.72259583053126,-77.82129119031606,-77.91998655010086,-78.01868190988567,-78.11737726967047,-78.21607262945527,-78.31476798924007,-78.41346334902487,-78.51215870880968,-78.61085406859448,-78.70954942837928,-78.80824478816407,-78.90694014794889,-79.00563550773369,-79.10433086751848,-79.20302622730328,-79.30172158708808,-79.4004169468729,-79.4991123066577,-79.59780766644249,-79.69650302622729,-79.79519838601209,-79.8938937457969,-79.9925891055817,-80.0912844653665,-80.1899798251513,-80.2886751849361,-80.38737054472091,-80.48606590450571,-80.5847612642905,-80.6834566240753,-80.78215198386012,-80.88084734364492,-80.97954270342971,-81.07823806321451,-81.17693342299931,-81.27562878278412,-81.37432414256892,-81.47301950235372,-81.57171486213852,-81.67041022192332,-81.76910558170813,-81.86780094149293,-81.96649630127773,-82.06519166106253,-82.16388702084734,-82.26258238063214,-82.36127774041694,-82.45997310020174,-82.55866845998654,-82.65736381977135,-82.75605917955615,-82.85475453934095,-82.95344989912574,-83.05214525891054,-83.15084061869536,-83.24953597848015,-83.34823133826495,-83.44692669804975,-83.54562205783455,-83.64431741761936,-83.74301277740416,-83.84170813718896,-83.94040349697376,-84.03909885675857,-84.13779421654337,-84.23648957632817,-84.33518493611297,-84.43388029589777,-84.53257565568258,-84.63127101546738,-84.72996637525218,-84.82866173503697,-84.92735709482177,-85.02605245460659,-85.12474781439138,-85.22344317417618,-85.32213853396098,-85.4208338937458,-85.51952925353059,-85.61822461331539,-85.71691997310019,-85.81561533288499,-85.9143106926698,-86.0130060524546,-86.1117014122394,-86.2103967720242,-86.309092131809,-86.40778749159381,-86.5064828513786,-86.6051782111634,-86.7038735709482,-86.802568930733,-86.90126429051782,-86.99995965030261,-87.09865501008741,-87.19735036987221,-87.29604572965702,-87.39474108944182,-87.49343644922662,-87.59213180901142,-87.69082716879622,-87.78952252858103,-87.88821788836583,-87.98691324815063,-88.08560860793543,-88.18430396772023,-88.28299932750504,-88.38169468728984,-88.48039004707464,-88.57908540685943,-88.67778076664425,-88.77647612642905,-88.87517148621384,-88.97386684599864,-89.07256220578344,-89.17125756556825,-89.26995292535305,-89.36864828513785,-89.46734364492265,-89.56603900470745,-89.66473436449226,-89.76342972427706,-89.86212508406186,-89.96082044384666,-90.05951580363146,-90.15821116341627,-90.25690652320107,-90.35560188298587,-90.45429724277066,-90.55299260255548,-90.65168796234028,-90.75038332212507,-90.84907868190987,-90.94777404169467,-91.04646940147948,-91.14516476126428,-91.24386012104908,-91.34255548083388,-91.44125084061868,-91.53994620040349,-91.63864156018829,-91.73733691997309,-91.83603227975789,-91.9347276395427,-92.0334229993275,-92.1321183591123,-92.2308137188971,-92.3295090786819,-92.42820443846671,-92.5268997982515,-92.6255951580363,-92.7242905178211,-92.8229858776059,-92.92168123739071,-93.02037659717551,-93.11907195696031,-93.21776731674511,-93.31646267652991,-93.41515803631472,-93.51385339609952,-93.61254875588432,-93.71124411566912,-93.80993947545393,-93.90863483523873,-94.00733019502353,-94.10602555480833,-94.20472091459312,-94.30341627437794,-94.40211163416274,-94.50080699394753,-94.59950235373233,-94.69819771351713,-94.79689307330194,-94.89558843308674,-94.99428379287154,-95.09297915265634,-95.19167451244114,-95.29036987222595,-95.38906523201075,-95.48776059179555,-95.58645595158035,-95.68515131136516,-95.78384667114996,-95.88254203093476,-95.98123739071956,-96.07993275050435,-96.17862811028917,-96.27732347007397,-96.37601882985877,-96.47471418964356,-96.57340954942836,-96.67210490921318,-96.77080026899797,-96.86949562878277,-96.96819098856757,-97.06688634835238,-97.16558170813718,-97.26427706792198,-97.36297242770678,-97.46166778749158,-97.56036314727639,-97.65905850706119,-97.75775386684599,-97.85644922663079,-97.95514458641559,-98.0538399462004,-98.1525353059852,-98.25123066577,-98.3499260255548,-98.44862138533959,-98.5473167451244,-98.6460121049092,-98.744707464694,-98.8434028244788,-98.94209818426361,-99.04079354404841,-99.13948890383321,-99.23818426361801,-99.33687962340281,-99.43557498318762,-99.53427034297242,-99.63296570275722,-99.73166106254202,-99.83035642232682,-99.92905178211163,-100.02774714189643,-100.12644250168123,-100.22513786146602,-100.32383322125084,-100.42252858103564,-100.52122394082043,-100.61991930060523,-100.71861466039003,-100.81731002017484,-100.91600537995964,-101.01470073974444,-101.11339609952924,-101.21209145931404,-101.31078681909885,-101.40948217888365,-101.50817753866845,-101.60687289845325,-101.70556825823805,-101.80426361802286,-101.90295897780766,-102.00165433759246,-102.10034969737725,-102.19904505716207,-102.29774041694687,-102.39643577673166,-102.49513113651646,-102.59382649630126,-102.69252185608607,-102.79121721587087,-102.88991257565567,-102.98860793544047,-103.08730329522527,-103.18599865501008,-103.28469401479488,-103.38338937457968,-103.48208473436448,-103.58078009414929,-103.67947545393409,-103.77817081371889,-103.87686617350369,-103.97556153328848,-104.0742568930733,-104.1729522528581,-104.2716476126429,-104.3703429724277,-104.46903833221249,-104.5677336919973,-104.6664290517821,-104.7651244115669,-104.8638197713517,-104.9625151311365,-105.06121049092131,-105.15990585070611,-105.25860121049091,-105.35729657027571,-105.45599193006052,-105.55468728984532,-105.65338264963012,-105.75207800941492,-105.85077336919971,-105.94946872898453,-106.04816408876933,-106.14685944855412,-106.24555480833892,-106.34425016812372,-106.44294552790853,-106.54164088769333,-106.64033624747813,-106.73903160726293,-106.83772696704774,-106.93642232683254,-107.03511768661734,-107.13381304640214,-107.23250840618694,-107.33120376597175,-107.42989912575655,-107.52859448554135,-107.62728984532615,-107.72598520511094,-107.82468056489576,-107.92337592468056,-108.02207128446535,-108.12076664425015,-108.21946200403495,-108.31815736381976,-108.41685272360456,-108.51554808338936,-108.61424344317416,-108.71293880295897,-108.81163416274377,-108.91032952252857,-109.00902488231337,-109.10772024209817,-109.20641560188298,-109.30511096166778,-109.40380632145258,-109.50250168123738,-109.60119704102217,-109.69989240080699,-109.79858776059179,-109.89728312037658,-109.99597848016138,-110.09467383994618,-110.193369199731,-110.2920645595158,-110.39075991930059,-110.48945527908539,-110.5881506388702,-110.686845998655,-110.7855413584398,-110.8842367182246,-110.9829320780094,-111.08162743779421,-111.18032279757901,-111.27901815736381,-111.3777135171486,-111.4764088769334,-111.57510423671822,-111.67379959650302,-111.77249495628782,-111.87119031607261,-111.96988567585743,-112.06858103564223,-112.16727639542702,-112.26597175521182,-112.36466711499662,-112.46336247478143,-112.56205783456623,-112.66075319435103,-112.75944855413583,-112.85814391392063,-112.95683927370544,-113.05553463349024,-113.15422999327504,-113.25292535305984,-113.35162071284464,-113.45031607262945,-113.54901143241425,-113.64770679219905,-113.74640215198384,-113.84509751176866,-113.94379287155346,-114.04248823133825,-114.14118359112305,-114.23987895090785,-114.33857431069266,-114.43726967047746,-114.53596503026226,-114.63466039004706,-114.73335574983186,-114.83205110961667,-114.93074646940147,-115.02944182918627,-115.12813718897107,-115.22683254875588,-115.32552790854068,-115.42422326832548,-115.52291862811028,-115.62161398789507,-115.72030934767989,-115.81900470746469,-115.91770006724948,-116.01639542703428,-116.11509078681908,-116.2137861466039,-116.31248150638869,-116.41117686617349,-116.50987222595829,-116.60856758574309,-116.7072629455279,-116.8059583053127,-116.9046536650975,-117.0033490248823,-117.10204438466711,-117.20073974445191,-117.29943510423671,-117.3981304640215,-117.4968258238063,-117.59552118359112,-117.69421654337592,-117.79291190316071,-117.89160726294551,-117.99030262273031,-118.08899798251512,-118.18769334229992,-118.28638870208472,-118.38508406186952,-118.48377942165433,-118.58247478143913,-118.68117014122393,-118.77986550100873,-118.87856086079353,-118.97725622057834,-119.07595158036314,-119.17464694014794,-119.27334229993274,-119.37203765971753,-119.47073301950235,-119.56942837928715,-119.66812373907194,-119.76681909885674,-119.86551445864154,-119.96420981842635,-120.06290517821115,-120.16160053799595,-120.26029589778075,-120.35899125756556,-120.45768661735036,-120.55638197713516,-120.65507733691996,-120.75377269670476,-120.85246805648957,-120.95116341627437,-121.04985877605917,-121.14855413584397,-121.24724949562876,-121.34594485541358,-121.44464021519838,-121.54333557498317,-121.64203093476797,-121.74072629455279,-121.83942165433758,-121.93811701412238,-122.03681237390718,-122.13550773369198,-122.2342030934768,-122.33289845326159,-122.43159381304639,-122.53028917283119,-122.62898453261599,-122.7276798924008,-122.8263752521856,-122.9250706119704,-123.0237659717552,-123.12246133154,-123.22115669132481,-123.3198520511096,-123.4185474108944,-123.5172427706792,-123.61593813046402,-123.71463349024881,-123.81332885003361,-123.91202420981841,-124.01071956960321,-124.10941492938802,-124.20811028917282,-124.30680564895762,-124.40550100874242,-124.50419636852722,-124.60289172831203,-124.70158708809683,-124.80028244788163,-124.89897780766643,-124.99767316745123,-125.09636852723604,-125.19506388702084,-125.29375924680564,-125.39245460659043,-125.49114996637525,-125.58984532616005,-125.68854068594484,-125.78723604572964,-125.88593140551444,-125.98462676529925,-126.08332212508405,-126.18201748486885,-126.28071284465365,-126.37940820443845,-126.47810356422326,-126.57679892400806,-126.67549428379286,-126.77418964357766,-126.87288500336247,-126.97158036314727,-127.07027572293207,-127.16897108271687,-127.26766644250166,-127.36636180228648,-127.46505716207128,-127.56375252185607,-127.66244788164087,-127.76114324142567,-127.85983860121048,-127.95853396099528,-128.0572293207801,-128.15592468056488,-128.2546200403497,-128.35331540013448,-128.4520107599193,-128.5507061197041,-128.6494014794889,-128.7480968392737,-128.84679219905848,-128.9454875588433,-129.0441829186281,-129.1428782784129,-129.2415736381977,-129.3402689979825,-129.4389643577673,-129.53765971755212,-129.6363550773369,-129.7350504371217,-129.8337457969065,-129.9324411566913,-130.03113651647612,-130.1298318762609,-130.22852723604572,-130.3272225958305,-130.42591795561532,-130.52461331540013,-130.62330867518492,-130.72200403496973,-130.8206993947545,-130.91939475453933,-131.01809011432414,-131.11678547410892,-131.21548083389374,-131.31417619367855,-131.41287155346333,-131.51156691324815,-131.61026227303293,-131.70895763281774,-131.80765299260256,-131.90634835238734,-132.00504371217215,-132.10373907195694,-132.20243443174175,-132.30112979152656,-132.39982515131135,-132.49852051109616,-132.59721587088094,-132.69591123066576,-132.79460659045057,-132.89330195023535,-132.99199731002017,-133.09069266980495,-133.18938802958976,-133.28808338937458,-133.38677874915936,-133.48547410894417,-133.58416946872896,-133.68286482851377,-133.78156018829858,-133.88025554808337,-133.97895090786818,-134.07764626765297,-134.17634162743778,-134.2750369872226,-134.37373234700738,-134.4724277067922,-134.571123066577,-134.6698184263618,-134.7685137861466,-134.86720914593138,-134.9659045057162,-135.064599865501,-135.1632952252858,-135.2619905850706,-135.3606859448554,-135.4593813046402,-135.55807666442502,-135.6567720242098,-135.7554673839946,-135.8541627437794,-135.9528581035642,-136.05155346334902,-136.1502488231338,-136.24894418291862,-136.3476395427034,-136.44633490248822,-136.54503026227303,-136.64372562205781,-136.74242098184263,-136.8411163416274,-136.93981170141222,-137.03850706119704,-137.13720242098182,-137.23589778076663,-137.33459314055142,-137.43328850033623,-137.53198386012104,-137.63067921990583,-137.72937457969064,-137.82806993947545,-137.92676529926024,-138.02546065904505,-138.12415601882984,-138.22285137861465,-138.32154673839946,-138.42024209818425,-138.51893745796906,-138.61763281775384,-138.71632817753866,-138.81502353732347,-138.91371889710825,-139.01241425689307,-139.11110961667785,-139.20980497646266,-139.30850033624748,-139.40719569603226,-139.50589105581707,-139.60458641560186,-139.70328177538667,-139.80197713517148,-139.90067249495627,-139.99936785474108,-140.09806321452587,-140.19675857431068,-140.2954539340955,-140.39414929388028,-140.4928446536651,-140.59154001344987,-140.69023537323469,-140.7889307330195,-140.88762609280428,-140.9863214525891,-141.0850168123739,-141.1837121721587,-141.2824075319435,-141.3811028917283,-141.4797982515131,-141.57849361129792,-141.6771889710827,-141.7758843308675,-141.8745796906523,-141.9732750504371,-142.07197041022192,-142.1706657700067,-142.26936112979152,-142.3680564895763,-142.46675184936112,-142.56544720914593,-142.6641425689307,-142.76283792871553,-142.8615332885003,-142.96022864828512,-143.05892400806994,-143.15761936785472,-143.25631472763953,-143.35501008742432,-143.45370544720913,-143.55240080699394,-143.65109616677873,-143.74979152656354,-143.84848688634833,-143.94718224613314,-144.04587760591795,-144.14457296570274,-144.24326832548755,-144.34196368527236,-144.44065904505715,-144.53935440484196,-144.63804976462674,-144.73674512441156,-144.83544048419637,-144.93413584398115,-145.03283120376597,-145.13152656355075,-145.23022192333556,-145.32891728312038,-145.42761264290516,-145.52630800268997,-145.62500336247476,-145.72369872225957,-145.82239408204438,-145.92108944182917,-146.01978480161398,-146.11848016139876,-146.21717552118358,-146.3158708809684,-146.41456624075317,-146.513261600538,-146.61195696032277,-146.71065232010758,-146.8093476798924,-146.90804303967718,-147.006738399462,-147.10543375924678,-147.2041291190316,-147.3028244788164,-147.4015198386012,-147.500215198386,-147.59891055817081,-147.6976059179556,-147.7963012777404,-147.8949966375252,-147.99369199731,-148.09238735709482,-148.1910827168796,-148.28977807666442,-148.3884734364492,-148.48716879623402,-148.58586415601883,-148.6845595158036,-148.78325487558843,-148.8819502353732,-148.98064559515802,-149.07934095494284,-149.17803631472762,-149.27673167451243,-149.37542703429722,-149.47412239408203,-149.57281775386684,-149.67151311365163,-149.77020847343644,-149.86890383322122,-149.96759919300604,-150.06629455279085,-150.16498991257563,-150.26368527236045,-150.36238063214523,-150.46107599193004,-150.55977135171486,-150.65846671149964,-150.75716207128445,-150.85585743106927,-150.95455279085405,-151.05324815063886,-151.15194351042365,-151.25063887020846,-151.34933422999327,-151.44802958977806,-151.54672494956287,-151.64542030934766,-151.74411566913247,-151.84281102891728,-151.94150638870207,-152.04020174848688,-152.13889710827166,-152.23759246805648,-152.3362878278413,-152.43498318762607,-152.5336785474109,-152.63237390719567,-152.73106926698048,-152.8297646267653,-152.92845998655008,-153.0271553463349,-153.12585070611968,-153.2245460659045,-153.3232414256893,-153.4219367854741,-153.5206321452589,-153.61932750504369,-153.7180228648285,-153.8167182246133,-153.9154135843981,-154.0141089441829,-154.11280430396772,-154.2114996637525,-154.31019502353732,-154.4088903833221,-154.50758574310692,-154.60628110289173,-154.7049764626765,-154.80367182246133,-154.9023671822461,-155.00106254203092,-155.09975790181574,-155.19845326160052,-155.29714862138533,-155.39584398117012,-155.49453934095493,-155.59323470073974,-155.69193006052453,-155.79062542030934,-155.88932078009412,-155.98801613987894,-156.08671149966375,-156.18540685944853,-156.28410221923335,-156.38279757901813,-156.48149293880294,-156.58018829858776,-156.67888365837254,-156.77757901815735,-156.87627437794214,-156.97496973772695,-157.07366509751176,-157.17236045729655,-157.27105581708136,-157.36975117686617,-157.46844653665096,-157.56714189643577,-157.66583725622056,-157.76453261600537,-157.86322797579018,-157.96192333557497,-158.06061869535978,-158.15931405514456,-158.25800941492938,-158.3567047747142,-158.45540013449897,-158.55409549428379,-158.65279085406857,-158.75148621385338,-158.8501815736382,-158.94887693342298,-159.0475722932078,-159.14626765299258,-159.2449630127774,-159.3436583725622,-159.442353732347,-159.5410490921318,-159.63974445191658,-159.7384398117014,-159.8371351714862,-159.935830531271,-160.0345258910558,-160.1332212508406,-160.2319166106254,-160.33061197041022,-160.429307330195,-160.52800268997981,-160.6266980497646,-160.7253934095494,-160.82408876933422,-160.922784129119,-161.02147948890382,-161.12017484868863,-161.21887020847342,-161.31756556825823,-161.41626092804302,-161.51495628782783,-161.61365164761264,-161.71234700739743,-161.81104236718224,-161.90973772696702,-162.00843308675184,-162.10712844653665,-162.20582380632143,-162.30451916610625,-162.40321452589103,-162.50190988567584,-162.60060524546066,-162.69930060524544,-162.79799596503025,-162.89669132481504,-162.99538668459985,-163.09408204438466,-163.19277740416945,-163.29147276395426,-163.39016812373904,-163.48886348352386,-163.58755884330867,-163.68625420309345,-163.78494956287827,-163.88364492266305,-163.98234028244786,-164.08103564223268,-164.17973100201746,-164.27842636180227,-164.3771217215871,-164.47581708137187,-164.57451244115668,-164.67320780094147,-164.77190316072628,-164.8705985205111,-164.96929388029588,-165.0679892400807,-165.16668459986548,-165.2653799596503,-165.3640753194351,-165.4627706792199,-165.5614660390047,-165.66016139878948,-165.7588567585743,-165.8575521183591,-165.9562474781439,-166.0549428379287,-166.1536381977135,-166.2523335574983,-166.35102891728312,-166.4497242770679,-166.5484196368527,-166.6471149966375,-166.7458103564223,-166.84450571620712,-166.9432010759919,-167.04189643577672,-167.1405917955615,-167.23928715534632,-167.33798251513113,-167.43667787491592,-167.53537323470073,-167.63406859448554,-167.73276395427033,-167.83145931405514,-167.93015467383992,-168.02885003362474,-168.12754539340955,-168.22624075319433,-168.32493611297915,-168.42363147276393,-168.52232683254874,-168.62102219233356,-168.71971755211834,-168.81841291190315,-168.91710827168794,-169.01580363147275,-169.11449899125756,-169.21319435104235,-169.31188971082716,-169.41058507061194,-169.50928043039676,-169.60797579018157,-169.70667114996635,-169.80536650975117,-169.90406186953595,-170.00275722932076,-170.10145258910558,-170.20014794889036,-170.29884330867517,-170.39753866845996,-170.49623402824477,-170.59492938802958,-170.69362474781437,-170.79232010759918,-170.891015467384,-170.98971082716878,-171.0884061869536,-171.18710154673838,-171.2857969065232,-171.384492266308,-171.48318762609279,-171.5818829858776,-171.68057834566238,-171.7792737054472,-171.877969065232,-171.9766644250168,-172.0753597848016,-172.1740551445864,-172.2727505043712,-172.37144586415602,-172.4701412239408,-172.5688365837256,-172.6675319435104,-172.7662273032952,-172.86492266308002,-172.9636180228648,-173.06231338264962,-173.1610087424344,-173.25970410221922,-173.35839946200403,-173.45709482178881,-173.55579018157363,-173.6544855413584,-173.75318090114322,-173.85187626092804,-173.95057162071282,-174.04926698049763,-174.14796234028245,-174.24665770006723,-174.34535305985204,-174.44404841963683,-174.54274377942164,-174.64143913920645,-174.74013449899124,-174.83882985877605,-174.93752521856084,-175.03622057834565,-175.13491593813046,-175.23361129791525,-175.33230665770006,-175.43100201748484,-175.52969737726966,-175.62839273705447,-175.72708809683925,-175.82578345662407,-175.92447881640885,-176.02317417619366,-176.12186953597848,-176.22056489576326,-176.31926025554807,-176.41795561533286,-176.51665097511767,-176.61534633490248,-176.71404169468727,-176.81273705447208,-176.91143241425686,-177.01012777404168,-177.1088231338265,-177.20751849361127,-177.3062138533961,-177.4049092131809,-177.50360457296568,-177.6022999327505,-177.70099529253528,-177.7996906523201,-177.8983860121049,-177.9970813718897,-178.0957767316745,-178.1944720914593,-178.2931674512441,-178.39186281102891,-178.4905581708137,-178.5892535305985,-178.6879488903833,-178.7866442501681,-178.88533960995292,-178.9840349697377,-179.08273032952252,-179.1814256893073,-179.28012104909212,-179.37881640887693,-179.4775117686617,-179.57620712844653,-179.6749024882313,-179.77359784801612,-179.87229320780094,-179.97098856758572,-180.06968392737053,-180.16837928715532,-180.26707464694013,-180.36577000672494,-180.46446536650973,-180.56316072629454,-180.66185608607935,-180.76055144586414,-180.85924680564895,-180.95794216543374,-181.05663752521855,-181.15533288500336,-181.25402824478815,-181.35272360457296,-181.45141896435774,-181.55011432414256,-181.64880968392737,-181.74750504371215,-181.84620040349697,-181.94489576328175,-182.04359112306656,-182.14228648285138,-182.24098184263616,-182.33967720242097,-182.43837256220576,-182.53706792199057,-182.63576328177538,-182.73445864156017,-182.83315400134498,-182.93184936112976,-183.03054472091458,-183.1292400806994,-183.22793544048417,-183.326630800269,-183.42532616005377,-183.52402151983858,-183.6227168796234,-183.72141223940818,-183.820107599193,-183.9188029589778,-184.0174983187626,-184.1161936785474,-184.2148890383322,-184.313584398117,-184.4122797579018,-184.5109751176866,-184.6096704774714,-184.7083658372562,-184.807061197041,-184.90575655682582,-185.0044519166106,-185.10314727639542,-185.2018426361802,-185.30053799596502,-185.39923335574983,-185.4979287155346,-185.59662407531943,-185.6953194351042,-185.79401479488902,-185.89271015467384,-185.99140551445862,-186.09010087424343,-186.18879623402822,-186.28749159381303,-186.38618695359784,-186.48488231338263,-186.58357767316744,-186.68227303295222,-186.78096839273704,-186.87966375252185,-186.97835911230663,-187.07705447209145,-187.17574983187626,-187.27444519166104,-187.37314055144586,-187.47183591123064,-187.57053127101545,-187.66922663080027,-187.76792199058505,-187.86661735036986,-187.96531271015465,-188.06400806993946,-188.16270342972427,-188.26139878950906,-188.36009414929387,-188.45878950907866,-188.55748486886347,-188.65618022864828,-188.75487558843307,-188.85357094821788,-188.95226630800266,-189.05096166778748,-189.1496570275723,-189.24835238735707,-189.3470477471419,-189.44574310692667,-189.54443846671148,-189.6431338264963,-189.74182918628108,-189.8405245460659,-189.93921990585068,-190.0379152656355,-190.1366106254203,-190.2353059852051,-190.3340013449899,-190.43269670477468,-190.5313920645595,-190.6300874243443,-190.7287827841291,-190.8274781439139,-190.92617350369872,-191.0248688634835,-191.12356422326832,-191.2222595830531,-191.32095494283791,-191.41965030262273,-191.5183456624075,-191.61704102219232,-191.7157363819771,-191.81443174176192,-191.91312710154673,-192.01182246133152,-192.11051782111633,-192.20921318090112,-192.30790854068593,-192.40660390047074,-192.50529926025553,-192.60399462004034,-192.70268997982512,-192.80138533960994,-192.90008069939475,-192.99877605917953,-193.09747141896435,-193.19616677874913,-193.29486213853394,-193.39355749831876,-193.49225285810354,-193.59094821788835,-193.68964357767314,-193.78833893745795,-193.88703429724276,-193.98572965702755,-194.08442501681236,-194.18312037659717,-194.28181573638196,-194.38051109616677,-194.47920645595156,-194.57790181573637,-194.67659717552118,-194.77529253530597,-194.87398789509078,-194.97268325487556,-195.07137861466038,-195.1700739744452,-195.26876933422997,-195.36746469401479,-195.46616005379957,-195.56485541358438,-195.6635507733692,-195.76224613315398,-195.8609414929388,-195.95963685272358,-196.0583322125084,-196.1570275722932,-196.255722932078,-196.3544182918628,-196.45311365164758,-196.5518090114324,-196.6505043712172,-196.749199731002,-196.8478950907868,-196.9465904505716,-197.0452858103564,-197.14398117014122,-197.242676529926,-197.3413718897108,-197.44006724949563,-197.5387626092804,-197.63745796906522,-197.73615332885,-197.83484868863482,-197.93354404841963,-198.03223940820442,-198.13093476798923,-198.22963012777402,-198.32832548755883,-198.42702084734364,-198.52571620712843,-198.62441156691324,-198.72310692669802,-198.82180228648284,-198.92049764626765,-199.01919300605243,-199.11788836583725,-199.21658372562203,-199.31527908540684,-199.41397444519166,-199.51266980497644,-199.61136516476125,-199.71006052454604,-199.80875588433085,-199.90745124411566,-200.00614660390045,-200.10484196368526,-200.20353732347004,-200.30223268325486,-200.40092804303967,-200.49962340282445,-200.59831876260927,-200.69701412239408,-200.79570948217886,-200.89440484196368,-200.99310020174846,-201.09179556153327,-201.1904909213181,-201.28918628110287,-201.38788164088768,-201.48657700067247,-201.58527236045728,-201.6839677202421,-201.78266308002688,-201.8813584398117,-201.98005379959648,-202.0787491593813,-202.1774445191661,-202.2761398789509,-202.3748352387357,-202.47353059852048,-202.5722259583053,-202.6709213180901,-202.7696166778749,-202.8683120376597,-202.9670073974445,-203.0657027572293,-203.16439811701412,-203.2630934767989,-203.3617888365837,-203.4604841963685,-203.5591795561533,-203.65787491593812,-203.7565702757229,-203.85526563550772,-203.95396099529253,-204.05265635507732,-204.15135171486213,-204.25004707464691,-204.34874243443173,-204.44743779421654,-204.54613315400132,-204.64482851378614,-204.74352387357092,-204.84221923335573,-204.94091459314055,-205.03960995292533,-205.13830531271014,-205.23700067249493,-205.33569603227974,-205.43439139206455,-205.53308675184934,-205.63178211163415,-205.73047747141894,-205.82917283120375,-205.92786819098856,-206.02656355077335,-206.12525891055816,-206.22395427034294,-206.32264963012776,-206.42134498991257,-206.52004034969735,-206.61873570948217,-206.71743106926695,-206.81612642905176,-206.91482178883658,-207.01351714862136,-207.11221250840617,-207.210907868191,-207.30960322797577,-207.40829858776058,-207.50699394754537,-207.60568930733018,-207.704384667115,-207.80308002689978,-207.9017753866846,-208.00047074646938,-208.0991661062542,-208.197861466039,-208.29655682582379,-208.3952521856086,-208.49394754539338,-208.5926429051782,-208.691338264963,-208.7900336247478,-208.8887289845326,-208.9874243443174,-209.0861197041022,-209.18481506388702,-209.2835104236718,-209.3822057834566,-209.4809011432414,-209.5795965030262,-209.67829186281102,-209.7769872225958,-209.87568258238062,-209.9743779421654,-210.07307330195022,-210.17176866173503,-210.2704640215198,-210.36915938130463,-210.46785474108944,-210.56655010087422,-210.66524546065904,-210.76394082044382,-210.86263618022863,-210.96133154001345,-211.06002689979823,-211.15872225958304,-211.25741761936783,-211.35611297915264,-211.45480833893745,-211.55350369872224,-211.65219905850705,-211.75089441829184,-211.84958977807665,-211.94828513786146,-212.04698049764625,-212.14567585743106,-212.24437121721584,-212.34306657700066,-212.44176193678547,-212.54045729657025,-212.63915265635507,-212.73784801613985,-212.83654337592466,-212.93523873570948,-213.03393409549426,-213.13262945527907,-213.23132481506386,-213.33002017484867,-213.42871553463348,-213.52741089441827,-213.62610625420308,-213.7248016139879,-213.82349697377268,-213.9221923335575,-214.02088769334227,-214.1195830531271,-214.2182784129119,-214.31697377269668,-214.4156691324815,-214.51436449226628,-214.6130598520511,-214.7117552118359,-214.8104505716207,-214.9091459314055,-215.0078412911903,-215.1065366509751,-215.20523201075991,-215.3039273705447,-215.4026227303295,-215.5013180901143,-215.6000134498991,-215.69870880968392,-215.7974041694687,-215.89609952925352,-215.9947948890383,-216.09349024882312,-216.19218560860793,-216.2908809683927,-216.38957632817753,-216.4882716879623,-216.58696704774712,-216.68566240753194,-216.78435776731672,-216.88305312710153,-216.98174848688632,-217.08044384667113,-217.17913920645594,-217.27783456624073,-217.37652992602554,-217.47522528581035,-217.57392064559514,-217.67261600537995,-217.77131136516473,-217.87000672494955,-217.96870208473436,-218.06739744451914,-218.16609280430396,-218.26478816408874,-218.36348352387355,-218.46217888365837,-218.56087424344315,-218.65956960322796,-218.75826496301275,-218.85696032279756,-218.95565568258237,-219.05435104236716,-219.15304640215197,-219.25174176193676,-219.35043712172157,-219.44913248150638,-219.54782784129117,-219.64652320107598,-219.74521856086076,-219.84391392064558,-219.9426092804304,-220.04130464021517,-220.14,-220.23869535978477,-220.33739071956958,-220.4360860793544,-220.53478143913918,-220.633476798924,-220.7321721587088,-220.8308675184936,-220.9295628782784,-221.0282582380632,-221.126953597848,-221.2256489576328,-221.3243443174176,-221.4230396772024,-221.5217350369872,-221.620430396772,-221.71912575655682,-221.8178211163416,-221.91651647612642,-222.0152118359112,-222.11390719569602,-222.21260255548083,-222.3112979152656,-222.40999327505043,-222.5086886348352,-222.60738399462002,-222.70607935440484,-222.80477471418962,-222.90347007397443,-223.00216543375922,-223.10086079354403,-223.19955615332884,-223.29825151311363,-223.39694687289844,-223.49564223268322,-223.59433759246804,-223.69303295225285,-223.79172831203763,-223.89042367182245,-223.98911903160726,-224.08781439139204,-224.18650975117686,-224.28520511096164,-224.38390047074645,-224.48259583053127,-224.58129119031605,-224.67998655010086,-224.77868190988565,-224.87737726967046,-224.97607262945527,-225.07476798924006,-225.17346334902487,-225.27215870880966,-225.37085406859447,-225.46954942837928,-225.56824478816407,-225.66694014794888,-225.76563550773366,-225.86433086751848,-225.9630262273033,-226.06172158708807,-226.16041694687289,-226.25911230665767,-226.35780766644248,-226.4565030262273,-226.55519838601208,-226.6538937457969,-226.75258910558168,-226.8512844653665,-226.9499798251513,-227.0486751849361,-227.1473705447209,-227.2460659045057,-227.3447612642905,-227.4434566240753,-227.5421519838601,-227.6408473436449,-227.73954270342972,-227.8382380632145,-227.93693342299932,-228.0356287827841,-228.13432414256891,-228.23301950235373,-228.3317148621385,-228.43041022192332,-228.5291055817081,-228.62780094149292,-228.72649630127773,-228.82519166106252,-228.92388702084733,-229.02258238063212,-229.12127774041693,-229.21997310020174,-229.31866845998653,-229.41736381977134,-229.51605917955612,-229.61475453934094,-229.71344989912575,-229.81214525891053,-229.91084061869535,-230.00953597848013,-230.10823133826494,-230.20692669804976,-230.30562205783454,-230.40431741761935,-230.50301277740417,-230.60170813718895,-230.70040349697376,-230.79909885675855,-230.89779421654336,-230.99648957632817,-231.09518493611296,-231.19388029589777,-231.29257565568255,-231.39127101546737,-231.48996637525218,-231.58866173503696,-231.68735709482178,-231.78605245460656,-231.88474781439137,-231.9834431741762,-232.08213853396097,-232.18083389374578,-232.27952925353057,-232.37822461331538,-232.4769199731002,-232.57561533288498,-232.6743106926698,-232.77300605245458,-232.8717014122394,-232.9703967720242,-233.069092131809,-233.1677874915938,-233.26648285137858,-233.3651782111634,-233.4638735709482,-233.562568930733,-233.6612642905178,-233.75995965030262,-233.8586550100874,-233.95735036987222,-234.056045729657,-234.1547410894418,-234.25343644922663,-234.3521318090114,-234.45082716879622,-234.549522528581,-234.64821788836582,-234.74691324815063,-234.84560860793542,-234.94430396772023,-235.04299932750502,-235.14169468728983,-235.24039004707464,-235.33908540685943,-235.43778076664424,-235.53647612642902,-235.63517148621384,-235.73386684599865,-235.83256220578343,-235.93125756556825,-236.02995292535303,-236.12864828513784,-236.22734364492266,-236.32603900470744,-236.42473436449225,-236.52342972427704,-236.62212508406185,-236.72082044384666,-236.81951580363145,-236.91821116341626,-237.01690652320107,-237.11560188298586,-237.21429724277067,-237.31299260255545,-237.41168796234027,-237.51038332212508,-237.60907868190986,-237.70777404169468,-237.80646940147946,-237.90516476126427,-238.0038601210491,-238.10255548083387,-238.20125084061868,-238.29994620040347,-238.39864156018828,-238.4973369199731,-238.59603227975788,-238.6947276395427,-238.79342299932748,-238.8921183591123,-238.9908137188971,-239.08950907868189,-239.1882044384667,-239.28689979825148,-239.3855951580363,-239.4842905178211,-239.5829858776059,-239.6816812373907,-239.7803765971755,-239.8790719569603,-239.97776731674512,-240.0764626765299,-240.1751580363147,-240.27385339609953,-240.3725487558843,-240.47124411566912,-240.5699394754539,-240.66863483523872,-240.76733019502353,-240.86602555480832,-240.96472091459313,-241.06341627437791,-241.16211163416273,-241.26080699394754,-241.35950235373232,-241.45819771351714,-241.55689307330192,-241.65558843308673,-241.75428379287155,-241.85297915265633,-241.95167451244114,-242.05036987222593,-242.14906523201074,-242.24776059179555,-242.34645595158034,-242.44515131136515,-242.54384667114994,-242.64254203093475,-242.74123739071956,-242.83993275050435,-242.93862811028916,-243.03732347007394,-243.13601882985876,-243.23471418964357,-243.33340954942835,-243.43210490921317,-243.53080026899798,-243.62949562878276,-243.72819098856758,-243.82688634835236,-243.92558170813717,-244.024277067922,-244.12297242770677,-244.22166778749158,-244.32036314727637,-244.41905850706118,-244.517753866846,-244.61644922663078,-244.7151445864156,-244.81383994620037,-244.9125353059852,-245.01123066577,-245.10992602555478,-245.2086213853396,-245.30731674512438,-245.4060121049092,-245.504707464694,-245.6034028244788,-245.7020981842636,-245.8007935440484,-245.8994889038332,-245.99818426361801,-246.0968796234028,-246.1955749831876,-246.2942703429724,-246.3929657027572,-246.49166106254202,-246.5903564223268,-246.68905178211162,-246.7877471418964,-246.88644250168122,-246.98513786146603,-247.0838332212508,-247.18252858103563,-247.28122394082044,-247.37991930060522,-247.47861466039004,-247.57731002017482,-247.67600537995963,-247.77470073974445,-247.87339609952923,-247.97209145931404,-248.07078681909883,-248.16948217888364,-248.26817753866845,-248.36687289845324,-248.46556825823805,-248.56426361802284,-248.66295897780765,-248.76165433759246,-248.86034969737725,-248.95904505716206,-249.05774041694684,-249.15643577673166,-249.25513113651647,-249.35382649630125,-249.45252185608607,-249.55121721587085,-249.64991257565566,-249.74860793544048,-249.84730329522526,-249.94599865501007,-250.04469401479486,-250.14338937457967,-250.24208473436448,-250.34078009414927,-250.43947545393408,-250.5381708137189,-250.63686617350368,-250.7355615332885,-250.83425689307327,-250.9329522528581,-251.0316476126429,-251.13034297242768,-251.2290383322125,-251.32773369199728,-251.4264290517821,-251.5251244115669,-251.6238197713517,-251.7225151311365,-251.8212104909213,-251.9199058507061,-252.0186012104909,-252.1172965702757,-252.2159919300605,-252.3146872898453,-252.4133826496301,-252.51207800941492,-252.6107733691997,-252.70946872898452,-252.8081640887693,-252.90685944855412,-253.00555480833893,-253.1042501681237,-253.20294552790853,-253.3016408876933,-253.40033624747812,-253.49903160726294,-253.59772696704772,-253.69642232683253,-253.79511768661735,-253.89381304640213,-253.99250840618694,-254.09120376597173,-254.18989912575654,-254.28859448554135,-254.38728984532614,-254.48598520511095,-254.58468056489573,-254.68337592468055,-254.78207128446536,-254.88076664425014,-254.97946200403496,-255.07815736381974,-255.17685272360455,-255.27554808338937,-255.37424344317415,-255.47293880295896,-255.57163416274375,-255.67032952252856,-255.76902488231337,-255.86772024209816,-255.96641560188297,-256.0651109616678,-256.1638063214526,-256.2625016812374,-256.3611970410222,-256.459892400807,-256.5585877605918,-256.65728312037663,-256.7559784801614,-256.8546738399462,-256.953369199731,-257.0520645595158,-257.15075991930064,-257.2494552790854,-257.3481506388702,-257.446845998655,-257.54554135843983,-257.64423671822465,-257.7429320780094,-257.8416274377942,-257.94032279757903,-258.03901815736384,-258.13771351714865,-258.2364088769334,-258.3351042367182,-258.43379959650304,-258.53249495628785,-258.63119031607266,-258.7298856758574,-258.82858103564223,-258.92727639542704,-259.02597175521186,-259.12466711499667,-259.2233624747814,-259.32205783456624,-259.42075319435105,-259.51944855413586,-259.6181439139207,-259.71683927370543,-259.81553463349024,-259.91422999327506,-260.01292535305987,-260.1116207128447,-260.21031607262944,-260.30901143241425,-260.40770679219906,-260.5064021519839,-260.6050975117687,-260.70379287155345,-260.80248823133826,-260.9011835911231,-260.9998789509079,-261.0985743106927,-261.19726967047745,-261.29596503026227,-261.3946603900471,-261.4933557498319,-261.5920511096167,-261.69074646940146,-261.7894418291863,-261.8881371889711,-261.9868325487559,-262.0855279085407,-262.1842232683255,-262.2829186281103,-262.3816139878951,-262.4803093476799,-262.5790047074647,-262.67770006724953,-262.7763954270343,-262.8750907868191,-262.9737861466039,-263.0724815063887,-263.17117686617354,-263.2698722259583,-263.3685675857431,-263.4672629455279,-263.56595830531273,-263.66465366509755,-263.7633490248823,-263.8620443846671,-263.9607397444519,-264.05943510423674,-264.15813046402155,-264.2568258238063,-264.3555211835911,-264.45421654337594,-264.55291190316075,-264.65160726294556,-264.7503026227303,-264.84899798251513,-264.94769334229994,-265.04638870208476,-265.14508406186957,-265.2437794216543,-265.34247478143914,-265.44117014122395,-265.53986550100876,-265.6385608607936,-265.73725622057833,-265.83595158036314,-265.93464694014796,-266.03334229993277,-266.1320376597176,-266.23073301950234,-266.32942837928715,-266.42812373907196,-266.5268190988568,-266.6255144586416,-266.72420981842635,-266.82290517821116,-266.92160053799597,-267.0202958977808,-267.1189912575656,-267.21768661735035,-267.31638197713517,-267.41507733692,-267.5137726967048,-267.6124680564896,-267.71116341627436,-267.8098587760592,-267.908554135844,-268.0072494956288,-268.1059448554136,-268.20464021519837,-268.3033355749832,-268.402030934768,-268.5007262945528,-268.5994216543376,-268.69811701412243,-268.7968123739072,-268.895507733692,-268.9942030934768,-269.0928984532616,-269.19159381304644,-269.2902891728312,-269.388984532616,-269.4876798924008,-269.58637525218563,-269.68507061197045,-269.7837659717552,-269.88246133154,-269.9811566913248,-270.07985205110964,-270.17854741089445,-270.2772427706792,-270.375938130464,-270.47463349024883,-270.57332885003365,-270.67202420981846,-270.7707195696032,-270.86941492938803,-270.96811028917284,-271.06680564895765,-271.16550100874247,-271.2641963685272,-271.36289172831204,-271.46158708809685,-271.56028244788166,-271.6589778076665,-271.75767316745123,-271.85636852723604,-271.95506388702086,-272.05375924680567,-272.1524546065905,-272.25114996637524,-272.34984532616005,-272.44854068594486,-272.5472360457297,-272.6459314055145,-272.74462676529924,-272.84332212508406,-272.94201748486887,-273.0407128446537,-273.1394082044385,-273.23810356422325,-273.33679892400806,-273.4354942837929,-273.5341896435777,-273.6328850033625,-273.73158036314726,-273.8302757229321,-273.9289710827169,-274.0276664425017,-274.1263618022865,-274.22505716207127,-274.3237525218561,-274.4224478816409,-274.5211432414257,-274.6198386012105,-274.7185339609953,-274.8172293207801,-274.9159246805649,-275.0146200403497,-275.1133154001345,-275.21201075991934,-275.3107061197041,-275.4094014794889,-275.5080968392737,-275.60679219905853,-275.70548755884334,-275.8041829186281,-275.9028782784129,-276.0015736381977,-276.10026899798254,-276.19896435776735,-276.2976597175521,-276.3963550773369,-276.49505043712173,-276.59374579690655,-276.69244115669136,-276.7911365164761,-276.8898318762609,-276.98852723604574,-277.08722259583055,-277.18591795561537,-277.2846133154001,-277.38330867518494,-277.48200403496975,-277.58069939475456,-277.6793947545394,-277.77809011432413,-277.87678547410894,-277.97548083389376,-278.07417619367857,-278.1728715534634,-278.27156691324814,-278.37026227303295,-278.46895763281776,-278.5676529926026,-278.6663483523874,-278.76504371217214,-278.86373907195696,-278.96243443174177,-279.0611297915266,-279.1598251513114,-279.25852051109615,-279.35721587088096,-279.4559112306658,-279.5546065904506,-279.6533019502354,-279.75199731002016,-279.85069266980497,-279.9493880295898,-280.0480833893746,-280.1467787491594,-280.24547410894417,-280.344169468729,-280.4428648285138,-280.5415601882986,-280.6402555480834,-280.7389509078682,-280.837646267653,-280.9363416274378,-281.0350369872226,-281.1337323470074,-281.2324277067922,-281.331123066577,-281.4298184263618,-281.5285137861466,-281.62720914593143,-281.72590450571624,-281.824599865501,-281.9232952252858,-282.0219905850706,-282.12068594485544,-282.21938130464025,-282.318076664425,-282.4167720242098,-282.51546738399463,-282.61416274377945,-282.71285810356426,-282.811553463349,-282.9102488231338,-283.00894418291864,-283.10763954270345,-283.20633490248827,-283.305030262273,-283.40372562205783,-283.50242098184265,-283.60111634162746,-283.6998117014123,-283.79850706119703,-283.89720242098184,-283.99589778076665,-284.09459314055147,-284.1932885003363,-284.29198386012104,-284.39067921990585,-284.48937457969066,-284.5880699394755,-284.6867652992603,-284.78546065904504,-284.88415601882986,-284.98285137861467,-285.0815467383995,-285.1802420981843,-285.27893745796905,-285.37763281775386,-285.4763281775387,-285.5750235373235,-285.6737188971083,-285.77241425689306,-285.87110961667787,-285.9698049764627,-286.0685003362475,-286.1671956960323,-286.26589105581706,-286.3645864156019,-286.4632817753867,-286.5619771351715,-286.6606724949563,-286.7593678547411,-286.8580632145259,-286.9567585743107,-287.0554539340955,-287.1541492938803,-287.2528446536651,-287.3515400134499,-287.4502353732347,-287.5489307330195,-287.64762609280433,-287.7463214525891,-287.8450168123739,-287.9437121721587,-288.0424075319435,-288.14110289172834,-288.23979825151315,-288.3384936112979,-288.4371889710827,-288.53588433086753,-288.63457969065234,-288.73327505043716,-288.8319704102219,-288.9306657700067,-289.02936112979154,-289.12805648957635,-289.22675184936116,-289.3254472091459,-289.42414256893073,-289.52283792871555,-289.62153328850036,-289.7202286482852,-289.8189240080699,-289.91761936785474,-290.01631472763955,-290.11501008742437,-290.2137054472092,-290.31240080699394,-290.41109616677875,-290.50979152656356,-290.6084868863484,-290.7071822461332,-290.80587760591794,-290.90457296570276,-291.00326832548757,-291.1019636852724,-291.2006590450572,-291.29935440484195,-291.39804976462676,-291.4967451244116,-291.5954404841964,-291.6941358439812,-291.79283120376596,-291.89152656355077,-291.9902219233356,-292.0889172831204,-292.1876126429052,-292.28630800268996,-292.3850033624748,-292.4836987222596,-292.5823940820444,-292.6810894418292,-292.77978480161397,-292.8784801613988,-292.9771755211836,-293.0758708809684,-293.1745662407532,-293.273261600538,-293.3719569603228,-293.4706523201076)
counts=c(0.0, 0.0,0.0,0.0,0.0,0.0,0.0,0.0,0.0,0.0,0.0,0.0,0.0,0.0,0.0,0.0,0.0,0.0,0.0,0.0,0.0,0.0,0.0,0.0,0.0,0.0,0.0,0.0,0.0,0.0,0.0,0.0,0.0,0.0,0.0,0.0,0.0,0.0,0.0,0.0,0.0,0.0,0.0,0.0,0.0,0.0,0.0,0.0,0.0,0.0,0.0,0.0,0.0,0.0,0.0,0.0,0.0,0.0,0.0,0.0,0.0,0.0,0.0,0.0,0.0,0.0,0.0,0.0,0.0,0.0,0.0,0.0,0.0,0.0,0.0,0.0,0.0,0.0,0.0,0.0,0.0,0.0,0.0,0.0,0.0,0.0,0.0,0.0,0.0,0.0,0.0,0.0,0.0,0.0,0.0,0.0,0.0,0.0,0.0,0.0,0.0,0.0,0.0,0.0,0.0,0.0,0.0,0.0,0.0,0.0,0.0,0.0,0.0,0.0,0.0,0.0,0.0,0.0,0.0,0.0,0.0,0.0,0.0,0.0,0.0,0.0,0.0,0.0,0.0,0.0,0.0,0.0,0.0,0.0,0.0,0.0,0.0,0.0,0.0,0.0,0.0,0.0,0.0,0.0,0.0,0.0,0.0,0.0,0.0,0.0,0.0,0.0,0.0,0.0,0.0,0.0,0.0,0.0,0.0,0.0,0.0,0.0,0.0,0.0,0.0,0.0,0.0,0.0,0.0,0.0,0.0,0.0,0.0,0.0,0.0,0.0,0.0,0.0,0.0,0.0,0.0,0.0,0.0,0.0,0.0,0.0,0.0,0.0,0.0,0.0,0.0,0.0,0.0,0.0,0.0,0.0,0.0,0.0,0.0,0.0,0.0,0.0,0.0,0.0,0.0,0.0,0.0,0.0,0.0,0.0,0.0,0.0,0.0,0.0,0.0,0.0,0.0,0.0,0.0,0.0,0.0,0.0,0.0,0.0,0.0,0.0,0.0,0.0,0.0,0.0,0.0,0.0,0.0,0.0,0.0,0.0,0.0,0.0,0.0,0.0,0.0,0.0,0.0,0.0,0.0,0.0,0.0,0.0,0.0,0.0,0.0,0.0,0.0,0.0,0.0,0.0,0.0,0.0,0.0,0.0,0.0,0.0,0.0,0.0,0.0,0.0,0.0,0.0,0.0,0.0,0.0,0.0,0.0,0.0,0.0,0.0,0.0,0.0,0.0,0.0,0.0,0.0,0.0,0.0,0.0,0.0,0.0,0.0,0.0,0.0,0.0,0.0,0.0,0.0,0.0,0.0,0.0,0.0,0.0,0.0,0.0,0.0,0.0,0.0,0.0,0.0,0.0,0.0,0.0,0.0,0.0,0.0,0.0,0.0,0.0,0.0,0.0,0.0,0.0,0.0,0.0,0.0,0.0,0.0,0.0,0.0,0.0,0.0,0.0,0.0,0.0,0.0,0.0,0.0,0.0,0.0,0.0,0.0,0.0,0.0,0.0,0.0,0.0,0.0,0.0,0.0,0.0,0.0,0.0,0.0,0.0,0.0,0.0,0.0,0.0,0.0,0.0,0.0,0.0,0.0,0.0,0.0,0.0,0.0,0.0,0.0,0.0,0.0,0.0,0.0,0.0,0.0,0.0,0.0,0.0,0.0,0.0,0.0,0.0,0.0,0.0,0.0,0.0,0.0,0.0,0.0,0.0,0.0,0.0,0.0,0.0,0.0,0.0,0.0,0.0,0.0,0.0,0.0,0.0,0.0,0.0,0.0,0.0,0.0,0.0,0.0,0.0,0.0,0.0,0.0,0.0,0.0,0.0,0.0,0.0,0.0,0.0,0.0,0.0,0.0,0.0,0.0,0.0,0.0,0.0,0.0,0.0,0.0,0.0,0.0,0.0,0.0,0.0,0.0,0.0,0.0,0.0,0.0,0.0,0.0,0.0,0.0,0.0,0.0,0.0,0.0,0.0,0.0,0.0,0.0,0.0,0.0,0.0,0.0,0.0,0.0,0.0,0.0,0.0,0.0,0.0,0.0,0.0,0.0,0.0,0.0,0.0,0.0,0.0,0.0,0.0,0.0,0.0,0.0,0.0,0.0,0.0,0.0,0.0,0.0,0.0,0.0,0.0,0.0,0.0,0.0,0.0,0.0,0.0,0.0,0.0,0.0,0.0,0.0,0.0,0.0,0.0,0.0,0.0,0.0,0.0,0.0,0.0,0.0,0.0,0.0,0.0,0.0,0.0,0.0,0.0,0.0,0.0,0.0,0.0,0.0,0.0,0.0,0.0,0.0,0.0,0.0,0.0,0.0,0.0,0.0,0.0,0.0,0.0,0.0,0.0,0.0,0.0,0.0,0.0,0.0,0.0,0.0,0.0,0.0,0.0,0.0,0.0,0.0,0.0,0.0,0.0,0.0,0.0,0.0,0.0,0.0,0.0,0.0,0.0,0.0,0.0,0.0,0.0,0.0,0.0,0.0,0.0,0.0,0.0,0.0,0.0,0.0,0.0,0.0,0.0,0.0,0.0,0.0,0.0,0.0,0.0,0.0,0.0,0.0,0.0,0.0,0.0,0.0,0.0,0.0,0.0,0.0,0.0,0.0,0.0,0.0,0.0,0.0,0.0,0.0,0.0,0.0,0.0,0.0,0.0,0.0,0.0,0.0,0.0,0.0,0.0,0.0,0.0,0.0,0.0,0.0,0.0,0.0,0.0,0.0,0.0,0.0,0.0,0.0,0.0,0.0,0.0,0.0,0.0,0.0,0.0,0.0,0.0,0.0,0.0,0.0,0.0,0.0,0.0,0.0,0.0,0.0,0.0,0.0,0.0,0.0,0.0,0.0,0.0,0.0,0.0,0.0,0.0,0.0,0.0,0.0,0.0,0.0,0.0,0.0,0.0,0.0,0.0,0.0,0.0,0.0,0.0,0.0,0.0,0.0,0.0,0.0,0.0,0.0,0.0,0.0,0.0,0.0,0.0,0.0,0.0,0.0,0.0,0.0,0.0,0.0,0.0,0.0,0.0,0.0,0.0,0.0,0.0,0.0,0.0,0.0,0.0,0.0,0.0,0.0,0.0,0.0,0.0,0.0,0.0,0.0,0.0,0.0,0.0,0.0,0.0,0.0,0.0,0.0,0.0,0.0,0.0,0.0,0.0,0.0,0.0,0.0,0.0,0.0,0.0,0.0,0.0,0.0,0.0,0.0,0.0,0.0,0.0,0.0,0.0,0.0,0.0,0.0,0.0,0.0,0.0,0.0,0.0,0.0,0.0,0.0,0.0,0.0,0.0,0.0,0.0,0.0,0.0,0.0,0.0,0.0,0.0,0.0,0.0,0.0,0.0,0.0,0.0,0.0,0.0,0.0,0.0,0.0,0.0,0.0,0.0,0.0,0.0,0.0,0.0,0.0,0.0,0.0,0.0,0.0,0.0,0.0,0.0,0.0,0.0,0.0,0.0,0.0,0.0,0.0,0.0,0.0,0.0,0.0,0.0,0.0,0.0,0.0,0.0,0.0,0.0,0.0,0.0,0.0,0.0,0.0,0.0,0.0,0.0,0.0,0.0,0.0,0.0,0.0,0.0,0.0,0.0,0.0,0.0,0.0,0.0,0.0,0.0,0.0,0.0,0.0,0.0,0.0,0.0,0.0,0.0,0.0,0.0,0.0,0.0,0.0,0.0,0.0,0.0,0.0,0.0,0.0,0.0,0.0,0.0,0.0,0.0,0.0,0.0,0.0,0.0,0.0,0.0,0.0,0.0,0.0,0.0,0.0,0.0,0.0,0.0,0.0,0.0,0.0,0.0,0.0,0.0,0.0,0.0,0.0,0.0,0.0,0.0,0.0,0.0,0.0,0.0,0.0,0.0,0.0,0.0,0.0,0.0,0.0,0.0,0.0,0.0,0.0,0.0,0.0,0.0,0.0,0.0,0.0,0.0,0.0,0.0,0.0,0.0,0.0,0.0,0.0,0.0,0.0,0.0,0.0,0.0,0.0,0.0,0.0,0.0,0.0,0.0,0.0,0.0,0.0,0.0,0.0,0.0,0.0,0.0,0.0,0.0,0.0,0.0,0.0,0.0,0.0,0.0,0.0,0.0,0.0,0.0,0.0,0.0,0.0,0.0,0.0,0.0,0.0,0.0,0.0,0.0,0.0,0.0,0.0,0.0,0.0,0.0,0.0,0.0,0.0,0.0,0.0,0.0,0.0,0.0,0.0,0.0,0.0,0.0,0.0,0.0,0.0,0.0,0.0,0.0,0.0,0.0,0.0,0.0,0.0,0.0,0.0,0.0,0.0,0.0,0.0,0.0,0.0,0.0,0.0,0.0,0.0,0.0,0.0,0.0,0.0,0.0,0.0,0.0,0.0,0.0,0.0,0.0,0.0,0.0,0.0,0.0,0.0,0.0,0.0,0.0,0.0,0.0,0.0,0.0,0.0,0.0,0.0,0.0,0.0,0.0,0.0,0.0,0.0,0.0,0.0,0.0,0.0,0.0,0.0,0.0,0.0,0.0,0.0,0.0,0.0,0.0,0.0,0.0,0.0,0.0,0.0,0.0,0.0,0.0,0.0,0.0,0.0,0.0,0.0,0.0,0.0,0.0,0.0,0.0,0.0,0.0,0.0,0.0,0.0,0.0,0.0,0.0,0.0,0.0,0.0,0.0,0.0,0.0,0.0,0.0,0.0,0.0,0.0,0.0,0.0,0.0,0.0,0.0,0.0,0.0,0.0,0.0,0.0,0.0,0.0,0.0,0.0,0.0,0.0,0.0,0.0,0.0,0.0,0.0,0.0,0.0,0.0,0.0,0.0,0.0,0.0,0.0,0.0,0.0,0.0,0.0,0.0,0.0,0.0,0.0,0.0,0.0,0.0,0.0,0.0,0.0,0.0,0.0,0.0,0.0,0.0,0.0,0.0,0.0,0.0,0.0,0.0,0.0,0.0,0.0,0.0,0.0,0.0,0.0,0.0,0.0,0.0,0.0,0.0,0.0,0.0,0.0,0.0,0.0,0.0,0.0,0.0,0.0,0.0,0.0,0.0,0.0,0.0,0.0,0.0,0.0,0.0,0.0,0.0,0.0,0.0,0.0,0.0,0.0,0.0,0.0,0.0,0.0,0.0,0.0,0.0,0.0,0.0,0.0,0.0,0.0,0.0,0.0,0.0,0.0,0.0,0.0,0.0,0.0,0.0,0.0,0.0,0.0,0.0,0.0,0.0,0.0,0.0,0.0,0.0,0.0,0.0,0.0,0.0,0.0,0.0,0.0,0.0,0.0,0.0,0.0,0.0,0.0,0.0,0.0,0.0,0.0,0.0,0.0,0.0,0.0,0.0,0.0,0.0,0.0,0.0,0.0,0.0,0.0,0.0,0.0,0.0,0.0,0.0,0.0,0.0,0.0,0.0,0.0,0.0,0.0,0.0,0.0,0.0,0.0,0.0,0.0,0.0,0.0,0.0,0.0,0.0,0.0,0.0,0.0,0.0,0.0,0.0,0.0,0.0,0.0,0.0,0.0,0.0,0.0,0.0,0.0,0.0,0.0,0.0,0.0,0.0,0.0,0.0,0.0,0.0,0.0,0.0,0.0,0.0,0.0,0.0,0.0,0.0,0.0,0.0,0.0,0.0,0.0,0.0,0.0,0.0,0.0,0.0,0.0,0.0,0.0,0.0,0.0,0.0,0.0,0.0,0.0,0.0,0.0,0.0,0.0,0.0,0.0,0.0,0.0,0.0,0.0,0.0,0.0,0.0,0.0,0.0,0.0,0.0,0.0,0.0,0.0,0.0,0.0,0.0,0.0,0.0,0.0,0.0,0.0,0.0,0.0,0.0,0.0,0.0,0.0,0.0,0.0,0.0,0.0,0.0,0.0,0.0,0.0,0.0,0.0,0.0,0.0,0.0,0.0,0.0,0.0,0.0,0.0,0.0,0.0,0.0,0.0,0.0,0.0,0.0,0.0,0.0,0.0,0.0,0.0,0.0,0.0,0.0,0.0,0.0,0.0,0.0,0.0,0.0,0.0,0.0,0.0,0.0,0.0,0.0,0.0,0.0,0.0,0.0,0.0,0.0,0.0,0.0,0.0,0.0,0.0,0.0,0.0,0.0,0.0,0.0,0.0,0.0,0.0,0.0,0.0,0.0,0.0,0.0,0.0,0.0,0.0,0.0,0.0,0.0,0.0,0.0,0.0,0.0,0.0,0.0,0.0,0.0,0.0,0.0,0.0,0.0,0.0,0.0,0.0,0.0,0.0,0.0,0.0,0.0,0.0,0.0,0.0,0.0,0.0,0.0,0.0,0.0,0.0,0.0,0.0,0.0,0.0,0.0,0.0,0.0,0.0,0.0,0.0,0.0,0.0,0.0,0.0,0.0,0.0,0.0,0.0,0.0,0.0,0.0,0.0,0.0,0.0,0.0,0.0,0.0,0.0,0.0,0.0,0.0,0.0,0.0,0.0,0.0,0.0,0.0,0.0,0.0,0.0,0.0,0.0,0.0,0.0,0.0,0.0,0.0,0.0,0.0,0.0,0.0,0.0,0.0,0.0,0.0,0.0,0.0,0.0,0.0,0.0,0.0,0.0,0.0,0.0,0.0,0.0,0.0,0.0,0.0,0.0,0.0,0.0,0.0,0.0,0.0,0.0,0.0,0.0,0.0,0.0,0.0,0.0,0.0,0.0,0.0,0.0,0.0,0.0,0.0,0.0,0.0,0.0,0.0,0.0,0.0,0.0,0.0,0.0,0.0,0.0,0.0,0.0,0.0,0.0,0.0,0.0,0.0,0.0,0.0,0.0,0.0,0.0,0.0,0.0,0.0,0.0,0.0,0.0,0.0,0.0,0.0,0.0,0.0,0.0,0.0,0.0,0.0,0.0,0.0,0.0,0.0,0.0,0.0,0.0,0.0,0.0,0.0,0.0,0.0,0.0,0.0,0.0,0.0,0.0,0.0,0.0,0.0,0.0,0.0,0.0,0.0,0.0,0.0,0.0,0.0,0.0,0.0,0.0,0.0,0.0,0.0,0.0,0.0,0.0,0.0,0.0,0.0,0.0,0.0,0.0,0.0,0.0,0.0,0.0,0.0,0.0,0.0,0.0,0.0,0.0,0.0,0.0,0.0,0.0,0.0,0.0,0.0,0.0,0.0,0.0,0.0,0.0,0.0,0.0,0.0,0.0,0.0,0.0,0.0,0.0,0.0,0.0,0.0,0.0,0.0,0.0,0.0,0.0,0.0,0.0,0.0,0.0,0.0,0.0,0.0,0.0,0.0,0.0,0.0,0.0,0.0,0.0,0.0,0.0,0.0,0.0,0.0,0.0,0.0,0.0,0.0,0.0,0.0,0.0,0.0,0.0,0.0,0.0,0.0,0.0,0.0,0.0,0.0,0.0,0.0,0.0,0.0,0.0,0.0,0.0,0.0,0.0,0.0,0.0,0.0,0.0,0.0,0.0,0.0,0.0,0.0,0.0,0.0,0.0,0.0,0.0,0.0,0.0,0.0,0.0,0.0,0.0,0.0,0.0,0.0,0.0,0.0,0.0,0.0,0.0,0.0,0.0,0.0,0.0,0.0,0.0,0.0,0.0,0.0,0.0,0.0,0.0,0.0,0.0,0.0,0.0,0.0,0.0,0.0,0.0,0.0,0.0,0.0,0.0,0.0,0.0,0.0,0.0,0.0,0.0,0.0,0.0,0.0,0.0,0.0,0.0,0.0,0.0,0.0,0.0,0.0,0.0,0.0,0.0,0.0,0.0,0.0,0.0,0.0,0.0,0.0,0.0,0.0,0.0,0.0,0.0,0.0,0.0,0.0,0.0,0.0,0.0,0.0,0.0,0.0,0.0,0.0,0.0,0.0,0.0,0.0,0.0,0.0,0.0,0.0,0.0,0.0,0.0,0.0,0.0,0.0,0.0,0.0,0.0,0.0,0.0,0.0,0.0,0.0,0.0,0.0,0.0,0.0,0.0,0.0,0.0,0.0,0.0,0.0,0.0,0.0,0.0,0.0,0.0,0.0,0.0,0.0,0.0,0.0,0.0,0.0,0.0,0.0,0.0,0.0,0.0,0.0,0.0,0.0,0.0,0.0,0.0,0.0,0.0,0.0,0.0,0.0,0.0,0.0,0.0,0.0,0.0,0.0,0.0,0.0,0.0,0.0,0.0,0.0,0.0,0.0,0.0,0.0,0.0,0.0,0.0,0.0,0.0,0.0,0.0,0.0,0.0,0.0,0.0,0.0,0.0,0.0,0.0,0.0,0.0,0.0,0.0,0.0,0.0,0.0,0.0,0.0,0.0,0.0,0.0,0.0,0.0,0.0,0.0,0.0,0.0,0.0,0.0,0.0,0.0,0.0,0.0,0.0,0.0,0.0,0.0,0.0,0.0,0.0,0.0,0.0,0.0,0.0,0.0,0.0,0.0,0.0,0.0,0.0,0.0,0.0,0.0,0.0,0.0,0.0,0.0,0.0,0.0,0.0,0.0,0.0,0.0,0.0,0.0,0.0,0.0,0.0,0.0,0.0,0.0,0.0,0.0,0.0,0.0,0.0,0.0,0.0,0.0,0.0,0.0,0.0,0.0,0.0,0.0,0.0,0.0,0.0,0.0,0.0,0.0,0.0,0.0,0.0,0.0,0.0,0.0,0.0,0.0,0.0,0.0,0.0,0.0,0.0,0.0,0.0,0.0,0.0,0.0,0.0,0.0,0.0,0.0,0.0,0.0,0.0,0.0,0.0,0.0,0.0,0.0,0.0,0.0,0.0,0.0,0.0,0.0,0.0,0.0,0.0,0.0,0.0,0.0,0.0,0.0,0.0,0.0,0.0,0.0,0.0,0.0,0.0,0.0,0.0,0.0,0.0,0.0,0.0,0.0,0.0,0.0,0.0,0.0,0.0,0.0,0.0,0.0,0.0,0.0,0.0,0.0,0.0,0.0,0.0,0.0,0.0,0.0,0.0,0.0,0.0,0.0,0.0,0.0,0.0,0.0,0.0,0.0,0.0,0.0,0.0,0.0,0.0,0.0,0.0,0.0,0.0,0.0,0.0,0.0,0.0,0.0,0.0,0.0,0.0,0.0,0.0,0.0,0.0,0.0,0.0,0.0,0.0,0.0,0.0,0.0,0.0,0.0,0.0,0.0,0.0,0.0,0.0,0.0,0.0,0.0,0.0,0.0,0.0,0.0,0.0,0.0,0.0,0.0,0.0,0.0,0.0,0.0,0.0,0.0,0.0,0.0,0.0,0.0,0.0,0.0,0.0,0.0,0.0,0.0001001001001001001,0.0001001001001001001,0.0001001001001001001,0.0003003003003003003,0.0004004004004004004,0.0002002002002002002,0.0005005005005005005,0.0004004004004004004,0.0002002002002002002,0.0003003003003003003,0.0003003003003003003,0.0001001001001001001,0.0003003003003003003,0.0005005005005005005,0.0005005005005005005,0.0007007007007007007,0.0004004004004004004,0.0011011011011011012,0.0014014014014014013,0.002102102102102102,0.003103103103103103,0.005105105105105105,0.007607607607607607,0.009309309309309309,0.012012012012012012,0.018518518518518517,0.017717717717717716,0.024824824824824825,0.02922922922922923,0.034934934934934936,0.03673673673673674,0.034934934934934936,0.038138138138138135,0.038238238238238235,0.036036036036036036,0.03543543543543543,0.03183183183183183,0.03173173173173173,0.02832832832832833,0.02892892892892893,0.02982982982982983,0.027927927927927927,0.024024024024024024,0.023723723723723725,0.021021021021021023,0.022722722722722723,0.02012012012012012,0.02042042042042042,0.017217217217217216,0.015515515515515516,0.015215215215215214,0.013813813813813814,0.012612612612612612,0.01021021021021021,0.009009009009009009,0.006906906906906907,0.008608608608608608,0.006406406406406407,0.006806806806806807,0.005005005005005005,0.005205205205205205,0.005605605605605605,0.0034034034034034033,0.0034034034034034033,0.0022022022022022024,0.003103103103103103,0.002302302302302302,0.0022022022022022024,0.0034034034034034033,0.0017017017017017016,0.0016016016016016017,0.0014014014014014013,0.0015015015015015015,0.0013013013013013013,0.001001001001001001,0.0015015015015015015,0.0011011011011011012,0.0009009009009009009,0.0003003003003003003,0.0011011011011011012,0.0014014014014014013,0.0009009009009009009,0.0004004004004004004,0.0007007007007007007,0.001001001001001001,0.0003003003003003003,0.0001001001001001001,0.0008008008008008008,0.0006006006006006006,0.0003003003003003003,0.0007007007007007007,0.0002002002002002002,0.0004004004004004004,0.0,0.0003003003003003003,0.0001001001001001001,0.0003003003003003003,0.0002002002002002002,0.0,0.0002002002002002002,0.0001001001001001001,0.0,0.0,0.0001001001001001001,0.0001001001001001001,0.0002002002002002002,0.0002002002002002002,0.0,0.0001001001001001001,0.0001001001001001001,0.0001001001001001001,0.0001001001001001001,0.0001001001001001001,0.0,0.0,0.0,0.0,0.0001001001001001001,0.0002002002002002002,0.0001001001001001001,0.0,0.0001001001001001001,0.0,0.0,0.0,0.0,0.0,0.0,0.0,0.0,0.0,0.0,0.0,0.0,0.0,0.0,0.0,0.0,0.0,0.0001001001001001001,0.0,0.0,0.0001001001001001001,0.0,0.0,0.0001001001001001001,0.0,0.0002002002002002002,0.0,0.0,0.0,0.0,0.0,0.0001001001001001001,0.0001001001001001001,0.0001001001001001001,0.0,0.0,0.0,0.0,0.0,0.0,0.0001001001001001001,0.0001001001001001001,0.0001001001001001001,0.0001001001001001001,0.0001001001001001001,0.0001001001001001001,0.0,0.0001001001001001001,0.0001001001001001001,0.0002002002002002002,0.0,0.0,0.0,0.0,0.0,0.0,0.0,0.0001001001001001001,0.0,0.0,0.0,0.0,0.0001001001001001001,0.0002002002002002002,0.0,0.0002002002002002002,0.0,0.0001001001001001001,0.0,0.0,0.0003003003003003003,0.0002002002002002002,0.0001001001001001001,0.0001001001001001001,0.0,0.0001001001001001001,0.0002002002002002002,0.0001001001001001001,0.0,0.0001001001001001001,0.0,0.0,0.0,0.0001001001001001001,0.0,0.0,0.0003003003003003003,0.0,0.0001001001001001001,0.0,0.0,0.0,0.0,0.0,0.0,0.0,0.0,0.0,0.0,0.0,0.0,0.0,0.0,0.0,0.0,0.0,0.0,0.0002002002002002002,0.0,0.0,0.0,0.0001001001001001001,0.0,0.0001001001001001001,0.0001001001001001001,0.0,0.0,0.0,0.0,0.0,0.0001001001001001001,0.0,0.0,0.0,0.0,0.0,0.0002002002002002002,0.0001001001001001001,0.0001001001001001001,0.0,0.0,0.0001001001001001001,0.0,0.0001001001001001001,0.0,0.0,0.0,0.0,0.0,0.0,0.0,0.0,0.0,0.0001001001001001001,0.0,0.0,0.0001001001001001001,0.0,0.0002002002002002002,0.0,0.0,0.0,0.0002002002002002002,0.0001001001001001001,0.0,0.0001001001001001001,0.0001001001001001001,0.0,0.0001001001001001001,0.0,0.0,0.0002002002002002002,0.0004004004004004004,0.0002002002002002002,0.0011011011011011012,0.0011011011011011012,0.0012012012012012011,0.002302302302302302,0.004204204204204204,0.006306306306306306,0.0075075075075075074,0.011411411411411412,0.022122122122122122,0.03993993993993994,0.052452452452452454,0.06376376376376376,0.07807807807807808,0.1003003003003003,0.12372372372372373,0.11961961961961962,0.11631631631631631,0.0958958958958959,0.06976976976976977,0.04114114114114114,0.023823823823823823,0.008608608608608608,0.0008008008008008008,0.0001001001001001001,0.0,0.0,0.0,0.0005005005005005005,0.0017017017017017016,0.005205205205205205,0.012212212212212211,0.022822822822822823,0.04024024024024024,0.06276276276276277,0.08728728728728728,0.1047047047047047,0.12012012012012012,0.11981981981981982,0.10930930930930931,0.09249249249249249,0.07197197197197197,0.053553553553553554,0.03783783783783784,0.02142142142142142,0.011911911911911911,0.005005005005005005,0.004404404404404405,0.002302302302302302,0.0017017017017017016,0.0007007007007007007,0.0008008008008008008,0.0006006006006006006,0.0004004004004004004,0.0001001001001001001,0.0001001001001001001,0.0001001001001001001,0.0003003003003003003,0.0001001001001001001,0.0003003003003003003,0.0,0.0001001001001001001,0.0001001001001001001,0.0,0.0001001001001001001,0.0,0.0001001001001001001,0.0,0.0,0.0,0.0,0.0,0.0,0.0,0.0,0.0001001001001001001,0.0,0.0,0.0,0.0,0.0001001001001001001,0.0001001001001001001,0.0001001001001001001,0.0,0.0,0.0,0.0,0.0001001001001001001,0.0,0.0001001001001001001,0.0,0.0001001001001001001,0.0001001001001001001,0.0001001001001001001,0.0,0.0001001001001001001,0.0002002002002002002,0.0,0.0,0.0,0.0,0.0001001001001001001,0.0,0.0001001001001001001,0.0001001001001001001,0.0001001001001001001,0.0002002002002002002,0.0,0.0,0.0001001001001001001,0.0001001001001001001,0.0001001001001001001,0.0002002002002002002,0.0,0.0001001001001001001,0.0,0.0001001001001001001,0.0002002002002002002,0.0001001001001001001,0.0001001001001001001,0.0001001001001001001,0.0001001001001001001,0.0001001001001001001,0.0,0.0001001001001001001,0.0001001001001001001,0.0003003003003003003,0.0002002002002002002,0.0001001001001001001,0.0002002002002002002,0.0001001001001001001,0.0002002002002002002,0.0002002002002002002,0.0006006006006006006,0.0,0.0001001001001001001,0.0001001001001001001,0.0001001001001001001,0.0005005005005005005,0.0001001001001001001,0.0,0.0003003003003003003,0.0002002002002002002,0.0001001001001001001,0.0004004004004004004,0.0,0.0002002002002002002,0.0001001001001001001,0.0005005005005005005,0.0001001001001001001,0.0004004004004004004,0.0001001001001001001,0.0,0.0,0.0002002002002002002,0.0,0.0001001001001001001,0.0003003003003003003,0.0001001001001001001,0.0,0.0001001001001001001,0.0004004004004004004,0.0001001001001001001,0.0001001001001001001,0.0,0.0,0.0,0.0,0.0,0.0,0.0001001001001001001,0.0001001001001001001,0.0,0.0,0.0001001001001001001,0.0,0.0,0.0,0.0,0.0001001001001001001,0.0001001001001001001,0.0001001001001001001,0.0,0.0,0.0001001001001001001,0.0001001001001001001,0.0001001001001001001,0.0,0.0,0.0,0.0,0.0,0.0,0.0,0.0,0.0,0.0001001001001001001,0.0,0.0,0.0,0.0,0.0,0.0,0.0001001001001001001,0.0001001001001001001,0.0001001001001001001,0.0,0.0001001001001001001,0.0,0.0,0.0002002002002002002,0.0,0.0,0.0,0.0,0.0,0.0,0.0001001001001001001,0.0,0.0001001001001001001,0.0001001001001001001,0.0,0.0,0.0,0.0,0.0,0.0,0.0,0.0,0.0,0.0,0.0,0.0,0.0,0.0,0.0,0.0,0.0,0.0,0.0,0.0001001001001001001,0.0,0.0,0.0,0.0,0.0,0.0,0.0,0.0,0.0,0.0,0.0,0.0001001001001001001,0.0,0.0,0.0,0.0,0.0,0.0,0.0,0.0,0.0,0.0,0.0001001001001001001,0.0,0.0,0.0,0.0,0.0,0.0,0.0001001001001001001,0.0,0.0,0.0,0.0,0.0,0.0,0.0,0.0,0.0,0.0,0.0,0.0,0.0001001001001001001,0.0,0.0,0.0,0.0,0.0001001001001001001,0.0,0.0,0.0,0.0,0.0001001001001001001,0.0,0.0,0.0001001001001001001,0.0,0.0,0.0,0.0,0.0001001001001001001,0.0001001001001001001,0.0001001001001001001,0.0,0.0,0.0001001001001001001,0.0,0.0,0.0002002002002002002,0.0,0.0001001001001001001,0.0001001001001001001,0.0,0.0,0.0,0.0001001001001001001,0.0,0.0,0.0,0.0001001001001001001,0.0,0.0002002002002002002,0.0,0.0001001001001001001,0.0001001001001001001,0.0003003003003003003,0.0,0.0001001001001001001,0.0,0.0001001001001001001,0.0,0.0002002002002002002,0.0001001001001001001,0.0,0.0,0.0,0.0001001001001001001,0.0,0.0001001001001001001,0.0,0.0001001001001001001,0.0,0.0,0.0,0.0,0.0001001001001001001,0.0,0.0,0.0,0.0001001001001001001,0.0,0.0,0.0,0.0,0.0,0.0001001001001001001,0.0001001001001001001,0.0001001001001001001,0.0001001001001001001,0.0002002002002002002,0.0003003003003003003,0.0,0.0003003003003003003,0.0,0.0001001001001001001,0.0003003003003003003,0.0,0.0005005005005005005,0.0003003003003003003,0.0003003003003003003,0.0004004004004004004,0.0002002002002002002,0.0004004004004004004,0.0001001001001001001,0.0007007007007007007,0.0003003003003003003,0.0004004004004004004,0.0003003003003003003,0.0002002002002002002,0.0003003003003003003,0.0003003003003003003,0.0005005005005005005,0.001001001001001001,0.0006006006006006006,0.0002002002002002002,0.0005005005005005005,0.0003003003003003003,0.0005005005005005005,0.0005005005005005005,0.0006006006006006006,0.0005005005005005005,0.0005005005005005005,0.0007007007007007007,0.0006006006006006006,0.0003003003003003003,0.0004004004004004004,0.0006006006006006006,0.0006006006006006006,0.0003003003003003003,0.0004004004004004004,0.0006006006006006006,0.0004004004004004004,0.0005005005005005005,0.0006006006006006006,0.0001001001001001001,0.0007007007007007007,0.0001001001001001001,0.0007007007007007007,0.0002002002002002002,0.0002002002002002002,0.0002002002002002002,0.0005005005005005005,0.0004004004004004004,0.0005005005005005005,0.0005005005005005005,0.0004004004004004004,0.0002002002002002002,0.0002002002002002002,0.0003003003003003003,0.0005005005005005005,0.001001001001001001,0.0002002002002002002,0.0006006006006006006,0.0002002002002002002,0.0,0.0002002002002002002,0.0005005005005005005,0.0004004004004004004,0.0003003003003003003,0.0006006006006006006,0.0004004004004004004,0.0007007007007007007,0.0006006006006006006,0.0005005005005005005,0.0004004004004004004,0.0004004004004004004,0.0006006006006006006,0.0003003003003003003,0.0006006006006006006,0.0004004004004004004,0.0004004004004004004,0.0003003003003003003,0.0005005005005005005,0.0006006006006006006,0.0004004004004004004,0.0005005005005005005,0.0004004004004004004,0.0003003003003003003,0.0003003003003003003,0.0004004004004004004,0.0004004004004004004,0.0003003003003003003,0.0008008008008008008,0.0003003003003003003,0.0002002002002002002,0.0005005005005005005,0.0009009009009009009,0.0005005005005005005,0.0007007007007007007,0.0002002002002002002,0.0007007007007007007,0.0004004004004004004,0.0005005005005005005,0.0013013013013013013,0.001001001001001001,0.0004004004004004004,0.001001001001001001,0.0008008008008008008,0.0009009009009009009,0.0005005005005005005,0.0011011011011011012,0.001001001001001001,0.0011011011011011012,0.001001001001001001,0.0017017017017017016,0.0014014014014014013,0.0018018018018018018,0.0011011011011011012,0.0013013013013013013,0.0019019019019019018,0.0035035035035035035,0.0026026026026026027,0.0028028028028028026,0.0028028028028028026,0.002702702702702703,0.0025025025025025025,0.004204204204204204,0.0035035035035035035,0.0035035035035035035,0.002902902902902903,0.004004004004004004,0.0028028028028028026,0.0038038038038038036,0.004104104104104104,0.003703703703703704,0.003703703703703704,0.003303303303303303,0.004804804804804805,0.003903903903903904,0.004904904904904905,0.005405405405405406,0.004404404404404405,0.006206206206206206,0.005705705705705706,0.006806806806806807,0.006106106106106106,0.006006006006006006,0.005905905905905906,0.004904904904904905,0.004704704704704705,0.0034034034034034033,0.0034034034034034033,0.0038038038038038036,0.0032032032032032033,0.0038038038038038036,0.002902902902902903,0.0034034034034034033,0.0034034034034034033,0.003703703703703704,0.0036036036036036037,0.004304304304304304,0.0034034034034034033,0.0036036036036036037,0.0038038038038038036,0.004404404404404405,0.003703703703703704,0.004004004004004004,0.0028028028028028026,0.002102102102102102,0.003103103103103103,0.0026026026026026027,0.0028028028028028026,0.0034034034034034033,0.003903903903903904,0.002902902902902903,0.003903903903903904,0.0038038038038038036,0.004604604604604604,0.004204204204204204,0.005605605605605605,0.005805805805805806,0.006706706706706707,0.007607607607607607,0.007807807807807808,0.007807807807807808,0.007407407407407408,0.008308308308308308,0.008608608608608608,0.008908908908908908,0.00970970970970971,0.008308308308308308,0.011611611611611611,0.00970970970970971,0.01121121121121121,0.012012012012012012,0.011811811811811812,0.011811811811811812,0.012412412412412413,0.013113113113113114,0.014714714714714715,0.012612612612612612,0.012612612612612612,0.013313313313313313,0.011011011011011011,0.00880880880880881,0.008708708708708709,0.007607607607607607,0.009309309309309309,0.0075075075075075074,0.008208208208208207,0.00950950950950951,0.008708708708708709,0.008708708708708709,0.00940940940940941,0.012212212212212211,0.008908908908908908,0.01031031031031031,0.012812812812812813,0.01061061061061061,0.00980980980980981,0.011611611611611611,0.01011011011011011,0.008908908908908908,0.01031031031031031,0.012312312312312312,0.012312312312312312,0.01071071071071071,0.01021021021021021,0.00970970970970971,0.00990990990990991,0.007307307307307307,0.0,0.0,0.0,0.0,0.0)
#mids=mids[58:length(mids)]
#counts=counts[58:length(counts)]

plot(c(seq(-290,0,by=1),0),rep(2,length(c(seq(290,0,by=-1),0))), xlab="", ylab="Frequency of shift in extinction rate", xlim=c(-270,-230), ylim=c(0,0.15), type="l", col="white",lwd="1",las="1",cex.axis="1",cex.main="1",cex.lab="1",bty="n", main="D", axes=F)
rect(-323.2,-0.02,-298.9,300, col="white", border=NA)
rect(-298.9,-0.02,-272.95,300, col="whitesmoke", border=NA)
rect(-272.95,-0.02,-259.1,300, col="white", border=NA)
rect(-259.1,-0.02,-251.9,300, col="whitesmoke", border=NA)
rect(-251.9,-0.02,-247.2,300, col="white", border=NA)
rect(-247.2,-0.02,-237,300, col="whitesmoke", border=NA)
rect(-237,-0.02,-201.3,300, col="white", border=NA)
rect(-201.3,-0.02,-174.1,300, col="whitesmoke", border=NA)
rect(-174.1,-0.02,-163.5,300, col="white", border=NA)
rect(-163.5,-0.02,-145,300, col="whitesmoke", border=NA)
rect(-145,-0.02,-100.5,300, col="white", border=NA)
rect(-100.5,-0.02,-66,300, col="whitesmoke", border=NA)
rect(-66,-0.02,-56,300, col="white", border=NA)
rect(-56,-0.02,-33.9,300, col="whitesmoke", border=NA)
rect(-33.9,-0.02,-23.03,300, col="white", border=NA)
rect(-23.03,-0.02,-5.33,300, col="whitesmoke", border=NA)
rect(-5.33,-0.02,-2.58,300, col="white", border=NA)
rect(-2.58,-0.02,0,300, col="whitesmoke", border=NA)

rect(-261.28,-3,-259.51,300, col=alpha('#ffaf03',0.2), border=NA)
rect(-234.5,-3,-232,300, col=alpha('#ffaf03',0.2), border=NA)

axis(side=1, seq(-280, -220, by=10), col="black",col.axis="black",las=1)
axis(side=2, seq(0, 0.15, by=0.05), col="black",col.axis="black",las=2)
abline(v=c(-251.902),col="red",lty="dashed",lwd="2")

lines(mids,counts,type = 'h', lwd=5, col='#e34a33')
abline(h=bf2, lty=2)
abline(h=bf6, lty=2)

add_geochrono(0, -0.15)

#Net Diversification Rate (???????? diversification negative ???)
time=c(-204.57620852739493, -204.67622134016804,-204.77623415294116,-204.87624696571427,-204.9762597784874,-205.07627259126048,-205.1762854040336,-205.2762982168067,-205.37631102957982,-205.4763238423529,-205.57633665512603,-205.67634946789914,-205.77636228067226,-205.87637509344535,-205.97638790621846,-206.07640071899158,-206.1764135317647,-206.27642634453778,-206.3764391573109,-206.476451970084,-206.57646478285713,-206.67647759563025,-206.77649040840333,-206.87650322117645,-206.97651603394957,-207.07652884672268,-207.17654165949577,-207.27655447226888,-207.376567285042,-207.47658009781512,-207.5765929105882,-207.67660572336132,-207.77661853613444,-207.87663134890755,-207.97664416168064,-208.07665697445375,-208.17666978722687,-208.2766826,-208.3766954127731,-208.4767082255462,-208.5767210383193,-208.67673385109242,-208.77674666386554,-208.87675947663863,-208.97677228941174,-209.07678510218486,-209.17679791495797,-209.27681072773106,-209.37682354050418,-209.4768363532773,-209.5768491660504,-209.6768619788235,-209.7768747915966,-209.87688760436973,-209.97690041714284,-210.07691322991596,-210.17692604268905,-210.27693885546216,-210.37695166823528,-210.4769644810084,-210.57697729378148,-210.6769901065546,-210.7770029193277,-210.87701573210083,-210.97702854487392,-211.07704135764703,-211.17705417042015,-211.27706698319327,-211.37707979596635,-211.47709260873947,-211.57710542151258,-211.6771182342857,-211.77713104705882,-211.8771438598319,-211.97715667260502,-212.07716948537814,-212.17718229815125,-212.27719511092434,-212.37720792369745,-212.47722073647057,-212.5772335492437,-212.67724636201677,-212.7772591747899,-212.877271987563,-212.97728480033612,-213.07729761310924,-213.17731042588233,-213.27732323865544,-213.37733605142856,-213.47734886420167,-213.57736167697476,-213.67737448974788,-213.777387302521,-213.8774001152941,-213.9774129280672,-214.0774257408403,-214.17743855361343,-214.27745136638654,-214.37746417915963,-214.47747699193275,-214.57748980470586,-214.67750261747898,-214.7775154302521,-214.87752824302518,-214.9775410557983,-215.0775538685714,-215.17756668134453,-215.27757949411762,-215.37759230689073,-215.47760511966385,-215.57761793243697,-215.67763074521005,-215.77764355798317,-215.87765637075628,-215.9776691835294,-216.0776819963025,-216.1776948090756,-216.27770762184872,-216.37772043462184,-216.47773324739495,-216.57774606016804,-216.67775887294115,-216.77777168571427,-216.8777844984874,-216.97779731126047,-217.0778101240336,-217.1778229368067,-217.27783574957982,-217.3778485623529,-217.47786137512603,-217.57787418789914,-217.67788700067226,-217.77789981344534,-217.87791262621846,-217.97792543899158,-218.0779382517647,-218.1779510645378,-218.2779638773109,-218.377976690084,-218.47798950285713,-218.57800231563024,-218.67801512840333,-218.77802794117645,-218.87804075394956,-218.97805356672268,-219.07806637949577,-219.17807919226888,-219.278092005042,-219.3781048178151,-219.4781176305882,-219.57813044336132,-219.67814325613443,-219.77815606890755,-219.87816888168066,-219.97818169445375,-220.07819450722687,-220.17820731999998,-220.2782201327731,-220.3782329455462,-220.4782457583193,-220.57825857109242,-220.67827138386554,-220.77828419663862,-220.87829700941174,-220.97830982218485,-221.07832263495797,-221.17833544773106,-221.27834826050417,-221.3783610732773,-221.4783738860504,-221.57838669882352,-221.6783995115966,-221.77841232436973,-221.87842513714284,-221.97843794991596,-222.07845076268904,-222.17846357546216,-222.27847638823528,-222.3784892010084,-222.47850201378148,-222.5785148265546,-222.6785276393277,-222.77854045210083,-222.87855326487391,-222.97856607764703,-223.07857889042015,-223.17859170319326,-223.27860451596638,-223.37861732873947,-223.47863014151258,-223.5786429542857,-223.6786557670588,-223.7786685798319,-223.87868139260502,-223.97869420537813,-224.07870701815125,-224.17871983092434,-224.27873264369745,-224.37874545647057,-224.47875826924368,-224.57877108201677,-224.6787838947899,-224.778796707563,-224.87880952033612,-224.97882233310924,-225.07883514588232,-225.17884795865544,-225.27886077142855,-225.37887358420167,-225.47888639697476,-225.57889920974787,-225.678912022521,-225.7789248352941,-225.8789376480672,-225.9789504608403,-226.07896327361343,-226.17897608638654,-226.27898889915966,-226.37900171193274,-226.47901452470586,-226.57902733747898,-226.6790401502521,-226.77905296302518,-226.8790657757983,-226.9790785885714,-227.07909140134453,-227.17910421411761,-227.27911702689073,-227.37912983966385,-227.47914265243696,-227.57915546521005,-227.67916827798317,-227.77918109075628,-227.8791939035294,-227.9792067163025,-228.0792195290756,-228.17923234184872,-228.27924515462183,-228.37925796739495,-228.47927078016804,-228.57928359294115,-228.67929640571427,-228.77930921848738,-228.87932203126047,-228.9793348440336,-229.0793476568067,-229.17936046957982,-229.2793732823529,-229.37938609512602,-229.47939890789914,-229.57941172067225,-229.67942453344537,-229.77943734621846,-229.87945015899157,-229.9794629717647,-230.0794757845378,-230.1794885973109,-230.279501410084,-230.37951422285713,-230.47952703563024,-230.57953984840333,-230.67955266117644,-230.77956547394956,-230.87957828672268,-230.97959109949576,-231.07960391226888,-231.179616725042,-231.2796295378151,-231.37964235058823,-231.47965516336131,-231.57966797613443,-231.67968078890755,-231.77969360168066,-231.87970641445375,-231.97971922722687,-232.07973203999998,-232.1797448527731,-232.27975766554619,-232.3797704783193,-232.47978329109242,-232.57979610386553,-232.67980891663862,-232.77982172941174,-232.87983454218485,-232.97984735495797,-233.07986016773108,-233.17987298050417,-233.2798857932773,-233.3798986060504,-233.47991141882352,-233.5799242315966,-233.67993704436972,-233.77994985714284,-233.87996266991595,-233.97997548268904,-234.07998829546216,-234.18000110823527,-234.2800139210084,-234.38002673378148,-234.4800395465546,-234.5800523593277,-234.68006517210083,-234.78007798487394,-234.88009079764703,-234.98010361042014,-235.08011642319326,-235.18012923596638,-235.28014204873946,-235.38015486151258,-235.4801676742857,-235.5801804870588,-235.6801932998319,-235.78020611260501,-235.88021892537813,-235.98023173815125,-236.08024455092433,-236.18025736369745,-236.28027017647057,-236.38028298924368,-236.4802958020168,-236.58030861478989,-236.680321427563,-236.78033424033612,-236.88034705310923,-236.98035986588232,-237.08037267865544,-237.18038549142855,-237.28039830420167,-237.38041111697476,-237.48042392974787,-237.580436742521,-237.6804495552941,-237.7804623680672,-237.8804751808403,-237.98048799361342,-238.08050080638654,-238.18051361915965,-238.28052643193274,-238.38053924470586,-238.48055205747897,-238.5805648702521,-238.68057768302518,-238.7805904957983,-238.8806033085714,-238.98061612134453,-239.0806289341176,-239.18064174689073,-239.28065455966384,-239.38066737243696,-239.48068018521008,-239.58069299798316,-239.68070581075628,-239.7807186235294,-239.8807314363025,-239.9807442490756,-240.08075706184871,-240.18076987462183,-240.28078268739495,-240.38079550016803,-240.48080831294115,-240.58082112571427,-240.68083393848738,-240.78084675126047,-240.88085956403359,-240.9808723768067,-241.08088518957982,-241.18089800235293,-241.28091081512602,-241.38092362789914,-241.48093644067225,-241.58094925344537,-241.68096206621846,-241.78097487899157,-241.8809876917647,-241.9810005045378,-242.0810133173109,-242.181026130084,-242.28103894285712,-242.38105175563024,-242.48106456840333,-242.58107738117644,-242.68109019394956,-242.78110300672267,-242.8811158194958,-242.98112863226888,-243.081141445042,-243.1811542578151,-243.28116707058822,-243.3811798833613,-243.48119269613443,-243.58120550890754,-243.68121832168066,-243.78123113445375,-243.88124394722686,-243.98125675999998,-244.0812695727731,-244.18128238554618,-244.2812951983193,-244.38130801109241,-244.48132082386553,-244.58133363663865,-244.68134644941173,-244.78135926218485,-244.88137207495797,-244.98138488773108,-245.08139770050417,-245.18141051327729,-245.2814233260504,-245.38143613882352,-245.4814489515966,-245.58146176436972,-245.68147457714284,-245.78148738991595,-245.88150020268904,-245.98151301546216,-246.08152582823527,-246.1815386410084,-246.2815514537815,-246.3815642665546,-246.4815770793277,-246.58158989210082,-246.68160270487394,-246.78161551764703,-246.88162833042014,-246.98164114319326,-247.08165395596637,-247.18166676873946,-247.28167958151258,-247.3816923942857,-247.4817052070588,-247.5817180198319,-247.681730832605,-247.78174364537813,-247.88175645815124,-247.98176927092436,-248.08178208369745,-248.18179489647056,-248.28180770924368,-248.3818205220168,-248.48183333478988,-248.581846147563,-248.68185896033611,-248.78187177310923,-248.88188458588232,-248.98189739865543,-249.08191021142855,-249.18192302420167,-249.28193583697475,-249.38194864974787,-249.48196146252099,-249.5819742752941,-249.68198708806722,-249.7819999008403,-249.88201271361342,-249.98202552638654,-250.08203833915965,-250.18205115193274,-250.28206396470586,-250.38207677747897,-250.4820895902521,-250.58210240302517,-250.6821152157983,-250.7821280285714,-250.88214084134452,-250.9821536541176,-251.08216646689073,-251.18217927966384,-251.28219209243696,-251.38220490521007,-251.48221771798316,-251.58223053075628,-251.6822433435294,-251.7822561563025,-251.8822689690756,-251.9822817818487,-252.08229459462183,-252.18230740739494,-252.28232022016803,-252.38233303294115,-252.48234584571426,-252.58235865848738,-252.6823714712605,-252.78238428403358,-252.8823970968067,-252.98240990957981,-253.08242272235293,-253.18243553512602,-253.28244834789913,-253.38246116067225,-253.48247397344537,-253.58248678621845,-253.68249959899157,-253.78251241176469,-253.8825252245378,-253.9825380373109,-254.082550850084,-254.18256366285712,-254.28257647563024,-254.38258928840335,-254.48260210117644,-254.58261491394956,-254.68262772672267,-254.7826405394958,-254.88265335226887,-254.982666165042,-255.0826789778151,-255.18269179058822,-255.2827046033613,-255.38271741613443,-255.48273022890754,-255.58274304168066,-255.68275585445375,-255.78276866722686,-255.88278147999998,-255.98279429277306,-256.0828071055462,-256.1828199183193,-256.2828327310924,-256.3828455438655,-256.48285835663864,-256.58287116941176,-256.6828839821849,-256.78289679495794,-256.88290960773105,-256.98292242050417,-257.0829352332773,-257.1829480460504,-257.2829608588235,-257.38297367159663,-257.48298648436975,-257.5829992971428,-257.6830121099159,-257.78302492268904,-257.88303773546215,-257.98305054823527,-258.0830633610084,-258.1830761737815,-258.2830889865546,-258.38310179932773,-258.4831146121008,-258.5831274248739,-258.683140237647,-258.78315305042014,-258.88316586319326,-258.98317867596637,-259.0831914887395,-259.1832043015126,-259.28321711428566,-259.3832299270588,-259.4832427398319,-259.583255552605,-259.6832683653781,-259.78328117815124,-259.88329399092436,-259.9833068036975,-260.0833196164706,-260.18333242924365,-260.28334524201676,-260.3833580547899,-260.483370867563,-260.5833836803361,-260.6833964931092,-260.78340930588234,-260.88342211865546,-260.9834349314286,-261.08344774420164,-261.18346055697475,-261.28347336974787,-261.383486182521,-261.4834989952941,-261.5835118080672,-261.68352462084033,-261.78353743361345,-261.8835502463865,-261.9835630591596,-262.08357587193274,-262.18358868470585,-262.28360149747897,-262.3836143102521,-262.4836271230252,-262.5836399357983,-262.68365274857143,-262.7836655613445,-262.8836783741176,-262.9836911868907,-263.08370399966384,-263.18371681243696,-263.28372962521007,-263.3837424379832,-263.4837552507563,-263.58376806352936,-263.6837808763025,-263.7837936890756,-263.8838065018487,-263.9838193146218,-264.08383212739494,-264.18384494016806,-264.2838577529412,-264.3838705657143,-264.48388337848735,-264.58389619126046,-264.6839090040336,-264.7839218168067,-264.8839346295798,-264.9839474423529,-265.08396025512604,-265.18397306789916,-265.2839858806722,-265.38399869344533,-265.48401150621845,-265.58402431899157,-265.6840371317647,-265.7840499445378,-265.8840627573109,-265.98407557008403,-266.08408838285715,-266.1841011956302,-266.2841140084033,-266.38412682117644,-266.48413963394955,-266.58415244672267,-266.6841652594958,-266.7841780722689,-266.884190885042,-266.9842036978151,-267.0842165105882,-267.1842293233613,-267.2842421361344,-267.38425494890754,-267.48426776168066,-267.58428057445377,-267.6842933872269,-267.7843062,-267.88431901277306,-267.9843318255462,-268.0843446383193,-268.1843574510924,-268.2843702638655,-268.38438307663864,-268.48439588941176,-268.5844087021849,-268.68442151495793,-268.78443432773105,-268.88444714050416,-268.9844599532773,-269.0844727660504,-269.1844855788235,-269.2844983915966,-269.38451120436974,-269.48452401714286,-269.5845368299159,-269.68454964268903,-269.78456245546215,-269.88457526823527,-269.9845880810084,-270.0846008937815,-270.1846137065546,-270.28462651932773,-270.3846393321008,-270.4846521448739,-270.584664957647,-270.68467777042014,-270.78469058319325,-270.88470339596637,-270.9847162087395,-271.0847290215126,-271.1847418342857,-271.2847546470588,-271.3847674598319,-271.484780272605,-271.5847930853781,-271.68480589815124,-271.78481871092436,-271.88483152369747,-271.9848443364706,-272.08485714924365,-272.18486996201676,-272.2848827747899,-272.384895587563,-272.4849084003361,-272.5849212131092,-272.68493402588234,-272.78494683865546,-272.8849596514286,-272.98497246420163,-273.08498527697475,-273.18499808974786,-273.285010902521,-273.3850237152941,-273.4850365280672,-273.5850493408403,-273.68506215361344,-273.7850749663865,-273.8850877791596,-273.98510059193273,-274.08511340470585,-274.18512621747897,-274.2851390302521,-274.3851518430252,-274.4851646557983,-274.58517746857143,-274.6851902813445,-274.7852030941176,-274.8852159068907,-274.98522871966384,-275.08524153243695,-275.18525434521007,-275.2852671579832,-275.3852799707563,-275.48529278352936,-275.5853055963025,-275.6853184090756,-275.7853312218487,-275.8853440346218,-275.98535684739494,-276.08536966016806,-276.18538247294117,-276.2853952857143,-276.38540809848735,-276.48542091126046,-276.5854337240336,-276.6854465368067,-276.7854593495798,-276.8854721623529,-276.98548497512604,-277.08549778789916,-277.1855106006722,-277.28552341344533,-277.38553622621845,-277.48554903899156,-277.5855618517647,-277.6855746645378,-277.7855874773109,-277.885600290084,-277.98561310285714,-278.0856259156302,-278.1856387284033,-278.28565154117643,-278.38566435394955,-278.48567716672267,-278.5856899794958,-278.6857027922689,-278.785715605042,-278.8857284178151,-278.9857412305882,-279.0857540433613,-279.1857668561344,-279.28577966890754,-279.38579248168065,-279.48580529445377,-279.5858181072269,-279.68583092,-279.78584373277306,-279.8858565455462,-279.9858693583193,-280.0858821710924,-280.1858949838655,-280.28590779663864,-280.38592060941176,-280.48593342218487,-280.58594623495793,-280.68595904773105,-280.78597186050416,-280.8859846732773,-280.9859974860504,-281.0860102988235,-281.1860231115966,-281.28603592436974,-281.38604873714286,-281.4860615499159,-281.58607436268903,-281.68608717546215,-281.78609998823526,-281.8861128010084,-281.9861256137815,-282.0861384265546,-282.1861512393277,-282.2861640521008,-282.3861768648739,-282.486189677647,-282.58620249042013,-282.68621530319325,-282.78622811596637,-282.8862409287395,-282.9862537415126,-283.0862665542857,-283.1862793670588,-283.2862921798319,-283.386304992605,-283.4863178053781,-283.58633061815124,-283.68634343092435,-283.78635624369747,-283.8863690564706,-283.98638186924364,-284.08639468201676,-284.1864074947899,-284.286420307563,-284.3864331203361,-284.4864459331092,-284.58645874588234,-284.68647155865546,-284.78648437142857,-284.88649718420163,-284.98650999697475,-285.08652280974786,-285.186535622521,-285.2865484352941,-285.3865612480672,-285.4865740608403,-285.58658687361344,-285.6865996863865,-285.7866124991596,-285.88662531193273,-285.98663812470585,-286.08665093747896,-286.1866637502521,-286.2866765630252,-286.3866893757983,-286.4867021885714,-286.5867150013445,-286.6867278141176,-286.7867406268907,-286.88675343966383,-286.98676625243695,-287.08677906521007,-287.1867918779832,-287.2868046907563,-287.3868175035294,-287.4868303163025,-287.5868431290756,-287.6868559418487,-287.7868687546218,-287.88688156739494,-287.98689438016805,-288.08690719294117,-288.1869200057143,-288.28693281848734,-288.38694563126046,-288.4869584440336,-288.5869712568067,-288.6869840695798,-288.7869968823529,-288.88700969512604,-288.98702250789916,-289.08703532067227,-289.18704813344533,-289.28706094621845,-289.38707375899156,-289.4870865717647,-289.5870993845378,-289.6871121973109,-289.787125010084,-289.88713782285714,-289.9871506356302,-290.0871634484033,-290.18717626117643,-290.28718907394955,-290.38720188672266,-290.4872146994958,-290.5872275122689,-290.687240325042,-290.7872531378151,-290.8872659505882,-290.9872787633613,-291.0872915761344,-291.18730438890753,-291.28731720168065,-291.38733001445377,-291.4873428272269,-291.58735564,-291.68736845277306,-291.7873812655462,-291.8873940783193,-291.9874068910924,-292.0874197038655,-292.18743251663864,-292.28744532941175,-292.38745814218487,-292.487470954958,-292.58748376773104,-292.68749658050416,-292.7875093932773,-292.8875222060504,-292.9875350188235,-293.0875478315966,-293.18756064436974,-293.28757345714286,-293.3875862699159,-293.48759908268903)
net_rate=c(0.1353320552026518, 0.1353320552026518,0.1353320552026518,0.1353320552026518,0.1353320552026518,0.1353320552026518,0.1353320552026518,0.1353320552026518,0.1353320552026518,0.1353320552026518,0.1353320552026518,0.1353320552026518,0.1353320552026518,0.1353320552026518,0.1353320552026518,0.1353320552026518,0.1353320552026518,0.1353320552026518,0.1353320552026518,0.1353320552026518,0.1351181753152199,0.1342881563639363,0.13304905736852368,0.13257429250878644,0.13184277325186677,0.13088094432080571,0.13023377950290987,0.1294677240546808,0.12867036028564324,0.12816075229471605,0.12715346275569064,0.1259420245922474,0.12447089304009282,0.12324880062419978,0.120887519794805,0.1173371385338787,0.11238281260537039,0.10582838405204112,0.09271555958773534,0.0755318327136914,0.05011821680914924,0.00469315072100842,-0.048326149956971265,-0.10059780972069529,-0.14205435897960805,-0.17346487230295846,-0.19470089210494212,-0.20400670489361758,-0.20664327017436315,-0.20344839421472197,-0.19759561478604826,-0.19043458349432058,-0.1802656233350083,-0.17035288338591983,-0.15987808166437636,-0.14986712307015876,-0.14102028554988663,-0.13193092530310874,-0.12412410410155628,-0.11588082058080512,-0.10717581333892702,-0.09946952786514203,-0.09264854579332095,-0.08664421147473948,-0.08060389496939668,-0.07504409780243634,-0.07040865954833511,-0.06533154211954616,-0.060886539374747625,-0.05760138291673342,-0.05411797423769431,-0.05116812239809188,-0.048989079190452575,-0.046929330396096654,-0.04546110087832351,-0.04387356758627332,-0.042353922521284774,-0.04108753418398567,-0.03987616549099437,-0.0390382743556847,-0.03817609576217678,-0.03736445765307402,-0.036871771529696534,-0.036369682187835504,-0.03590328668915029,-0.03542696643237651,-0.035042619943823516,-0.03463235935395636,-0.03419710999766384,-0.03390385093198949,-0.03368798526722558,-0.033473572651536845,-0.03330661338932447,-0.03315546543946304,-0.03295785119779428,-0.03280910739457961,-0.03262985907007689,-0.03256155008611328,-0.03244883208269585,-0.032265779890310375,-0.03213338580005012,-0.032029613557028554,-0.031944188877833485,-0.03190021835544622,-0.031801571622032385,-0.03179164797532138,-0.031661139135181114,-0.0316016594766121,-0.031533778816183355,-0.031486659717120745,-0.03141239354115891,-0.031384441922748675,-0.03134721347766166,-0.0313003494936195,-0.031296433747619874,-0.03126640446446828,-0.031199374128713382,-0.031182321385250504,-0.031139149473857125,-0.031133327783205638,-0.031118115606314826,-0.03108566207493869,-0.031036682289533428,-0.03102222642006934,-0.031008320161202686,-0.030949805032879887,-0.030943432860417286,-0.03092574943979782,-0.030868152825641513,-0.03083576347568167,-0.03074973040448177,-0.030717083200531348,-0.030663015212832885,-0.030574941443005002,-0.0305568805216384,-0.030497614427661256,-0.030448934290445408,-0.03036940497385411,-0.03032468580733466,-0.03025906097958978,-0.030179438645300056,-0.030104782940983968,-0.030032308037629296,-0.0299275754798715,-0.029836763663949082,-0.029725853106202106,-0.02957887205719999,-0.029394645748350746,-0.029239419414571616,-0.029046438524075523,-0.02885761055676562,-0.028705773774531398,-0.028459036851518876,-0.028248364996193476,-0.028113137531468775,-0.02798986678563683,-0.027682741003230916,-0.027477881641615583,-0.027224443585255085,-0.026970785939909394,-0.026617814883317974,-0.026421323025088445,-0.02614544825198168,-0.025938660488558047,-0.025657962765014693,-0.025452930224048022,-0.025193560262944257,-0.0249333298245443,-0.024464247985090004,-0.02393185828725966,-0.02341073098050651,-0.022688715794121656,-0.02206904414070021,-0.021522728900031776,-0.02069101883207847,-0.019897201062906156,-0.019030523967918163,-0.018161601836043414,-0.01680362561766936,-0.015408657515607663,-0.014006816655699854,-0.012211298071045183,-0.010376473496104014,-0.008205530677751384,-0.006122427603316843,-0.004022015177568032,-0.0016306311180493574,0.0009601404372145336,0.0030745487698368252,0.005032686968574566,0.006800676529276198,0.00854284462785682,0.01049902959542772,0.01232846823682493,0.014093384256492746,0.01598568626142793,0.017950172273687705,0.019860396315660812,0.021530522461423608,0.023339510671302983,0.02491850377546829,0.02648139336315937,0.028181293889375094,0.029852102334740768,0.03155745696012347,0.03292472337556281,0.03454828067413983,0.03630269368220683,0.0379408452826154,0.039660723072394856,0.041228029072974196,0.04267211040653215,0.04430974100293521,0.04565939807287659,0.047094383901348416,0.0484898306705778,0.04966082210587482,0.050857697386612825,0.05188650819079804,0.05284714132799298,0.053846758626460704,0.05458107849227211,0.05520083061601765,0.05576534879426163,0.05608905607041675,0.05625216403029512,0.0564018153475592,0.05645932209290686,0.05651677109128879,0.05659313275199868,0.056650833747623655,0.05669514015281643,0.056762825796809434,0.05684896208930178,0.05690357008982029,0.056932803532261295,0.0570330585477447,0.05708654540903468,0.057160089364491136,0.05727694556888253,0.05739855463697948,0.05747405658063441,0.057633332100124196,0.05770811461939251,0.05789620520870111,0.05802853226598149,0.05819691249502438,0.05832799113121953,0.05842568712462883,0.0584841972904003,0.05856224072612059,0.05863506744085523,0.058698596054459797,0.05877168171608799,0.0588566929408379,0.05895519819063879,0.05905380162645478,0.05913167402523198,0.0592872122667476,0.05948665159582766,0.059685655240677676,0.05991097556065888,0.06008550794387343,0.06032638178528502,0.0605189712984725,0.06073558819670615,0.06115122484835252,0.061551192320595735,0.06181955681466002,0.062151201161864435,0.06247337954975275,0.06274329950787517,0.06291540200089754,0.0631742942324576,0.06331837500674561,0.06350745676175613,0.06357607613784429,0.0637348710649649,0.06382054785865636,0.06392648796340551,0.06399638889720208,0.06412767694209309,0.06418850854319114,0.06418850854319114,0.06423749321039694,0.06429187181740133,0.06432281957216651,0.06440757060727939,0.06445615617211892,0.06447721626262469,0.06455022171341152,0.0645750412155509,0.06458506968655184,0.06462476946893077,0.06465295322335836,0.06472004982508049,0.06477158508189206,0.06479416639891082,0.06483387940795336,0.06489291524672261,0.06484730293135847,0.06475582388406018,0.06450198050623457,0.06417773874117187,0.06367697635582446,0.06335080510836988,0.06196753592550125,0.0601125853627861,0.0574332583490613,0.05329878695205587,0.04733824214105041,0.03444066791872292,0.01107454993197836,-0.01702407670230264,-0.053127188110726795,-0.0950530466620836,-0.1522207570516003,-0.21259134388997267,-0.26879016769874453,-0.32099984581673413,-0.36027259140226475,-0.38482832661493915,-0.39864633799052174,-0.4049564643149818,-0.406008740068027,-0.406008740068027,-0.4060488331468701,-0.40602562534304554,-0.40601494720391446,-0.4058500912651345,-0.4054222462657175,-0.4033319635407648,-0.39912569787524105,-0.38869952927284424,-0.3715446509950805,-0.34372995502485526,-0.30545750575128205,-0.2583650510157758,-0.20371196246853066,-0.1476325154976395,-0.09686945378807135,-0.05511479502178283,-0.02364611779677805,-0.0009233246112324531,0.015171516603752423,0.023332956974293943,0.027837822060057315,0.029417990421390074,0.031054402303259843,0.0317625029918205,0.032284109930793434,0.032590026864113116,0.03285699524348009,0.03311969967321318,0.03340869551353261,0.033857927763855246,0.03436190289609922,0.03511234415202016,0.03587408751544243,0.03735554754727995,0.03873650072957655,0.04104474942201552,0.043467474405438356,0.04641538798579563,0.04950823977369538,0.053426909282650814,0.05836781794488765,0.06466841475364171,0.06807335688717675,0.06987353278811842,0.07115516091435443,0.07178854803988777,0.07209710534305334,0.07219952471499672,0.07247617706552444,0.07249104022288332,0.07248457143700114,0.0724110382718494,0.07231204835573452,0.0720707810866247,0.07144892183679923,0.07033736818931793,0.06921622567738389,0.06756170328822275,0.06561593517155859,0.06279730931569531,0.059444285459759015,0.05506451855486383,0.051083693973762855,0.04757564613051121,0.044871381615771026,0.042737346113604906,0.04132046004526291,0.04039606242383319,0.039105971718222755,0.038783680200819765,0.038336169074063904,0.03807898897740616,0.03793440233883827,0.03778524580568037,0.03751931610857392,0.03749686255220648,0.03730753714735356,0.03699834536161775,0.036813865177450326,0.036468699832304725,0.03625502079382449,0.03607163812847846,0.03568720082738007,0.035518971366991725,0.035203683798222724,0.035016627590161095,0.03478468286101066,0.03461953319000464,0.034449544575083986,0.034247725059207895,0.034080391511755646,0.033938167115187975,0.03385063368139307,0.03376058292554873,0.03374490035441928,0.03372178771515661,0.03367045962869126,0.03366499431253522,0.03362854852389536,0.033591362277493014,0.033539266614596545,0.03352354740971153,0.03351811729829684,0.03350455200745584,0.03348980461109256,0.033476042696319645,0.03344602422981662,0.03339536528153734,0.03338643077506402,0.03337442787333834,0.03335669898072516,0.033356295248472105,0.033278838085031,0.033257594356566895,0.03324051759003113,0.033212974478871095,0.03318096090125026,0.03316579418509126,0.03314761683797971,0.03314761683797971,0.0331225563662404,0.03307858947469339,0.03305283194519181,0.033041228355698504,0.032958466329508725,0.03294829889066821,0.03293318511162616,0.032914489747756216,0.032914489747756216,0.032914489747756216,0.03289351796985109,0.03284974619955004,0.03284974619955004,0.03284974619955004,0.03283524518771369,0.03279027598744117,0.03278106399229208,0.03278106399229208,0.03278106399229208,0.03277445919369901,0.03277445919369901,0.03277445919369901,0.03277445919369901,0.0327711163618351,0.032812526205936283,0.032812526205936283,0.032812526205936283,0.032812526205936283,0.032811042765072004,0.032811042765072004,0.032811042765072004,0.032811042765072004,0.03281072802218674,0.03284204624450094,0.03285194106653315,0.03285194106653315,0.03285194106653315,0.03287822551411491,0.03290272051517672,0.03290272051517672,0.0329016290611306,0.032898998390780865,0.032898998390780865,0.032891594854260305,0.032891594854260305,0.032891594854260305,0.032891594854260305,0.03288377512083903,0.03288377512083903,0.03291559530960192,0.03291559530960192,0.03291076384249285,0.03291076384249285,0.03291076384249285,0.03291076384249285,0.03291076384249285,0.032902879664343444,0.03292128177985658,0.0329260937079593,0.0329260937079593,0.032926289998564055,0.032926289998564055,0.032926289998564055,0.032936181432807694,0.03292890160765622,0.03292890160765622,0.03292890160765622,0.03292890160765622,0.03292890160765622,0.03292890160765622,0.032923472498157656,0.032912891645819994,0.03291287348241454,0.0329213757581884,0.0329213757581884,0.0329213757581884,0.0329213757581884,0.0329213757581884,0.032929908963318745,0.032929908963318745,0.03292989807559588,0.03292989807559588,0.03293680268111382,0.03293680268111382,0.03293680268111382,0.03293680268111382,0.03293680268111382,0.03293680268111382,0.03293680268111382,0.03293680268111382,0.03293680268111382,0.03294200207004039,0.03294200207004039,0.03294261214570401,0.03294261214570401,0.03294261214570401,0.03294358043968484,0.03294358043968484,0.03294701041764945,0.03294701041764945,0.03295142160809523,0.03296200555447795,0.03296200555447795,0.03297203553868342,0.03297203553868342,0.032966922405325866,0.032966922405325866,0.032966922405325866,0.032966922405325866,0.03297618961141643,0.03297618961141643,0.03297618961141643,0.03298176447077137,0.033003583445392386,0.033013946049448475,0.03302084762451384,0.03305318287793316,0.03305318287793316,0.03307074329107008,0.03309122424245817,0.033105768767995564,0.03311393738311002,0.03313653733765654,0.03315566498140198,0.033185733727012015,0.03325094458504401,0.03327401716855484,0.03332324780915299,0.03332324780915299,0.033369602251999884,0.03344047658105921,0.03349005249075635,0.03355437537275167,0.03374507998495863,0.033813110240592255,0.03391122488779732,0.03395452550554943,0.034098714318598504,0.0341282797035922,0.03420441258972897,0.03434392582431748,0.03444557793107358,0.034456085210363085,0.034555254262834234,0.034561113630492364,0.03459915953685167,0.03468447324128124,0.034797957360509724,0.034874883111934235,0.0349215408357051,0.034977730124561214,0.03502145738469609,0.03502145738469609,0.03508054785515987,0.03509573532360946,0.03514028466909327,0.03514028466909327,0.03517450339676774,0.03518435290448516,0.03522698718973758,0.03525017667848485,0.035260900178501815,0.03536403628272777,0.03540496595642442,0.03541960687198877,0.03547264207271608,0.03547264207271608,0.03554283485063952,0.035618441501549344,0.03563940185744774,0.03573886037971793,0.035781842327647466,0.035809297103156494,0.03586662772474627,0.036010285456326514,0.03609841405986744,0.03619095879233208,0.03630271499564414,0.03646517208820795,0.03660428439976912,0.036863101228861,0.037068171853851625,0.03740743117853026,0.03772989873433588,0.03818756734057253,0.0386547128848684,0.039098450074021004,0.03973065431617712,0.040583006374101414,0.04163445285197441,0.042786568418507566,0.04384606858569594,0.04510844347308197,0.04660397880229587,0.04769178338885423,0.04925405297134866,0.051077728497708356,0.052887551897005135,0.054361996523818464,0.05588846632702044,0.05788171475976255,0.06011976636937781,0.062439529890779506,0.06488322501604216,0.06747419387933094,0.0711468073689426,0.07448524539437214,0.07856042981292706,0.08305389007865488,0.08699302452320133,0.09200607648037318,0.09811627192629091,0.10430495392106452,0.11009397663286764,0.11718531579506619,0.12552101927241538,0.13258038597128882,0.14021209432245157,0.15022261821462282,0.15701039776478354,0.16558189828444436,0.17331388551500165,0.181576637111024,0.18954576788919017,0.198731068993515,0.20683652016162848,0.21663347019537857,0.22433458440948226,0.23104955147352232,0.23667460767266368,0.24124782854104368,0.24532338535278392,0.24877599501365008,0.2509047176196038,0.25343192227826955,0.25490271561608496,0.2555200780837662,0.2558984294496481,0.2559045017648494,0.2560119495758278,0.2553835872493814,0.2549435538921884,0.2548855056306116,0.25396849841990093,0.2533134241075795,0.252546352722292,0.2520930836095279,0.2508908013001102,0.24986106145655312,0.2484667659465172,0.24665547592088158,0.2456657753983126,0.24544836130089476,0.2440355578747918,0.24330165729252134,0.2428305671023246,0.24152912024053197,0.24114029199374115,0.24050061819679908,0.24013446762035887,0.23952047948035068,0.2388322772096941,0.2385142826442173,0.23830551533881264,0.238163090593661,0.23793659190694474,0.23752826204759922,0.23753630726964461,0.2372583848482661,0.23712326923885138,0.23693792461502156,0.23659540055004336,0.23649621533301884,0.2362468622682614,0.235900358901711,0.2358728835124985,0.2355493326006589,0.23539938084647044,0.23521789477591903,0.235216330215617,0.23499088441437732,0.23491155544331202,0.23470867097548426,0.2345788582728432,0.23452381564361455,0.23437426511818685,0.23440832441694304,0.23446997372681064,0.23442954633271332,0.23418195984636797,0.2340784171862718,0.23399265663095814,0.23382089210253487,0.2334979209272251,0.23329056498343126,0.2332609813919377,0.2330754312012894,0.23289600450924375,0.23289930205110765,0.2328994383982514,0.23290780300907052,0.23292694590514257,0.2328449354755379,0.23273112040346014,0.2325727060351897,0.23267025186930954,0.2324777765562675,0.23217669737368846,0.23207440761569345,0.23197459467466083,0.23214766722796992,0.23214585551009978,0.23211898147511034,0.23173503678969884,0.23131587734972062,0.23117199599559762,0.2307875606597302,0.23068335188352632,0.23066836327781107,0.23062783624190336,0.23064237085703168,0.23056878441565826,0.2299245868906347,0.2303019704820078,0.23055811673764717,0.2301256274614395,0.22936642211888172,0.2295628200575412,0.22933791244418386,0.22891385399999345,0.2271851128758905,0.22657569768056574,0.22565202880158536,0.22490666242995655,0.22211983945370323,0.22203041227418754,0.21930201347723857,0.2172528336102653,0.21364013656992026,0.2122598142357233,0.21062649821924173,0.20841879828431875,0.20726478416256075,0.20457973054901576,0.20241462545996589,0.19998658253121732,0.1979260693574671,0.19448977071791904,0.19102944122662807,0.18714100699792746,0.18199656142705695,0.1776679128753678,0.17132472037936122,0.16589403587291826,0.1598147266271965,0.15413970600033536,0.1481403030147829,0.14262605150389504,0.13891015995479103,0.13377370930640134,0.13085415349584456,0.12872140754455982,0.12554984695997623,0.1236001176581471,0.12106585200235727,0.11867386110882087,0.11605591793307621,0.1132708714580259,0.1100517660886632,0.1059519221519671,0.1021302991883728,0.09807348330441316,0.09495390100117002,0.09309896597216982,0.08876232507541311,0.0837997817802775,0.08035069487715028,0.07958552396031512,0.07999417738967861,0.07941310708195311,0.08088458024590771,0.07949079858495631,0.07799232704926932,0.07673196101457404,0.07409549987912875,0.07019821133530763,0.07050892132704353,0.0641143852400712,0.06057470375672199,0.052776619455464725,0.0407466807077172,0.031778721961114934,0.019504056836027246,0.011703866861215904,-0.0018766580586665655,-0.01973293037233404,-0.031192212857144682,-0.046696471637205784,-0.05694346256145976,-0.06786232414520217,-0.08442149595659328,-0.10177097148825742,-0.11674562521046185,-0.13452862578864144,-0.1573793970654438,-0.1769250150708513,-0.19842871622099326,-0.21797555425489287,-0.23734903324600207,-0.25732080553842535,-0.2735205282609559,-0.29280917252610517,-0.3100812458927481,-0.3200835568888591,-0.3261890938353932,-0.33720341581124647,-0.3453608188157416,-0.3533203373019844,-0.3636054303818901,-0.3768991087143974,-0.38773149072269836,-0.3982320898858207,-0.41538554333595906,-0.43442050736272236,-0.4449034318587684,-0.4637351203139279,-0.4825238813687523,-0.5004743612259541,-0.5157792500282045,-0.5346885492844196,-0.5499068130755612,-0.5636140765200286,-0.5780907565600155,-0.5994205432705529,-0.6213061485053617,-0.6401622212712247,-0.6584704016391043,-0.6732150307262792,-0.6908697837549219,-0.7022320771563213,-0.7022320771563213,-0.7022320771563213,-0.7022320771563213,-0.7022320771563213)
net_minHPD=c(-0.13382999748167135, -0.13382999748167135,-0.13382999748167135,-0.13382999748167135,-0.13382999748167135,-0.13382999748167135,-0.13382999748167135,-0.13382999748167135,-0.13382999748167135,-0.13382999748167135,-0.13382999748167135,-0.13382999748167135,-0.13382999748167135,-0.13382999748167135,-0.13382999748167135,-0.13382999748167135,-0.13382999748167135,-0.13382999748167135,-0.13382999748167135,-0.13382999748167135,-0.13338607335143227,-0.12751016213038607,-0.1283445718117569,-0.1283445718117569,-0.1369113840373386,-0.1369113840373386,-0.13802589633075174,-0.13646649806053807,-0.13775319149357987,-0.13871457550647415,-0.1369393466095124,-0.14167403963686886,-0.13746089586789428,-0.14596833730826614,-0.14167403963686886,-0.15975580338491407,-0.19651966794151549,-0.2336804700173804,-0.32372102392164653,-0.37645001784499155,-0.4299757230417422,-0.45340289746548335,-0.49086794054110167,-0.5068147143056476,-0.5246847918751697,-0.5223907068772019,-0.5240944988535501,-0.5243862731003572,-0.5316969007605277,-0.542189022045868,-0.5480322198103347,-0.5238416704976678,-0.4953831489754283,-0.4776677856448303,-0.4519043338491447,-0.42874461618223914,-0.4234597279693128,-0.40381243334550415,-0.3929292985224227,-0.38036765300329256,-0.36682074181240304,-0.3558180585091299,-0.33989923804161637,-0.3312219188083855,-0.31103060963948786,-0.29740278975337114,-0.28479221598080506,-0.269642554043673,-0.2585522302169934,-0.24965578093621893,-0.23992132953738454,-0.22651090289834722,-0.21733923395914176,-0.20504144317659823,-0.19588008239157584,-0.18609512170240805,-0.17202479280506047,-0.1527323941179647,-0.13196260359597872,-0.11517951664669372,-0.10106558595081691,-0.0986220562695135,-0.09467350319647327,-0.09162526542360927,-0.08674900442462079,-0.08516349624236949,-0.08489421583507921,-0.085322314073178,-0.085322314073178,-0.0820821111689677,-0.08141940681782073,-0.08141940681782073,-0.08141940681782073,-0.08141940681782073,-0.08141940681782073,-0.08054808443682038,-0.08054808443682038,-0.07904281947832234,-0.07901057991123447,-0.07873641437793844,-0.07873641437793844,-0.07740980813572777,-0.07740980813572777,-0.07719824665916755,-0.07740980813572777,-0.07740980813572777,-0.0772263152832106,-0.07740980813572777,-0.0772263152832106,-0.07719824665916755,-0.07719824665916755,-0.0772263152832106,-0.07719824665916755,-0.07719824665916755,-0.07599474700501935,-0.07719824665916755,-0.07648813827722563,-0.07599474700501935,-0.07599474700501935,-0.07599474700501935,-0.07719824665916755,-0.07719824665916755,-0.07740980813572777,-0.07740980813572777,-0.07740980813572777,-0.07740980813572777,-0.07740980813572777,-0.07740980813572777,-0.0772263152832106,-0.0772263152832106,-0.07719824665916755,-0.07740980813572777,-0.0772263152832106,-0.07719824665916755,-0.0772263152832106,-0.07740980813572777,-0.07873641437793844,-0.07873641437793844,-0.07873641437793844,-0.07873641437793844,-0.07873641437793844,-0.07928147703882149,-0.0798986409080159,-0.08044822983827639,-0.08117448637564945,-0.08054808443682038,-0.08141940681782073,-0.08054808443682038,-0.08141940681782073,-0.0820821111689677,-0.08141940681782073,-0.0820821111689677,-0.08238894250066073,-0.08489421583507921,-0.08551976768910256,-0.08694222167232181,-0.0868133128789855,-0.08054808443682038,-0.0820821111689677,-0.0841896965010061,-0.0858117413215794,-0.07890597313401523,-0.08036266568342615,-0.08131432616044826,-0.08226723881878185,-0.08117448637564945,-0.08238894250066073,-0.08123251357582739,-0.07740980813572777,-0.07867957421387901,-0.07904281947832234,-0.07378147702853334,-0.07177399755087736,-0.0720087543682381,-0.07280639727933107,-0.07438236230930427,-0.07089731343091922,-0.0708007638128269,-0.0670803890687695,-0.06834611769949245,-0.06849866686958013,-0.0669245288100706,-0.0669245288100706,-0.06444975036595106,-0.06457497372748816,-0.06444975036595106,-0.06254607517843629,-0.06254607517843629,-0.06254607517843629,-0.06049989374242187,-0.060485624643726234,-0.05903787697862821,-0.05796587704129289,-0.05799314350691791,-0.05778062689531102,-0.05668446490835224,-0.05668446490835224,-0.056916488888717386,-0.0542209482705589,-0.05415322355532559,-0.05415322355532559,-0.05362975909432127,-0.0524715393744916,-0.0503543465591942,-0.05048736791704246,-0.05038540768214391,-0.04922018016362276,-0.04652704619548561,-0.046438972250725005,-0.04594426188484463,-0.04322269991286902,-0.04322269991286902,-0.03826256384540886,-0.0372674127764329,-0.035838574100368045,-0.03414999523237381,-0.03332047508509497,-0.0292988583459211,-0.029051164271988165,-0.027376922894476817,-0.025371289427920087,-0.022730619137673602,-0.020963953581727028,-0.020892487198474523,-0.018697122857013117,-0.018063615124339363,-0.017766589212683606,-0.01772703524934724,-0.018063615124339363,-0.017911303053909464,-0.017346775281442822,-0.018300084901637897,-0.018161098386257124,-0.017911303053909464,-0.017743366098444208,-0.017743366098444208,-0.017911303053909464,-0.01653876741687666,-0.01653876741687666,-0.016137549515409882,-0.015811829246549176,-0.01577551898496752,-0.015540050765983346,-0.015218072881423093,-0.01495750858214244,-0.01566845105910456,-0.01495750858214244,-0.014223686617863787,-0.013912356443950974,-0.012513948651811713,-0.013460132857607124,-0.013223104572171164,-0.013223104572171164,-0.013093202280305097,-0.012982158234400715,-0.01235791306719089,-0.012185923849656582,-0.012101997296404668,-0.011919129808668716,-0.011677854615386257,-0.011257296439564593,-0.010875737477013217,-0.01079343619979338,-0.009269002978723906,-0.00973650576230077,-0.00908382949378668,-0.008722027866946487,-0.008181931235930577,-0.005176282940645205,-0.004898133025701232,-0.005062185687680298,-0.004142218616970603,-0.003755844096254027,-0.002999666466990618,-0.0012918620846425408,-0.0007640309768371933,-0.0003236539766877933,-0.00019406544676874027,0.0005772141802342506,-0.00019406544676874027,-0.0001638352829020362,0.0015485120141098402,0.0004938656703939864,0.0004938656703939864,0.0006320672750541878,0.0006320672750541878,0.0006981229221230817,0.0009604056545414741,0.0010603050572980804,0.0013611694404256497,0.0014820783936359966,0.0016395248692693126,0.0016395248692693126,0.0016395248692693126,0.0016395248692693126,0.0018082680347569352,0.0018082680347569352,0.0018906168683791719,0.001957586765896524,0.004487738528426315,0.004526367917452409,0.004487738528426315,0.0018082680347569352,0.0015485120141098402,0.0009604056545414741,0.0016395248692693126,0.0006320672750541878,0.0007344364270154002,-0.005176282940645205,-0.007079872293399736,-0.017941248028199394,-0.31551021439550725,-0.41358868372140456,-0.46583767292334494,-0.5168082392232314,-0.5503131965651284,-0.5736254792203854,-0.59028146298507,-0.6045719386575119,-0.6094239566203267,-0.6216144097024218,-0.6212225290952779,-0.6838769580385387,-0.6569994170870374,-0.655065549945651,-0.655065549945651,-0.6551342564596994,-0.6551342564596994,-0.6551342564596994,-0.6551342564596994,-0.6551342564596994,-0.6577212261413377,-0.6711713430842534,-0.7419608253059096,-0.6111641596245575,-0.5963110010071878,-0.5897057355374262,-0.5742463841806814,-0.5543126517813546,-0.5213641525531464,-0.48667742025700456,-0.4347012091849972,-0.38535018120948883,-0.32529113900591267,-0.17807934832386085,-0.044486514250533266,-0.03612286872444894,-0.029695602027981535,-0.029149101254620044,-0.02757368651753292,-0.02540968918986629,-0.024406704339875573,-0.024127235941880848,-0.024127235941880848,-0.025743387508399412,-0.02757368651753292,-0.02757368651753292,-0.028229655586933217,-0.02820810095368448,-0.029231513000771717,-0.033777981767570055,-0.03671497292648198,-0.03917223694602436,-0.040585135572665396,-0.04995578681552695,-0.05152615385864333,-0.04993916384545451,-0.041400459808760046,-0.024278731156055375,-0.024278731156055375,-0.02129832538007441,-0.022203926941656002,-0.02165841412727726,-0.022203926941656002,-0.02165841412727726,-0.022523549929509265,-0.022523549929509265,-0.022523549929509265,-0.022203926941656002,-0.02165841412727726,-0.02165841412727726,-0.023270217425888418,-0.02618036097880741,-0.032528960766467774,-0.029902150459994697,-0.03441675031664147,-0.036858548042488185,-0.03583326250845337,-0.02345948555339726,-0.023270217425888418,-0.020904141687563188,-0.016556890752746134,-0.016556890752746134,-0.01624568664223959,-0.016602952813221175,-0.01625843776944985,-0.01651423996656516,-0.016280650447907524,-0.01651423996656516,-0.01625843776944985,-0.016602952813221175,-0.016602952813221175,-0.015639024783941843,-0.015030325433527975,-0.016602952813221175,-0.012231607133191713,-0.01176753232185572,-0.011990282549112358,-0.013407308140622465,-0.012231607133191713,-0.011890950897052527,-0.01176753232185572,-0.012177873639666367,-0.01176753232185572,-0.01176753232185572,-0.011595825382231514,-0.012177873639666367,-0.012084364435018993,-0.011990282549112358,-0.011817992033009067,-0.01176753232185572,-0.01176753232185572,-0.012231607133191713,-0.012231607133191713,-0.012231607133191713,-0.01214391710269258,-0.011990282549112358,-0.012084364435018993,-0.012084364435018993,-0.011990282549112358,-0.011990282549112358,-0.011817992033009067,-0.011890950897052527,-0.012468237202737514,-0.012177873639666367,-0.012177873639666367,-0.012468237202737514,-0.012231607133191713,-0.012125421013286397,-0.012125421013286397,-0.012125421013286397,-0.01204937551495211,-0.011990282549112358,-0.011890950897052527,-0.011890950897052527,-0.011890950897052527,-0.011817992033009067,-0.012231607133191713,-0.012231607133191713,-0.012177873639666367,-0.012177873639666367,-0.01214391710269258,-0.01214391710269258,-0.01214391710269258,-0.01214391710269258,-0.01214391710269258,-0.012177873639666367,-0.012231607133191713,-0.012231607133191713,-0.012231607133191713,-0.012177873639666367,-0.012177873639666367,-0.012177873639666367,-0.012177873639666367,-0.012177873639666367,-0.012177873639666367,-0.012177873639666367,-0.012177873639666367,-0.012177873639666367,-0.012177873639666367,-0.012177873639666367,-0.012177873639666367,-0.012177873639666367,-0.012177873639666367,-0.012177873639666367,-0.012177873639666367,-0.012177873639666367,-0.012177873639666367,-0.012177873639666367,-0.01214391710269258,-0.01214391710269258,-0.01214391710269258,-0.01214391710269258,-0.012231607133191713,-0.012231607133191713,-0.012231607133191713,-0.012231607133191713,-0.012231607133191713,-0.012231607133191713,-0.012231607133191713,-0.012231607133191713,-0.012231607133191713,-0.012231607133191713,-0.012231607133191713,-0.012231607133191713,-0.012231607133191713,-0.012231607133191713,-0.012231607133191713,-0.012231607133191713,-0.012231607133191713,-0.012231607133191713,-0.012231607133191713,-0.01214391710269258,-0.01214391710269258,-0.01214391710269258,-0.01214391710269258,-0.01214391710269258,-0.01214391710269258,-0.01214391710269258,-0.01214391710269258,-0.01214391710269258,-0.01214391710269258,-0.01214391710269258,-0.01214391710269258,-0.01214391710269258,-0.01214391710269258,-0.012231607133191713,-0.01214391710269258,-0.01214391710269258,-0.012231607133191713,-0.012231607133191713,-0.012231607133191713,-0.012231607133191713,-0.012231607133191713,-0.01214391710269258,-0.01214391710269258,-0.01214391710269258,-0.01214391710269258,-0.01214391710269258,-0.01214391710269258,-0.01214391710269258,-0.01214391710269258,-0.01214391710269258,-0.01214391710269258,-0.01214391710269258,-0.01214391710269258,-0.01214391710269258,-0.012177873639666367,-0.012177873639666367,-0.012177873639666367,-0.012177873639666367,-0.012177873639666367,-0.012177873639666367,-0.012177873639666367,-0.012177873639666367,-0.012177873639666367,-0.012177873639666367,-0.012177873639666367,-0.012177873639666367,-0.012177873639666367,-0.012177873639666367,-0.012177873639666367,-0.012177873639666367,-0.012177873639666367,-0.012177873639666367,-0.012231607133191713,-0.012231607133191713,-0.012231607133191713,-0.012177873639666367,-0.01214391710269258,-0.011890950897052527,-0.011990282549112358,-0.012125421013286397,-0.012125421013286397,-0.01214391710269258,-0.01214391710269258,-0.012177873639666367,-0.012231607133191713,-0.012231607133191713,-0.012468237202737514,-0.01176753232185572,-0.01176753232185572,-0.01187931385465145,-0.011990282549112358,-0.011990282549112358,-0.012084364435018993,-0.01214391710269258,-0.012231607133191713,-0.012231607133191713,-0.01204937551495211,-0.012084364435018993,-0.01176753232185572,-0.01176753232185572,-0.011890950897052527,-0.011990282549112358,-0.012177873639666367,-0.016602952813221175,-0.012177873639666367,-0.016563475357060597,-0.016563475357060597,-0.016563475357060597,-0.016563475357060597,-0.016602952813221175,-0.01652194956210483,-0.016836164830152947,-0.017097161369250005,-0.016280650447907524,-0.016563475357060597,-0.016563475357060597,-0.016602952813221175,-0.016563475357060597,-0.016602952813221175,-0.016602952813221175,-0.016563475357060597,-0.016602952813221175,-0.01652194956210483,-0.01652194956210483,-0.016563475357060597,-0.016147721032073695,-0.016280650447907524,-0.01651423996656516,-0.016602952813221175,-0.016602952813221175,-0.016602952813221175,-0.017097161369250005,-0.017097161369250005,-0.016602952813221175,-0.016602952813221175,-0.016602952813221175,-0.016602952813221175,-0.016836164830152947,-0.016602952813221175,-0.019583739962220695,-0.020021346488972844,-0.020904141687563188,-0.02145920665097409,-0.022318198343971696,-0.02210137430791538,-0.022203926941656002,-0.022318198343971696,-0.023619089747160982,-0.02366122215566531,-0.02618036097880741,-0.03011750980943556,-0.03011750980943556,-0.034905246473956764,-0.0426139494795648,-0.038765337850310125,-0.034905246473956764,-0.037507623511089425,-0.04072519091772657,-0.034905246473956764,-0.0346772520820922,-0.034905246473956764,-0.03223193855955887,-0.03819695407128962,-0.034905246473956764,-0.03223193855955887,-0.03897559882692413,-0.030875109096251463,-0.030875109096251463,-0.03223193855955887,-0.034905246473956764,-0.030875109096251463,-0.030875109096251463,-0.034905246473956764,-0.034905246473956764,-0.034905246473956764,-0.03009038054343678,-0.03009038054343678,-0.030875109096251463,-0.030875109096251463,-0.026336591577184,-0.02604668325910546,-0.027316258433680143,-0.025023586211986873,-0.023493618823796733,-0.022458178827086187,-0.02517065682669882,-0.02345948555339726,-0.019873859956680964,-0.011817992033009067,-0.01204937551495211,-0.01204937551495211,-0.009658676039260364,-0.0050983129499458935,-0.00741577802092247,-0.01171194855440888,-0.0048807741882760936,-0.00040925977762504284,-0.002707305406678698,0.0013020517078869698,-0.0023074327980056597,-0.0023074327980056597,-0.00040925977762504284,-0.00040925977762504284,-0.00040925977762504284,0.001199247462801728,0.001199247462801728,0.001304459273085673,0.0015554226968264584,-0.00040925977762504284,-0.00040925977762504284,0.001199247462801728,-0.004556291279786781,-0.00396787391741911,-0.0019528864101595877,-0.0017314046198374788,-0.0019528864101595877,-0.0003149326601629976,-0.0003149326601629976,0.0008778063501775069,0.0016699162473855778,0.002151923219991192,0.0015554226968264584,0.001199247462801728,0.0015554226968264584,0.001199247462801728,-0.00040925977762504284,-0.00040925977762504284,-0.00040925977762504284,-0.0009418103885208695,-0.00040925977762504284,-0.00040925977762504284,-0.00040925977762504284,-0.00040925977762504284,0.0008778063501775069,-0.0009418103885208695,-0.00040925977762504284,-0.0009418103885208695,-0.0012017827918942292,-0.0012017827918942292,-0.0012017827918942292,-0.0017314046198374788,-0.0019528864101595877,-0.00040925977762504284,-0.00040925977762504284,-0.00040925977762504284,0.0016699162473855778,0.001199247462801728,0.001199247462801728,0.0008778063501775069,0.0008778063501775069,-0.00040925977762504284,-0.00040925977762504284,-0.0003149326601629976,-0.00040925977762504284,-0.0012017827918942292,-0.00040925977762504284,-0.0003149326601629976,-0.0003149326601629976,-0.00040925977762504284,-0.00040925977762504284,-0.001635747253559805,-0.0022989461581289783,-0.00396787391741911,-0.004035979119314775,-0.005519144425297551,-0.0048807741882760936,-0.005519144425297551,0.0008778063501775069,0.0008778063501775069,-0.0012017827918942292,-0.0019528864101595877,-0.0022989461581289783,-0.0003149326601629976,0.001199247462801728,0.0007389832716400146,-0.00040925977762504284,-0.0012017827918942292,-0.0017314046198374788,-0.00040925977762504284,-0.0003149326601629976,-0.0019528864101595877,-0.004035979119314775,-0.004556291279786781,-0.00040925977762504284,-0.0022989461581289783,-0.00040925977762504284,-0.00040925977762504284,-0.004035979119314775,-0.0003149326601629976,-0.005519144425297551,-0.005519144425297551,-0.01839679405767551,-0.011747260230609347,-0.009948697747648672,-0.024840609314803364,-0.02170752227985745,-0.04514957913937362,-0.06580097891576075,-0.08634298554759862,-0.1136786227826031,-0.10105897960765575,-0.148650031570133,-0.17549508247773793,-0.20515029727494366,-0.2367593972314198,-0.2685198404183229,-0.31974881893850093,-0.3389851187649433,-0.37232698707824774,-0.3899698554347577,-0.4188263931639298,-0.4471625817903676,-0.4798399519170679,-0.5157308653126512,-0.5461682739457177,-0.6185275689724428,-0.6461030021908349,-0.646643131080219,-0.7228317815328619,-0.7711236457778345,-0.7631491332594049,-0.7719116532991184,-0.7987824644168127,-0.8225349223983367,-0.8357910512491799,-0.8503811376536401,-0.8562313249456648,-0.8503811376536401,-0.9080051398068426,-0.9175156747094921,-0.927956669642999,-0.9552613383690265,-0.9747231608635389,-0.9223636217051557,-0.9662491416973336,-0.9829543933226048,-0.9829543933226048,-0.9829543933226048,-1.1658892674390615,-1.1543294312069976,-1.1658892674390615,-1.188939134755568,-1.1658892674390615,-1.1658892674390615,-1.1852786607764132,-1.239389931912382,-1.2572518626616174,-1.2690092187436668,-1.276030024258918,-1.407271613112397,-1.4455604629441083,-1.5104894045299742,-1.5304175349645224,-1.6060666633554672,-1.7191637544507792,-1.7878829925831932,-1.799682322574133,-1.6664209304776108,-1.8113929745552322,-1.8209131474542684,-2.0372765815349,-2.00576872755654,-2.1062564282486056,-2.223444914542443,-2.3370232477110915,-2.4006530397942627,-2.4740135929482654,-2.5432337302352916,-2.625582942177294,-2.6572446487761106,-2.7276176045940193,-2.871488585227442,-2.924906314050437,-2.963221217568529,-3.047204735784228,-2.992267221904006,-2.963221217568529,-2.9992701601337766,-2.9992701601337766,-2.9992701601337766,-3.047204735784228,-2.9571449173329896,-2.963221217568529,-2.963221217568529,-2.963221217568529,-2.963221217568529,-3.21070505224485,-2.963221217568529,-3.2003166330634194,-3.2003166330634194,-3.1859484107590585,-3.185083963024981,-3.1859484107590585,-3.2069239723845975,-3.2643650887099023,-3.2743589572039236,-3.2643650887099023,-3.217998946254696,-3.1859484107590585,-3.2069239723845975,-3.2003166330634194,-3.1859484107590585,-2.9931208977758956,-2.9931208977758956,-2.9931208977758956,-2.9931208977758956,-2.9931208977758956)
net_maxHPD=c(0.3890120002155587, 0.3890120002155587,0.3890120002155587,0.3890120002155587,0.3890120002155587,0.3890120002155587,0.3890120002155587,0.3890120002155587,0.3890120002155587,0.3890120002155587,0.3890120002155587,0.3890120002155587,0.3890120002155587,0.3890120002155587,0.3890120002155587,0.3890120002155587,0.3890120002155587,0.3890120002155587,0.3890120002155587,0.3890120002155587,0.3890120002155587,0.3930169556482073,0.39264871539849266,0.39264871539849266,0.38410145423150477,0.38410145423150477,0.38410145423150477,0.3872790888529768,0.3892140222513566,0.3892140222513566,0.3930169556482073,0.3924749787197288,0.40529760014556965,0.40529760014556965,0.421701525932267,0.4224861994956435,0.41561031717762836,0.4246967340791328,0.4028514467991428,0.3887168905823802,0.3705651060116668,0.3684337402688063,0.3407222996216878,0.3224402472654787,0.29354195540865247,0.2810682325236331,0.2597037042288155,0.22547231823669833,0.17447754618662695,0.12405156367352031,0.06440456455195975,0.03177445985724811,0.02799869042418998,0.021230715356255828,0.021230715356255828,0.028081537565215406,0.020851882527117727,0.028081537565215406,0.02267172946338552,0.022688119441677757,0.023074044100626807,0.02107744969434864,0.023074044100626807,0.021230715356255828,0.027792166291130883,0.028081537565215406,0.02987777629182487,0.03026378801560848,0.02841596418761142,0.027189239624866593,0.026546094775148167,0.02987777629182487,0.02987777629182487,0.03026378801560848,0.03026378801560848,0.029526517648824434,0.03026378801560848,0.03910158004751886,0.04523303538244778,0.0393614158737847,0.03851470369638489,0.03070986369236471,0.02902404541356369,0.0280209678433877,0.0302671524656426,0.02841596418761142,0.026546094775148167,0.023376788755410036,0.021230715356255828,0.023074044100626807,0.022678947637041043,0.021426634855616564,0.02062347028659771,0.019988159091209615,0.019029579319343626,0.019295462113250388,0.018625436688426977,0.019744837140191672,0.01938813644114415,0.01892945365782661,0.018547765229475106,0.01970342920292574,0.01938813644114415,0.01938813644114415,0.01884079994109479,0.018909078209710627,0.018625436688426977,0.018272868404682258,0.018272868404682258,0.01824026038436697,0.01813708498062827,0.01805147431049841,0.01813708498062827,0.01813708498062827,0.019295462113250388,0.01813708498062827,0.01874794860692708,0.019295462113250388,0.019295462113250388,0.01925861588386968,0.01813708498062827,0.01824026038436697,0.01824026038436697,0.01824026038436697,0.018191460912450344,0.01824026038436697,0.018272868404682258,0.018272868404682258,0.018547765229475106,0.018625436688426977,0.01892945365782661,0.01884079994109479,0.019295462113250388,0.01970342920292574,0.01970342920292574,0.01970342920292574,0.018547765229475106,0.01880897531656575,0.019029579319343626,0.01938813644114415,0.019744837140191672,0.019988159091209615,0.019744837140191672,0.019744837140191672,0.01970342920292574,0.021058412454381684,0.020945111069056346,0.02321312777205653,0.02321312777205653,0.02416154824321725,0.026200071427367272,0.026702807081401575,0.02841596418761142,0.028081537565215406,0.02841596418761142,0.02841596418761142,0.031005836048823288,0.03858223720631527,0.03871779143002285,0.03875999740475312,0.03947813375440905,0.04719019955663234,0.04686479074940138,0.04686479074940138,0.04745662784204353,0.04951743560669355,0.04958657473948776,0.05201155891315471,0.0579753568717465,0.057864988496920684,0.058250407015774754,0.06449529390344977,0.06757777391554186,0.06757777391554186,0.06757777391554186,0.0676074224773711,0.07187683132306302,0.07295215375591049,0.0780178175223003,0.07784022127479671,0.07880204396086771,0.08127584735099067,0.0819557489531273,0.08549668068878326,0.08585496863725042,0.08613462194202139,0.08926616796163872,0.08926616796163872,0.0894437099082162,0.0914772370775452,0.0914772370775452,0.09290184328495447,0.09384434002220199,0.09369264583913423,0.09369264583913423,0.0945719151206098,0.0945719151206098,0.0945719151206098,0.09762241646664599,0.09730958045042656,0.09732785951366621,0.09739290482786547,0.09810912691611129,0.10001969906637462,0.09970128769001191,0.09952294992388243,0.1001236234755307,0.10198291939631488,0.10163502601806582,0.10166117545164416,0.10382092254051564,0.10331070629114969,0.10714936905551828,0.10714936905551828,0.10725743233990084,0.10759291812135652,0.10721198582104681,0.10909677652055758,0.10786747835032981,0.10786747835032981,0.10780491421611285,0.10886401869501733,0.10886401869501733,0.10760506409771609,0.10886401869501733,0.1088989515387104,0.10886401869501733,0.10884785202091433,0.10834059997666717,0.10841844296842837,0.1088989515387104,0.10786747835032981,0.10786747835032981,0.10780491421611285,0.10786747835032981,0.10786747835032981,0.10760506409771609,0.1088989515387104,0.10884785202091433,0.1088989515387104,0.10902052395018562,0.1088989515387104,0.10886401869501733,0.1088989515387104,0.1088989515387104,0.10786747835032981,0.10832528838937566,0.10884785202091433,0.10886401869501733,0.1101652266877789,0.1088989515387104,0.1088989515387104,0.10884785202091433,0.1088989515387104,0.10886401869501733,0.10886401869501733,0.1088989515387104,0.1088989515387104,0.1088989515387104,0.1088989515387104,0.1088989515387104,0.1088989515387104,0.10884785202091433,0.11002242574181614,0.10886401869501733,0.1088989515387104,0.1088989515387104,0.10883867620039714,0.1109871741245688,0.11002242574181614,0.10886401869501733,0.10886401869501733,0.1088989515387104,0.10884785202091433,0.1101652266877789,0.11014343387308262,0.11029095897363965,0.10987098738756647,0.1101652266877789,0.10902052395018562,0.10884785202091433,0.11029095897363965,0.10886401869501733,0.10886401869501733,0.10886401869501733,0.10884785202091433,0.1088989515387104,0.10886401869501733,0.10884785202091433,0.1091237729994284,0.1088989515387104,0.1088989515387104,0.10886401869501733,0.10886401869501733,0.10884785202091433,0.1088989515387104,0.10883867620039714,0.10886401869501733,0.1088989515387104,0.11098744209998139,0.1111528119238288,0.11127765412338769,0.10886401869501733,0.10886401869501733,0.1088989515387104,0.11002242574181614,0.11098744209998139,0.11382630811321011,0.11198768531471767,0.11781435585240255,0.12793588823652824,0.12673093055788412,0.12673093055788412,0.1252123060029475,0.12290071981071159,0.11781435585240255,0.11802812854907145,0.11441255126039532,0.10707883375455704,0.10707883375455704,0.09431340203898021,0.08692340209779695,-0.17419042226966844,-0.19132498140193074,-0.19290824849703453,-0.19290824849703453,-0.19313166560521866,-0.19313166560521866,-0.19313166560521866,-0.19276050525548502,-0.19148313738273653,-0.1853473869038593,-0.1745665006758291,-0.13828749133547796,0.0565919484865077,0.06622600215023086,0.06724972873564979,0.07416345346324925,0.0796471812077423,0.08467234924831782,0.08695800058964985,0.09169450208069542,0.09162993636412743,0.09169450208069542,0.10804141485887922,0.08600691180021636,0.08317501314390055,0.0859158648516505,0.08269940922141134,0.08291240542458703,0.0840365882123747,0.08467234924831782,0.08467234924831782,0.08467234924831782,0.08317501314390055,0.08228122348345639,0.08291240542458703,0.0834244681251374,0.08461286592645481,0.0859158648516505,0.0840365882123747,0.08423978305806713,0.0865347272712561,0.09169450208069542,0.09146408520534516,0.12026503229845414,0.26622909604696293,0.3619010429055004,0.4052103874989107,0.4085818441041478,0.4164756727648694,0.41675025961153794,0.4175696105485129,0.4175696105485129,0.418679045836465,0.4175696105485129,0.4175696105485129,0.4175696105485129,0.4175696105485129,0.41675025961153794,0.4157759722231118,0.41087005556072553,0.40089318523882084,0.3779497657519594,0.35748599758938,0.327998429243121,0.24993267928699392,0.12026503229845414,0.09879296550267165,0.0881748624582904,0.08461286592645481,0.08542034439763936,0.08317501314390055,0.08243070450309292,0.08080032853883552,0.08080032853883552,0.07995924789852722,0.0799162644407503,0.0796471812077423,0.0796471812077423,0.0791580894629944,0.0791580894629944,0.07982807447654743,0.07995924789852722,0.07818957046406266,0.08232718644056415,0.08228122348345639,0.08171986264242057,0.0799162644407503,0.08080032853883552,0.08073330834469719,0.08061719770419608,0.0799162644407503,0.07995924789852722,0.07969550273945916,0.07973745161695259,0.07897583346824945,0.07897583346824945,0.07895151547466384,0.07897583346824945,0.07897583346824945,0.07895151547466384,0.07818957046406266,0.07826031729252916,0.07818957046406266,0.07818957046406266,0.07818957046406266,0.07806195001762524,0.07806195001762524,0.07806195001762524,0.07806195001762524,0.07818957046406266,0.07806195001762524,0.0771564829450117,0.07749059748114182,0.07749059748114182,0.0771564829450117,0.07721974089490621,0.0771564829450117,0.0771564829450117,0.0771564829450117,0.0771564829450117,0.0771564829450117,0.0771564829450117,0.07713951232555767,0.07713951232555767,0.0771564829450117,0.07654233897545655,0.07644559414885824,0.07640395142833403,0.07640395142833403,0.07640395142833403,0.07640395142833403,0.07638477720292193,0.07638477720292193,0.07638477720292193,0.07644559414885824,0.07644559414885824,0.07644559414885824,0.07644559414885824,0.07644559414885824,0.07644559414885824,0.07644559414885824,0.07644559414885824,0.07644559414885824,0.07644559414885824,0.07644559414885824,0.07644559414885824,0.07644559414885824,0.07644559414885824,0.07640395142833403,0.07640395142833403,0.07640395142833403,0.07640395142833403,0.07640395142833403,0.07640395142833403,0.07640395142833403,0.07640395142833403,0.07640395142833403,0.07640395142833403,0.07638477720292193,0.07638477720292193,0.07638477720292193,0.07624836423888597,0.07618650599429036,0.07618650599429036,0.07618650599429036,0.07624836423888597,0.07624836423888597,0.07618650599429036,0.07618650599429036,0.07618650599429036,0.07618650599429036,0.07624836423888597,0.07624836423888597,0.07618650599429036,0.07618650599429036,0.07624836423888597,0.07624836423888597,0.07624836423888597,0.07624836423888597,0.07624836423888597,0.07640395142833403,0.07638477720292193,0.07638477720292193,0.07638477720292193,0.07638477720292193,0.07638477720292193,0.07638477720292193,0.07638477720292193,0.07638477720292193,0.07638477720292193,0.07638477720292193,0.07638477720292193,0.07638477720292193,0.07638477720292193,0.07624836423888597,0.07638477720292193,0.07638477720292193,0.07624836423888597,0.07624836423888597,0.07624836423888597,0.07624836423888597,0.07624836423888597,0.07638477720292193,0.07638477720292193,0.07638477720292193,0.07638477720292193,0.07640395142833403,0.07640395142833403,0.07640395142833403,0.07640395142833403,0.07640395142833403,0.07640395142833403,0.07640395142833403,0.07640395142833403,0.07640395142833403,0.07640395142833403,0.07640395142833403,0.07640395142833403,0.07640395142833403,0.07640395142833403,0.07640395142833403,0.07640395142833403,0.07644559414885824,0.07644559414885824,0.07640395142833403,0.07644559414885824,0.07644559414885824,0.07640395142833403,0.07640395142833403,0.07644559414885824,0.07644559414885824,0.07644559414885824,0.07644559414885824,0.07644559414885824,0.07644559414885824,0.07644559414885824,0.07654233897545655,0.07682937928481884,0.0771564829450117,0.0771564829450117,0.0771564829450117,0.0771564829450117,0.0771564829450117,0.0771564829450117,0.0771564829450117,0.0771564829450117,0.07721974089490621,0.0771564829450117,0.07806195001762524,0.07818452639209084,0.07806195001762524,0.07806195001762524,0.07806195001762524,0.07806195001762524,0.07806195001762524,0.07806195001762524,0.07818452639209084,0.07897583346824945,0.07897583346824945,0.07955204340957452,0.07963262753707856,0.07973745161695259,0.07973745161695259,0.0796471812077423,0.07574964714272162,0.08050793112913036,0.0761429866313444,0.07638477720292193,0.07640395142833403,0.07654233897545655,0.07682937928481884,0.0771564829450117,0.0771564829450117,0.0771564829450117,0.07818452639209084,0.07795418118458673,0.07795418118458673,0.07806195001762524,0.07818452639209084,0.07818452639209084,0.07818452639209084,0.07869395081131007,0.07869395081131007,0.07895151547466384,0.07897583346824945,0.07895151547466384,0.07973745161695259,0.07969550273945916,0.07955204340957452,0.07955204340957452,0.07955204340957452,0.07973745161695259,0.07973745161695259,0.0799162644407503,0.08073330834469719,0.08089658707492522,0.0809570957149711,0.08126998103058572,0.0817091446240136,0.08232718644056415,0.07973745161695259,0.07982807447654743,0.07969550273945916,0.07973745161695259,0.07969550273945916,0.0806531256333442,0.0817091446240136,0.08317501314390055,0.08383181380657849,0.08636780150357451,0.08605529947575447,0.08636780150357451,0.09162993636412743,0.09532798836827831,0.10291504418399179,0.1309161153442382,0.15432908281701208,0.1702575000873621,0.17887481405319378,0.19756467070740175,0.21367083982847274,0.22472550522692486,0.240377586884091,0.24271948824805506,0.25838547547550156,0.2736353149961114,0.28022338773800815,0.30468722172300333,0.31194348906146374,0.32463568064153264,0.3350995293415956,0.3483432288435178,0.3583588323297589,0.37063499169918734,0.38534867509173054,0.40208982995459386,0.42469358119598355,0.432611678024841,0.44170232474289595,0.4545388767522277,0.4667383908802968,0.4765635252148013,0.48583029667136085,0.49526924502034664,0.505438718571074,0.5162922285053955,0.5219977454600587,0.530438742207072,0.5481747596903587,0.5661128675297549,0.5753083679681757,0.587259871429169,0.5986681698111475,0.6050535945889496,0.6072153324511368,0.6069858063558614,0.6167610230330998,0.6233597343375504,0.6233597343375504,0.6283276737496838,0.6232885830207955,0.6232181579473814,0.6233597343375504,0.6230876232841538,0.6230876232841538,0.6233597343375504,0.6239728670987882,0.6233597343375504,0.6222022177473692,0.6175621723735873,0.6164126477881309,0.6167610230330998,0.6099811108161856,0.6099811108161856,0.6072153324511368,0.6047257235418657,0.6047257235418657,0.6047257235418657,0.6047257235418657,0.6057270448373797,0.6047257235418657,0.6047257235418657,0.6031802249826261,0.6030079645435842,0.6030079645435842,0.6014647860038023,0.5993554699221616,0.5993554699221616,0.5992563006715591,0.5993554699221616,0.5993554699221616,0.5993554699221616,0.598974769976298,0.5992563006715591,0.6016790954112998,0.5993554699221616,0.5993554699221616,0.5993554699221616,0.5993554699221616,0.5993554699221616,0.5993554699221616,0.5993554699221616,0.5993554699221616,0.6011490723520079,0.6014647860038023,0.6014647860038023,0.6047257235418657,0.6047257235418657,0.6047257235418657,0.6047257235418657,0.6047257235418657,0.6042355341687282,0.6042355341687282,0.6047257235418657,0.6047257235418657,0.6047257235418657,0.6057270448373797,0.607267214775444,0.607267214775444,0.607267214775444,0.607267214775444,0.607267214775444,0.607267214775444,0.607267214775444,0.607267214775444,0.607267214775444,0.607267214775444,0.6099811108161856,0.6167610230330998,0.6167610230330998,0.6167610230330998,0.6167610230330998,0.6167610230330998,0.6204075006878768,0.6233597343375504,0.6239728670987882,0.6235088150306014,0.6239728670987882,0.6239728670987882,0.6266688545301192,0.6283276737496838,0.6292071365846069,0.6292071365846069,0.6296772693134609,0.6388716997655581,0.6400668508259592,0.6459931753847519,0.6506049529198494,0.6508140706999395,0.669110394567601,0.6716490006103554,0.6766591275344501,0.6743304939117958,0.6955315487062866,0.7144637203758795,0.7189681744570298,0.7385092418747286,0.7437179646244675,0.750608206291594,0.7470110921480654,0.750608206291594,0.7903924677432833,0.7903924677432833,0.7903924677432833,0.7884777667413168,0.7834617153860431,0.7868795237982309,0.7850523363248241,0.7903924677432833,0.7868795237982309,0.7903924677432833,0.7903924677432833,0.7903924677432833,0.7884777667413168,0.7899765605235709,0.79558042544,0.7903924677432833,0.7903924677432833,0.832744822151097,0.7903924677432833,0.7617222327497438,0.7850523363248241,0.79558042544,0.7899765605235709,0.7882181059740747,0.7882181059740747,0.7869190696098757,0.79558042544,0.8284770256110977,0.7882181059740747,0.7882181059740747,0.7899765605235709,0.7882181059740747,0.7899765605235709,0.8616515036536944,0.8284770256110977,0.8303106306008288,0.8628292175671896,0.8949569032986515,0.7525057502312398,0.7842980469683084,0.7869190696098757,0.7882181059740747,0.8459323788499116,0.8726441197082418,0.880438762026614,0.8699752095124886,0.8868938329378998,0.9268533633484417,0.9944472456485325,0.9286292079215157,0.9893358322999344,0.9935112307392283,1.012697744230042,1.0387057406470577,1.012697744230042,1.0689306268269636,1.2170777326867772,1.423789612312584,1.3840927517908137,1.423789612312584,1.3060089337362988,1.4217132010859392,1.4324308932311605,1.4324308932311605,1.4282469461559602,1.423789612312584,1.4324308932311605,1.4324308932311605,1.4324308932311605,1.4799360465973186,1.4573945502149759,1.4392666395748779,1.4469291191471436,1.4640084137491471,1.457983750596941,1.5582315803969342,1.6024374669349855,1.6156392525433676,1.6024374669349855,1.6436203280915125,1.6248567968724688,1.7386130995512452,1.7386130995512452,1.7386130995512452,1.7386130995512452,1.722711473761045,1.457983750596941,1.7286400158244148,1.4801324876780193,1.457983750596941,1.4525900609712359,1.4471045977401662,1.413129863041915,1.3535758463680425,1.212692721163315,1.1370420943411155,1.0829398560107517,1.0299726350281033,1.01949177607194,0.8891036689864114,0.8440911233947608,0.742832484511299,0.8916647064566185,0.8916647064566185,0.8916647064566185,0.8916647064566185,0.8916647064566185)
#time=time[4:length(time)]
#net_rate=net_rate[4:length(net_rate)]
#net_minHPD=net_minHPD[4:length(net_minHPD)]
#net_maxHPD=net_maxHPD[4:length(net_maxHPD)]

plot(c(seq(-290,0,by=1),0),rep(2,length(c(seq(290,0,by=-1),0))), xlab="", ylab="Rates (events/Myr/lineage)", xlim=c(-270,-230), ylim=c(-0.75,0.5), type="l", col="white",lwd="1",las="1",cex.axis="1",cex.main="1",cex.lab="1",bty="n", main="E", axes=F)
rect(-323.2,-3,-298.9,300, col="white", border=NA)
rect(-298.9,-3,-272.95,300, col="whitesmoke", border=NA)
rect(-272.95,-3,-259.1,300, col="white", border=NA)
rect(-259.1,-3,-251.9,300, col="whitesmoke", border=NA)
rect(-251.9,-3,-247.2,300, col="white", border=NA)
rect(-247.2,-3,-237,300, col="whitesmoke", border=NA)
rect(-237,-3,-201.3,300, col="white", border=NA)
rect(-201.3,-3,-174.1,300, col="whitesmoke", border=NA)
rect(-174.1,-3,-163.5,300, col="white", border=NA)
rect(-163.5,-3,-145,300, col="whitesmoke", border=NA)
rect(-145,-3,-100.5,300, col="white", border=NA)
rect(-100.5,-3,-66,300, col="whitesmoke", border=NA)
rect(-66,-3,-56,300, col="white", border=NA)
rect(-56,-3,-33.9,300, col="whitesmoke", border=NA)
rect(-33.9,-3,-23.03,300, col="white", border=NA)
rect(-23.03,-3,-5.33,300, col="whitesmoke", border=NA)
rect(-5.33,-3,-2.58,300, col="white", border=NA)
rect(-2.58,-3,0,300, col="whitesmoke", border=NA)


rect(-261.28,-3,-259.51,300, col=alpha('#ffaf03',0.2), border=NA)
rect(-234.5,-3,-232,300, col=alpha('#ffaf03',0.2), border=NA)

legend("topleft", bty="n", c("Net diversification rate"),lwd="3",col=c("#504A4B"), cex=1)

axis(side=1, seq(-280, -220, by=10), col="black",col.axis="black",las=1)
axis(side=2, seq(-0.75, 0.5, by=0.25), col="black",col.axis="black",las=2)

lines(time,time,type = 'n', lwd=2, col= '#504A4B')
polygon(c(time, rev(time)), c(net_maxHPD, rev(net_minHPD)), col = alpha('#504A4B',0.2), border = NA)
lines(time,net_rate, col = '#504A4B', lwd=2)
abline(h=0,lty=2,col="darkred")

abline(v=c(-251.9, -201.3), lty="dashed", col="red", lwd="2")

add_geochrono(-0.75, -1.25)


############################# Diversity dynamics

tbl = read.table(file = "TeTs-RJMCMC8_ltt.txt",header = T)
time = -tbl$time
    
plot(time,tbl$diversity, type="n",ylab= "Number of lineages", xlab="",cex.main="1", main="F", ylim=c(0,45), xlim=c(-270,-230), axes=F)
rect(-323.2,-3,-298.9,300, col="white", border=NA)
rect(-298.9,-3,-272.95,300, col="whitesmoke", border=NA)
rect(-272.95,-3,-259.1,300, col="white", border=NA)
rect(-259.1,-3,-251.9,300, col="whitesmoke", border=NA)
rect(-251.9,-3,-247.2,300, col="white", border=NA)
rect(-247.2,-3,-237,300, col="whitesmoke", border=NA)
rect(-237,-3,-201.3,300, col="white", border=NA)
rect(-201.3,-3,-174.1,300, col="whitesmoke", border=NA)
rect(-174.1,-3,-163.5,300, col="white", border=NA)
rect(-163.5,-3,-145,300, col="whitesmoke", border=NA)
rect(-145,-3,-100.5,300, col="white", border=NA)
rect(-100.5,-3,-66,300, col="whitesmoke", border=NA)
rect(-66,-3,-56,300, col="white", border=NA)
rect(-56,-3,-33.9,300, col="whitesmoke", border=NA)
rect(-33.9,-3,-23.03,300, col="white", border=NA)
rect(-23.03,-3,-5.33,300, col="whitesmoke", border=NA)
rect(-5.33,-3,-2.58,300, col="white", border=NA)
rect(-2.58,-3,0,300, col="whitesmoke", border=NA)


rect(-261.28,-3,-259.51,300, col=alpha('#ffaf03',0.2), border=NA)
rect(-234.5,-3,-232,300, col=alpha('#ffaf03',0.2), border=NA)
abline(v=c(-251.902),col="red",lty="dashed",lwd="2")


axis(side=1, seq(-280, -220, by=10), col="black",col.axis="black",las=1)
axis(side=2, seq(0, 45, by=15), col="black",col.axis="black",las=2)

polygon(c(time, rev(time)), c(tbl$M_div, rev(tbl$m_div)), col = alpha("#00A359",0.4), border = NA)

legend("topleft", bty="n", c("Diversity"),lwd="3",col=c("#00A359"), cex=1)
lines(time,tbl$diversity, type="l", col = alpha("#00A359"), lwd = 2)

add_geochrono(0, -10)

dev.print(device=pdf, file="RJMCMC_Coleo_genus.pdf", width=8.3, height=11.7)
