# Supplementary material for: Multiple drivers and lineage-specific insect extinctions during the Permo–Triassic
Source: Nat Commun. 2022 Dec 6;13:7512. doi: 10.1038/s41467-022-35284-4 (PMC9726944; doi:10.1038/s41467-022-35284-4)
Supplement: Supplementary file 7 — Source Data [file 41467_2022_35284_MOESM7_ESM.zip › Source_Data/SupplementaryFigure5/TeTs-RJMCMC8.txt]

clade	species	ts	te	ts	te	ts	te	ts	te	ts	te	ts	te	ts	te	ts	te	ts	te	ts	te
0.0	1.0	244.4228213578611	242.5429292568011	244.72784053608376	242.76797289309292	245.24124755355285	243.32784598818023	244.71074311388233	242.90985087667278	244.53431388196495	242.72435402705372	245.1050264524891	243.21891711393909	245.07570829629125	243.17923868216968	244.9856521721735	243.23261253292478	244.63287816066884	242.78758458857925	244.75197997402773	242.90955438688138
0.0	2.0	259.11816257821266	207.9703201414868	260.1937721470584	208.02512703644106	259.25317667068714	210.67816382152313	259.507118237051	208.16587273601021	257.68464573210065	208.49494342404563	258.97625416725634	208.96613671112993	257.8435709638769	209.1151898007953	258.5434425322661	208.77222235125276	259.873623361594	207.91409422314788	259.9446394077549	208.33858430594526
0.0	3.0	235.58774731190317	210.0774527111969	236.7805764398417	208.64984809798239	236.39866516512427	199.31611384170233	233.17256420694432	207.83669030822531	233.267051898098	208.51745913131379	238.0216972381341	207.3337880519067	237.04707110238962	208.14529212309697	230.6073296429575	208.02817545692284	234.61016014570563	207.68750768379107	238.4929084071541	208.11422460345483
0.0	4.0	264.3511915289626	256.2017294461819	263.4160305893271	256.66145474960024	262.08848158481345	256.3005670978705	264.986476097211	251.7096166099379	265.66752079177235	256.15104739729753	262.8111086515733	252.35369298807825	264.7694523079702	253.48871663526776	265.2921206759909	256.6345735262709	263.19847675080973	253.7096784364682	266.7084886007192	257.4724596146182
0.0	5.0	287.2284387795062	286.43067008152275	286.4362391807242	284.4583616257958	288.9500755134733	287.25242526953895	285.78073780514205	283.8318871964254	287.0116083195079	285.44602165548895	285.6137367538548	283.15498451487605	285.4127186624796	284.2803357299409	287.20781607809835	286.12770687504457	288.8182799324011	287.62281076992906	288.79760519087114	287.5358694031626
0.0	6.0	253.53191350799983	250.07749784035133	254.3512114333381	249.54695567029347	254.14746342840238	250.4845745500955	255.8946242850558	250.28590341084072	254.5526939932936	251.09219881357942	254.99873695102326	250.84318711880562	253.1975302299004	250.46127603805377	254.74206505125363	249.5591379161288	253.8538682061217	249.99875014014964	254.83167372816118	250.72106856643038
0.0	7.0	234.20977067981343	233.70390944509091	227.6792018014673	226.25688761217498	236.56182608640103	236.0952620834569	229.19892855602814	228.6588792706627	230.03782701258712	229.54993812090686	232.4693551439544	231.96316362310995	229.6622688701713	229.16146105821693	237.72709628367937	236.77619997067995	237.35300721881254	236.65275794786763	235.66170164813158	235.18159367200263
0.0	8.0	208.05293844811104	157.81291874200377	207.52338776216013	203.9618103004031	206.98629114654713	168.07617170591186	205.30186771061756	173.47096858940034	207.49286941184354	169.2948334980798	206.47964530305774	196.70619764513313	206.2347159548384	189.60687158259827	207.27471141968047	204.41537511080034	207.1088787541294	183.41076669174808	205.5355419935871	187.51240164559002
0.0	9.0	205.30864062822272	174.4315174597736	208.07930078414367	207.3298183563514	205.4938042643661	170.00489810738307	205.2080012163358	167.40798436547547	205.16602452695537	168.36538101614508	205.20558168117776	189.28287892397364	205.09990454204237	162.66091524630568	205.568558326253	204.7948820924099	205.34901437890383	180.51025279886144	206.42542987494815	205.70146948238775
0.0	10.0	208.85428966874892	173.61760068709646	206.1060381539878	188.00802247682094	208.82030945688234	181.41371793204652	208.43633339433566	167.51342522448698	208.29397575040883	162.4875922024455	209.09901887786157	187.54026224893633	208.74044071030363	181.1302269319703	208.4144957037966	121.14244654552688	208.25191841884077	117.2956654963114	207.84245876966767	184.29161283778245
0.0	11.0	223.1234450626894	210.85073921179708	223.3999915535949	212.27128831955986	227.97459941777493	218.5958628906324	225.36042474313328	218.63106182884067	223.43578702498496	214.50460172612736	228.49573748514402	208.82604430576444	227.10101935953367	217.04736520337656	217.5800247388239	210.61942286372187	226.12593438518508	213.02649177288606	225.01617973219666	208.99367302682222
0.0	12.0	252.15734352595945	250.62691936947286	252.50620451817989	250.4119553647313	251.97529979255228	250.52104755580822	252.56168818445875	250.40736371948478	251.84590121313883	250.58896452975506	252.17715323669464	250.50225553095507	252.36444781129043	250.44383471667075	251.94878538798122	250.51374677450883	252.02353425401103	250.70081094024954	252.6367713973252	250.30353980704828
0.0	13.0	271.4224029648255	265.57701802407473	273.77408743107446	265.9199426927299	274.50911051396486	271.0575960287323	271.60392574916443	267.1912294116429	274.3464333464632	267.74420032579644	273.66195806172243	265.5362690168959	272.9513326680809	267.84892921725526	272.20842678325124	266.5032441312493	274.1430007096634	270.3458086939347	273.1758800996863	265.2506743550978
0.0	14.0	263.4710657891197	261.6629666775269	261.5606966635878	259.89313812655985	261.0058806191555	259.33045134518846	262.5935039691077	260.96289617486474	261.4873613741642	259.94094131013554	262.7870002376072	260.90805762922986	260.8961566937609	259.32379482528626	264.2540356378825	262.46798277641506	260.49796811299035	258.8971225470053	263.2257099492801	261.2267509271984
0.0	15.0	238.60813334623768	225.06588231924056	238.9860715065084	228.72262679526457	239.1808463655649	225.7331552615948	236.44025148338858	226.34132870782844	236.1202308033869	220.82569602915848	238.46025650484745	222.2140266847571	238.80114237189414	226.96953539905178	238.3854233091987	220.1662206630971	238.03531504346523	228.4350595888382	236.43128197876308	221.74693833208275
0.0	16.0	237.11034644016226	207.95919631503023	236.81767756325692	218.0500890537185	236.14824061098184	210.58312159551397	237.44445928929184	219.2496398546655	236.27394341919813	210.29195127269958	237.4435548664075	209.18954462197246	236.52195938969174	209.3682930952087	237.53307764139907	216.29499056565263	237.2947134135635	214.27212105927333	236.53794926335448	209.27207000165927
0.0	17.0	254.26281793277263	252.40556958464128	254.41520216594344	252.77394821580782	252.87162666690617	250.54469198946458	252.77038930512904	250.74226712890118	252.41371018544933	250.4021974974278	254.75333405737942	253.04700039098967	254.86298328960135	253.50403990051169	254.911538768314	253.47407426369384	253.25325700357197	251.2105472136154	254.4107580344587	252.69734328106466
0.0	18.0	240.0838112372947	238.31779567233235	238.87893937038623	237.79631576597643	241.61194676780553	239.63491927662264	238.32165865473164	237.4646868433904	240.9401702378308	239.06987962112984	240.4799724986257	238.53346124838018	241.5831313738276	239.58004985632292	240.23370059295138	238.1311905991328	239.83463429468847	238.26531371417258	242.84234458407627	240.8465742853557
0.0	19.0	263.4359621399081	261.672901777614	263.85298410655594	261.9779038174944	261.4504564996044	259.7514126166576	261.57504192326434	259.95439913746077	262.33110660251646	260.66008006116857	264.9218344417612	263.2201764266268	264.5930997596193	262.8819525114429	260.7445941189371	259.0981058821737	261.53281695386306	259.853856907947	264.4480446778402	262.62342268832094
0.0	20.0	269.1693711301475	267.2845027203826	270.55222867499015	268.3056720725251	271.0573821491941	269.02560436452444	271.33795954946976	269.6274392180087	272.0702498869813	270.1354744867312	272.3561307551128	269.9965178524144	272.9968189873789	271.0964492455988	269.42616032997023	267.0766347412805	268.1508920910847	266.123302563788	269.6362351795366	267.26397784981276
0.0	21.0	242.22877480474133	238.22679177858396	243.43344113311292	238.069926510004	243.11494856557653	237.6900359753074	242.6265706689486	237.31622330299982	242.89355732251028	237.59781145135966	243.66866065357235	236.66786082979834	240.2984612310894	238.1843083137764	243.26190984447652	237.31083819376977	242.07286009861429	238.46391052908757	242.40206399261967	237.99434868861005
0.0	22.0	297.66492339515605	293.84438615625976	296.20645883275256	294.47162795718066	297.8721909493495	297.1861577099979	294.8233735756357	293.91565262097157	299.2923325665537	293.67835765044606	297.5393648171717	295.0607837437424	298.3090761659541	296.6688309260297	295.8191854795681	294.6161650307373	296.3112609837037	295.57443616196156	299.1073516627906	297.4271166629555
0.0	23.0	234.2083109823749	233.72812278028664	237.66381947866833	236.78476874510753	230.55069444660953	230.03165876184292	228.24666430676825	227.3968895363724	229.27911269719087	228.79391853095436	235.66481429999249	235.1414085734833	236.34633204789023	235.81486281720566	229.49953928429787	228.971137686207	229.50763523197313	228.97122660184965	228.80437302244164	228.22155282383517
0.0	24.0	263.3475092534161	253.57421961236867	262.1203475063754	257.5437882871339	266.3211860301229	253.1361566943519	264.37216737932897	254.01667837368979	264.5663208127403	257.274066224438	266.63823160756687	253.44246915141298	267.34665027527103	253.17440416928946	264.4974674797584	254.94366604791506	265.9382601755764	251.71271273102326	262.8300009084558	255.03729886077582
0.0	25.0	205.29845463479003	157.5405442470976	206.73481045165045	205.88806648112708	205.50064235184183	183.95510077888935	205.22840193086066	148.01869213102967	206.16062198857227	205.40298342014816	206.96327094349053	206.13212100887776	207.424197463444	206.60699246084016	208.08086176634666	207.32295376098912	205.30996974801917	177.71983143021222	205.46057236877	204.45435494036943
0.0	26.0	295.8074764474518	295.1042692041679	296.294469792869	295.3132486189072	295.783066144926	295.4074944883243	295.1618610424351	294.7122740701717	294.01308807578494	293.4613661745591	298.57870817185716	298.0430784330579	296.70702758827673	296.17423727836746	293.998775470467	293.6105937770758	296.9369125191618	296.59290884555753	298.81131760151834	298.37275115870733
0.0	27.0	205.3201073513721	161.20203627509576	207.29994406885896	203.07833666229035	205.48063682215968	165.77110637302752	207.38744473875005	206.59612809539163	205.52483407053748	204.80103138304253	205.01084189275846	184.75693951712458	207.88316914260517	207.13895338516664	204.97697852957376	152.78361733401377	205.28852517637614	186.7585404239939	204.8725751870322	179.6852398528002
0.0	28.0	227.86743735961048	226.42550298916132	231.42847304114312	230.92517290100866	230.90832074763856	230.37818934946978	230.35637990532064	229.86893875517734	232.0229621889513	231.56177737941013	228.28184127909535	227.3729272550444	230.23693520300444	229.71717788171983	230.09785622455556	229.60068359146868	228.95304137022504	228.38706022705938	231.5829705954946	231.1028652319652
0.0	29.0	238.7527664857461	223.74086399663625	237.43101982588982	222.7473933431468	235.22862011403328	224.08074458228813	237.88158295673944	225.39309214407282	233.82241791343085	227.97923099541416	238.49436452432442	225.40130303574605	236.47737788027135	226.3927841813829	236.57205354560946	226.97886179225046	236.57136671912005	224.05537508402148	238.52959884833348	223.75101077078816
0.0	30.0	238.37419420074434	237.4534763074331	237.91951884583264	237.1469201802291	239.90158847598843	238.11983115537438	239.00578199277973	237.90249785596006	238.30376766007277	237.40793406684267	242.58712415313758	240.5253541065515	238.839559684188	237.84890849149824	242.56934975093498	240.82969800700732	241.7717810556837	240.00206258293935	242.99579834215822	241.16899556488494
0.0	31.0	241.8036579851568	239.58236626167314	239.3860669129832	238.01341068709354	238.7136032588189	237.650319507515	239.73222955963186	238.1033520214161	239.76506457032326	238.15568572140688	240.76370215374666	238.91280050219402	241.64291372475168	239.67645387557158	241.94819911148738	240.0613499380404	240.6816557401399	238.80097294319253	237.9713477913544	237.26714985808837
0.0	32.0	243.32355832020855	238.0612381943183	242.58825537291008	237.13033987415693	242.33288991845916	237.8839031618108	243.1247606539051	237.74808401963236	240.35754123833408	237.30876884320992	243.19377636739478	238.5206701661258	243.33716398504018	236.77830492648798	242.24495924930721	237.1008300269991	243.44846340699104	237.41571918904563	242.90935119860202	237.20377022223602
0.0	33.0	265.0409573429215	262.49697300352653	263.1514707942187	259.5466571228653	263.136043706324	259.74961952586625	265.56803517386356	259.2013587636253	264.9787897859627	260.326990394155	264.7842868843049	259.85345136451485	265.11950609578355	259.1151933351425	265.2822615876704	262.05565888048125	264.9956454186577	263.040239879309	261.8707824299383	259.35646171573393
0.0	34.0	206.36090792196313	205.0651050075581	205.19840829615453	170.90581032855357	205.490438101381	188.26747134078494	205.18331052001162	155.24919157471712	205.18049023020785	170.7566845619883	208.38192664643117	207.5818846152854	205.19110292289938	156.2285758669566	205.1699440491713	141.2915556049643	207.84484758522942	206.9178542696255	207.3813001514445	206.68689854660911
0.0	35.0	238.72653601995742	237.63761022686188	240.38542988941165	238.39682273676235	237.83656251801682	237.09735195021398	239.6042604998617	238.05634539133175	239.64283598139522	238.10135444622674	238.74113539438824	237.71745049800484	237.55430557350303	236.95053129777915	239.74719819354863	237.84804346781272	239.70020731948685	238.19577617066128	239.66572240274567	238.1388355785871
0.0	36.0	229.45258733336377	228.9084507603597	234.8030346667301	234.26665874518403	233.3710584909784	232.87154968647076	235.36803621875913	234.8567610060874	229.4226746300001	228.91731480575908	235.62160067129676	235.10499352779803	233.22290842787285	232.72778187023383	237.2639227377617	236.45663112491903	233.6213584703878	233.1184337650701	237.0417143510099	236.4653705881307
0.0	37.0	295.8161066020995	295.112020905422	294.8886052150316	293.9783597428338	298.08278034327157	297.7080618118978	299.1737475572216	298.5443992290142	298.48595970440425	297.63677016687564	297.21819508660354	296.6516994133765	297.824135375603	297.330722397071	294.97476292485396	294.52153892599847	297.1880231158873	296.8433761203744	295.23863301045463	294.73840831639575
0.0	38.0	205.23577294397822	180.8893231896046	205.1932945799252	186.19259097633548	208.37601785130835	206.03162774581983	207.09668552416593	206.30179882462133	207.72431098524825	206.94899668105612	205.77278930682817	204.74535654849436	208.6632017712448	207.99402931893445	208.41360290901258	207.74588622768374	206.60380699500845	204.85515314338895	207.13340738490507	206.38470213239842
0.0	39.0	226.47431343855666	209.27912786917744	226.4174256049617	208.73977772288197	227.11475394564124	209.35977776343032	226.1113459437849	209.06539796283624	225.21997146211223	208.1085391818602	227.1227288754806	209.0240454075628	225.08474456124225	208.11432861913352	226.75571322359386	208.05929106775687	227.13657376393894	210.20369109808883	224.83163455877897	208.7182978861462
0.0	40.0	212.14469459619286	209.78362189389236	213.10991582426902	210.60791243656936	225.04536795051948	222.92585452996713	232.75693319799237	232.23319695164935	227.98089051424517	226.82984681918873	215.32320321318147	211.90514317699666	230.53606294433357	230.0181713612955	236.0901770587948	235.59399539037577	207.16921518783707	205.08978887657662	211.3788659812466	209.14194850947706
0.0	41.0	243.3019227724466	237.24819324652634	243.45628092244934	237.02784202157162	242.4012463338955	237.3439989007594	243.4506321366158	236.7865815281262	242.6151965546424	237.91916149179488	241.54757895647947	237.90289522374135	243.04415992007378	238.3773480867703	242.26802705661703	237.27458497332756	243.2322892078762	238.06243489717372	240.42690446112942	237.0089154936404
0.0	42.0	269.51794233821295	267.704004631655	273.42926122456623	270.88598873451315	272.9389411623835	270.6264041413824	272.791055415194	270.7720170156045	271.22458547399924	269.33669602895355	268.2354796944334	266.2575565524888	273.50888781472077	271.69313675590513	272.7398252995614	270.6515966653754	269.53890833785266	267.5870238090307	272.4739144302413	270.792542953638
0.0	43.0	268.73573876587807	266.78739611813273	271.3962800043145	269.0319381789551	272.24411558423105	269.9389215917576	270.59675281980145	268.78381088866274	268.6431719233194	266.8778297504092	271.6381525320128	269.3030415900604	271.2488574816081	268.85692416334393	270.047609556415	267.579164992957	271.94453438344806	269.6716708702556	268.6428448054717	266.5529123428223
0.0	44.0	239.75613951955623	236.93066590239093	240.05574249389704	236.91473704210534	240.02712001279428	237.0895234784468	239.587868949968	236.90402552660439	239.87708233443422	236.98985159040822	239.78392773021324	236.96935846677152	239.8107028518936	237.05381823822725	240.35390330484555	236.96370521343184	239.73095102676695	236.84366695441787	239.90772142078615	236.9994905950209
0.0	45.0	235.93998234163502	219.83167951861085	228.08393581975923	219.29508427247075	233.69064808240373	212.8474967067986	232.16780931200242	216.29665787744915	229.92219374719153	213.4009494710532	236.2256459236606	218.34557351103237	234.0493411538876	217.3807626777887	240.13183678814408	219.4792902731041	236.0524288286674	221.33620983843355	234.75060336137966	210.24391992356163
0.0	46.0	264.4239162937669	262.2682093053013	265.2328120327325	259.4016807983242	264.92451673370056	262.1481641411612	265.0383295272932	258.88390301913176	262.79720171196976	259.436943842199	265.1689337115888	259.1866533490449	265.20997492523463	258.9876301728019	263.38938907232637	258.6428294372358	261.9317628386971	258.87114514598267	263.98629646435353	259.7105748335262
0.0	47.0	256.1262707996784	170.96593791449098	255.94967896189522	204.57918328814486	257.14505549560033	172.14756429217962	256.62604275698516	206.1213811199688	255.81742659693768	206.41767023650812	255.63056787952846	187.66059667118395	257.6073850776323	183.63307689125935	256.9949663902337	171.40940943830384	256.5364236982264	171.96108785471023	256.6883965087072	206.22214692173011
0.0	48.0	242.84935039921277	236.90382191214874	242.0690271372608	237.11448067942698	241.89782773031274	237.00867463357835	242.37511350175046	237.41653618487427	242.92907450913748	236.87427917044178	242.45634151055313	237.54353037385977	242.43714135891554	237.0842228591118	242.32848024068358	237.43557274579197	240.84228846725208	237.00038524756522	242.13692026594902	237.17695962288406
0.0	49.0	221.51585367637898	218.42615272071998	216.6293108760452	213.35020816522717	218.61500381058949	215.91541040818566	223.5163416991781	220.27622204138746	219.2518047947399	216.03383275890727	223.7250709005238	220.82392532135253	224.31388768893422	220.86266128575704	212.24707693485726	209.72024182185405	223.40376420193584	220.5165149405794	216.67182923551562	212.15288377283443
0.0	50.0	247.12673018465932	205.65490389862688	247.56042868828354	213.89720127398766	248.1410686350294	201.63084094974704	247.88869231920984	212.2819324899516	247.08897340883306	209.85503502999467	247.59695774480676	208.62005930431428	246.5165203610859	209.50511124526307	247.74956373615575	213.47282802634584	246.89016652230478	201.06997918971896	247.93172908656805	210.3056847229604
0.0	51.0	269.4420655602088	267.53106547049765	272.8398403299448	270.23782879183557	269.2551842848667	267.3400568617004	270.6112005675353	268.6443758245558	269.32669542212415	267.5268895988425	269.6329797131334	267.75537961375824	270.5866217469542	268.22948298570554	269.51292475530147	267.2619817545341	268.1995042459583	266.2466235550933	272.20096978327626	270.45136510043653
0.0	52.0	213.51534213590074	210.50260756512452	211.84694257691717	209.73685802902716	212.27726268038205	209.8736386156463	226.4364343086207	224.76824929348575	218.0428023316768	214.61192800931454	219.29736938807133	216.2234863619209	208.77088179171142	208.12627903241227	212.92923511334496	209.94066548459978	226.7523633475124	225.53246490991776	226.0011189827051	224.2879442479731
0.0	53.0	208.68492158013063	155.67861593588952	208.92564163474202	187.69708750703032	208.84003105384977	177.17832520940271	208.7284518428734	187.43656233903815	208.51383373719486	113.99747082287739	208.42697748081974	192.18642993129228	208.1916288093434	180.1897564336755	207.59803770423557	149.65744753385678	207.91484224279134	164.90960374737918	208.98946110564435	175.7157648543944
0.0	54.0	208.03510963554842	207.1145956344339	206.91582964027285	206.0692936347127	205.5221750597114	171.6871008212886	208.34407051151518	207.56743460372638	206.9795077685941	206.17368934521966	207.479285253498	206.6798477173511	205.88389968352647	205.16180194922103	204.91890495087455	129.4616721687479	205.23204235614998	169.25400403782524	205.12097325959445	156.24030489318167
0.0	55.0	298.4031028914681	297.80812245864195	295.0495209043874	294.2148283475869	297.0804560073866	296.6708161778042	294.21942274777524	293.76231731223595	297.4245349310846	296.6260479795967	294.9435185590324	294.2803844150496	297.71745989176867	297.1810717442791	297.5695250060778	297.21312916179585	296.70540405310794	296.36523882228846	297.6436176522676	297.2006686657515
0.0	56.0	272.2589007122437	265.88531387193154	275.0558955915481	267.0396184499639	273.8004099705212	266.8566328595969	270.67696503218116	266.9883941924586	270.349554880727	265.5871314623234	273.35858882057505	269.85465756273203	272.1897625048809	266.77372625914444	271.8792002011815	268.79448615541605	274.18576740657284	268.2645443340322	274.39347087366593	265.32379505169814
0.0	57.0	266.72262281681355	250.61143403252203	267.401605627671	252.34037458987981	266.85414522372406	251.69062553800165	267.3598920563842	252.61695208798318	268.52165504130164	251.9973755585682	267.8162711920144	249.56816796167232	266.88028520812566	250.2668619524206	269.2139764735537	250.27547210838043	266.41491542519503	251.58736884324745	267.7290612659002	249.79515557648475
0.0	58.0	247.240294302575	215.21007151499015	247.42800528808067	216.11441219367921	246.87026190426099	218.02537456479703	247.25335893744708	207.3272478358136	247.53509938215367	216.72858627303356	247.15745455897934	216.90199351496318	247.38725134262552	208.7464106742418	247.7760407315604	211.44317288869226	247.35554692947517	216.91347629422413	247.83941228877487	209.78192572342894
0.0	59.0	233.18635783208344	229.62547672854146	232.5335726414	224.17113515787375	234.48214224647577	231.16451180811526	233.27008041773786	222.25732455693566	231.64894183787257	222.8795862221422	237.53794281731032	226.1123323167482	233.28109481002545	221.99699525217554	238.54865463610014	228.3753405560186	234.82527852171265	231.43814341097567	232.72028960826106	223.3318878665509
0.0	60.0	237.8816508357089	237.13760036024533	239.08998668277184	237.89350731676151	238.86898932894562	237.73772569258892	242.28155616002314	240.32671207419838	240.043822761383	238.4129740744747	238.06455349899355	237.2566807133784	237.75881276037697	237.09416393982173	241.99727676294486	240.23305210424587	240.4703424562994	238.748380215993	240.50896564784998	238.64291579500647
0.0	61.0	246.22102824397982	243.30657313012253	246.21597124597176	243.22763051748072	246.01718842576804	244.08707274658244	245.88625891436192	243.59155977368806	245.9086796161589	243.23406511517237	246.37248993367086	243.23177317792874	246.12702234851474	243.19415282261707	245.52398247599498	243.45956056322876	246.24666085043637	243.538143507133	246.03857809351481	243.34439424215512
0.0	62.0	236.25240972658602	235.72135329617592	236.76459374136377	236.25997800394208	233.63331232379437	233.14225524334665	237.40588247641895	236.66142368781973	227.29419732830166	225.6573667721977	227.3414225036686	225.53444494598585	236.18339066997075	235.65515854265726	232.25957586415936	231.75442814578693	228.63230537642195	227.97632655587574	233.30877264639494	232.80926135309033
0.0	63.0	205.34466525126115	147.4682997241719	207.955871181703	207.1783456181146	208.12938872128953	206.91566149160838	205.22933119461229	151.23236575639936	205.07931040395223	197.23169227194845	205.21671342137648	183.75521205278014	207.38041899208469	206.5664621437565	208.0595281834149	207.319725104287	206.57503464734657	205.6183301996398	206.68703447373855	205.95691290227526
0.0	64.0	241.46150274294246	239.36648823837544	242.85956555919444	240.65112743274227	239.74838647463423	238.02358844987896	242.45963495201775	240.45439741625026	240.82906558632936	239.06871622765183	238.05709644211015	237.27870279785552	240.16024005643516	238.4711702498428	242.33924164758736	240.60512392883734	238.1559372542892	237.35598916587568	238.71077110655975	237.69628269985816
0.0	65.0	219.51083506816445	215.99584913530455	212.8684282858676	210.33139334313714	212.84050346849784	209.60058216708796	221.26367205284234	217.87453683308695	218.54780467805483	215.4540780878705	226.8419541011702	225.52544510402066	226.36099388034003	224.65538752814325	224.3726522116716	221.7282869341637	216.33201394926922	212.97741634651246	219.40099826176814	214.64861875931695
0.0	66.0	253.0111456317489	250.7384043229659	253.65609850803793	251.8412894710884	254.47297716272266	252.8865570650257	254.53193299180728	253.0403359541741	253.28057236453222	251.62646587276652	253.69367018124768	251.82432829038325	252.88483801081992	250.7552192794473	253.39855191994653	251.4521199217597	253.18435705499132	251.36635654904612	254.89513453936732	253.27143738539323
0.0	67.0	221.5697348968187	218.59583573002735	224.8334253718699	221.81177955778784	218.7267873472059	216.3185692060971	208.81706741662822	208.08409042305075	212.75671032784476	209.8056173543381	219.97965513543616	216.76060408973578	226.78792882358724	225.5099342256002	220.81338436722802	217.68560294205207	224.26159195299047	221.7763271067434	213.86005840264122	210.03293057930995
0.0	68.0	241.47670893705705	239.3739844063535	242.49593238765735	240.46474910652245	242.11240298401202	240.23037598033392	238.40067377172494	237.5510380690117	242.91477348051484	240.9971664854354	238.1055495454167	237.29692372887496	239.1178906295489	237.97312045738684	241.44742064817333	239.26057969885014	241.87084941048337	240.06070279433996	240.93871967451372	238.9906904164196
0.0	69.0	239.0212540052283	223.46973120511498	235.6352686387029	227.16551164687073	233.1642690767711	224.1058676611848	237.1460741008547	223.7020958320298	238.37188766777416	234.25355323455162	238.14972255817528	221.64443173623042	237.11409430022547	223.1944626946104	239.0238297811435	222.346871118731	232.295431376551	230.13627395849323	237.38959367793885	229.67519734775047
0.0	70.0	242.384488110769	237.09057224436938	242.71124152081188	237.33289772876265	242.1208504043392	237.3722930696439	240.93446191417945	237.1959975308833	240.43345634221325	237.20622651283472	242.79688755273034	237.25674223147251	241.86770398635767	237.25518442388568	242.39698146958764	237.25725647978285	240.62274922494126	236.933786556278	240.75191626498375	236.8670890785304
0.0	71.0	206.65437972272946	114.15692078173294	206.40689814961198	184.38990408358183	208.2025194732648	190.964253032249	208.30855222359398	183.71123680887356	206.9233984582955	107.39944338760536	206.50595338795517	178.74638670190203	205.23562483910368	199.64687257730674	208.99913122587515	183.36020970304543	209.102612621848	173.50842162843682	205.11368630247995	137.82532500026247
0.0	72.0	205.22919073292826	183.74284660572934	207.89886545414683	207.1582840138762	205.5555974848969	184.12106016197842	207.42480901174414	206.39578681535085	205.2077551224748	124.58040898063042	205.01854142637873	184.7640228698429	205.25092183761322	188.50936570220668	205.00059590076708	171.35696557538623	206.98902720984833	205.98428420552037	205.42092917273573	204.50515771786175
0.0	73.0	208.0715702082905	207.17088375880408	205.18477334330328	180.05770817047406	206.396446799966	193.59326437502887	205.20613994446953	184.0091195644995	205.22395751964294	163.78877506432897	207.50250974665647	206.7027942251023	205.1635883180438	165.24453200949958	208.43670331774956	207.74853321535244	205.3755050560067	162.3313333922132	205.52110410015854	204.41361485130452
0.0	74.0	224.42708196017657	186.3932133026498	225.8591251124276	184.03835169889675	216.12572528901046	179.12205062793635	224.58214942390333	180.47255647475146	219.57983125860625	163.79228757779876	219.04765877407615	181.87733906863707	225.22706842689118	143.31359392387932	226.6829837857241	166.30374379408767	224.06011411757652	143.2686898975424	225.10737613211168	164.21554904160413
0.0	75.0	257.00297341121853	149.917799001097	256.9528059256018	181.98902423720807	256.3748062342996	179.81820930357904	257.2155014556549	171.86687652540562	257.42234434801475	169.11636934516036	257.014490237687	195.99090823793546	257.8694784366018	138.79841535700967	257.79126224014624	177.81936906762107	257.15960352246873	157.8091065598758	257.35532090618074	182.97404019103286
0.0	76.0	271.94195627048293	253.5441582995617	273.7952897169691	255.69450212184853	275.41041205713475	252.92284964904567	273.48253361391215	252.5896844524083	273.15070988046403	253.8547406408771	270.6561016002793	252.55259821277002	272.32830278234286	252.57889178516575	272.97638645264044	252.44968153551562	272.53947449284703	252.67126683352404	272.0620333686653	256.593742630082
0.0	77.0	238.7505288031431	220.2719737057356	237.08144019088806	229.73429676958744	239.58869295006173	222.11706738727858	234.27289039608021	224.12133023412878	234.7669036345168	222.89858501696423	236.44266426827605	220.02550930687286	239.94834139575354	220.85747274294866	235.6426270082072	227.11272843561628	236.33412977081633	232.5837385429749	235.8930547391834	223.4291604297661
0.0	78.0	272.4583345410502	258.8013980421053	274.56357889608563	261.24939957643505	273.81368089362746	260.8448993008686	272.279809942414	259.5019707685711	272.5715759819651	260.8724003517144	273.5688301253574	258.8128942644311	273.68073699823407	261.25396930803464	272.9826080767037	261.8719436533451	273.7736366832071	258.95777420160834	274.4525566079385	259.3435770125605
0.0	79.0	271.18086764763785	265.72011371338266	275.1156691817091	266.07927679677357	271.33324152531424	267.0512263276664	271.9421028951875	268.6265958537426	269.90082522959335	267.2113100511253	273.54402604299395	266.0850855748606	271.44467350503754	267.59781602524976	271.1492038765057	266.32412466573396	273.15494337698294	265.5065623842266	273.09503419108563	265.4351143912914
0.0	80.0	266.04258182360195	253.35814458041548	267.33241480622553	250.16888344429333	265.7373934504274	251.17088140022878	266.9736988554184	250.82367972323658	267.64599600809316	253.29622958914737	268.3634496021541	253.35815777383428	268.86192404130554	252.44069171594137	268.3939689719117	250.07592265756895	268.45976137014304	252.16733470955992	268.5937163899008	250.30754754884532
0.0	81.0	262.14579836863595	260.4198106323838	261.68094204702	259.9812774381262	262.29769530849967	260.5173186998161	260.6393019242791	259.09651747424357	261.5000718442096	259.87530595513147	263.9388224990822	262.22867675886	263.30589265985526	261.5115357460757	260.67417898661677	258.9649686043811	260.74424037392566	259.1113651553494	261.03933024284726	259.35603805579734
0.0	82.0	217.50210843611018	213.73137605928184	214.77112302104922	211.50453468175783	226.979148931687	225.72195809200159	219.47602569440673	216.17677752773457	213.25770011102105	210.08782134806168	220.4583859468857	217.34833273267006	215.63804289474893	212.0113211999607	224.05006555729895	221.24303898457453	222.5214217465614	218.96697341648022	224.29854037734208	221.58052267290722
0.0	83.0	243.17570805140898	237.18246157814147	242.89890837668875	236.82430576513164	240.9139702723328	236.85647411974213	242.84786994349014	237.24986425494907	243.14057071069888	236.80770689544013	243.404422989761	236.8222335501916	242.0479961513095	238.188659373403	241.95592897580883	237.2090870466089	242.08254909713037	236.98958760448954	242.23976983977042	237.25700385547586
0.0	84.0	232.87167514578934	222.16273951550755	228.7901615869863	224.76724094321008	232.87007619826935	228.28094845201244	230.89314209952227	223.9908694437754	231.68375234808403	224.8971692577056	233.6468149147012	220.58992803691456	230.77034663995937	224.3421328977295	232.8662754547743	221.62230033843198	231.98109192808766	227.61632353671922	231.124806760374	221.2521429915817
0.0	85.0	226.5798328206465	208.60627035500522	225.96586652596716	210.1650269782007	227.07027904123464	207.84821378749794	227.14622323334967	208.1363126554856	226.45139201705115	208.1683160273282	226.59659545485403	208.0930064610033	227.14713117812303	208.6036820527848	226.69861368049484	208.93887130021795	227.12046040494596	208.37527142943642	227.12870302087188	208.386225116494
0.0	86.0	222.1071027249359	214.12747589593943	222.00344507402775	208.3656477859919	214.6824026734772	207.40150661684237	225.95582473798748	217.45825316260067	225.98016151849487	210.36453872173132	226.2041137986796	210.1581053590688	223.4206289521274	211.08761983898117	225.17645377882002	217.0474796044004	225.71351727377169	220.31427149242595	228.32502027602547	208.881806865258
0.0	87.0	242.09655804644694	239.8491763461683	239.88434175059655	238.20817834284304	238.9557737314718	237.7555639519341	239.32929493423947	237.9437771542524	241.23071447308737	239.41858248885106	243.06954489168757	241.01829197872834	242.60960826393793	240.6319674802786	240.4629980431673	238.31798786446313	238.19412991774277	237.3752890371594	241.31865877794576	239.41605536449833
0.0	88.0	297.7124960186249	297.08743017447745	295.5999063437359	294.7190548743954	295.7497185361395	295.34246645867495	294.87481783339587	294.4249077988378	295.0596508008561	294.4481987220808	298.2095499774038	297.6416008318548	297.0523850777733	296.5421607484887	295.3925688181462	294.97880388727623	298.1112814152688	297.7756629637335	297.18577007476995	296.7369585864799
0.0	89.0	262.9411293180899	261.07684212590755	263.41794285995195	261.6225444633177	264.2755680562995	262.589807924145	262.73188394643375	261.10334555361067	260.9405331919955	259.4456180684837	261.0187203516147	259.31203798420484	264.678979244423	262.9791129325908	264.0209477355386	262.06468152118737	262.04563862494933	260.3082840669158	263.6488389828457	261.8480208965034
0.0	90.0	241.73259614241056	238.01063873951517	243.35540814007098	237.16349242323255	243.92818581049877	237.0283386816919	240.93063067713146	238.27854951566238	241.632259612612	237.00861344818168	241.9545321197726	237.00368039417532	243.05686682830654	237.44448015691742	240.32185512253247	237.14396349502198	241.6358294076715	237.12855476580725	241.45038455780838	238.34897837727007
0.0	91.0	239.4416623228963	238.07719092962094	237.63524222983423	236.9830232634179	238.70850495972005	237.65731827363263	242.6404903284427	240.71253515613165	238.14742012514407	237.31495069184007	240.8099758218993	238.88499830476258	237.5935329300251	236.96004774447712	240.4322482598263	238.22874277858557	242.91233426981776	240.99431998458385	237.90389868072108	237.19464149191316
0.0	92.0	238.33785887609545	237.4239471824349	242.92699539516437	240.8723507208428	242.23671189951472	240.30931225545936	237.7490625381113	237.06685635662805	241.12773371000776	239.24880718114764	242.24266956915287	240.27149797289937	239.37229337597978	238.16109251671287	242.31740985653545	240.656878663393	242.45162840280454	240.72302051954605	238.16684394227673	237.3394703069485
0.0	93.0	276.70646916100065	275.3564801092731	279.0095870764642	276.7588476138923	276.0218495506631	273.9794565374837	281.7948882152879	279.89169612046027	275.4322880099703	273.57018805915067	276.08943831548515	273.5438599811509	276.7104088586187	275.25327768402343	283.6452025162082	282.20615839926904	274.55452106582527	272.8696863088936	279.8991971316915	278.4276204900846
0.0	94.0	234.71352410588494	234.18410055071539	231.67765261824147	231.1593184007452	232.727704387247	232.2182623249047	228.42110875997108	227.71706414203058	233.086922617452	232.62603520629344	236.97774694745482	236.42028746836945	229.03678638787048	228.49661106655918	231.3926718967916	230.86728108228425	230.43290858107122	229.9158983314745	227.53424394277812	225.81790317614733
0.0	95.0	227.0448850399349	188.5849466418574	227.04337953595555	179.96647169092773	225.66794657900485	153.12073758457385	227.26264063109602	170.67089412383453	224.57646986666063	178.6265536476512	226.5895910511743	173.51963290096296	226.74113152133108	164.54142999814115	227.18799270626326	206.30197797704167	224.30299693037267	172.23759088786036	227.00709702776513	182.92603832542042
0.0	96.0	205.31093064251993	179.14910510694074	205.22554333014602	181.85638326752678	205.47710141668077	177.1866040470008	207.3190709040425	206.45932223483058	205.18294246689427	165.66566837508026	207.8945126327511	207.0775634192798	205.0361282402145	179.83275212256	207.9247949197034	207.18207611278544	205.30586850258638	188.95991314885714	205.60378163702424	204.700501503674
0.0	97.0	222.28156836134576	207.3117860069923	226.76277100008133	218.44627547546534	226.09887023767618	203.5886100688619	227.52005561918907	208.2343871196196	221.155052552312	209.0018389330335	227.0392109379342	214.68472167016537	225.939844933993	223.56848213894128	218.33139755416514	209.4146727616877	224.94606387665686	212.72842420419127	225.81796486492155	206.57664810721127
0.0	98.0	223.26744138346115	210.58670307800358	226.56187519561234	209.32991247011395	224.47823030200468	186.6779505650483	224.3739377500015	207.9672108286214	225.2727002393855	210.6755951186688	220.73711980432566	209.1392731685823	225.8269590793095	208.23582538377602	225.33756703637295	209.2530555276687	226.37163066442932	206.847255964063	225.480267029376	213.24167551216436
0.0	99.0	263.02738185153447	149.59185386306248	260.92739304576907	188.73521246220184	260.32419239803573	173.1934266308334	258.99507197936754	177.8802722923846	261.53186987440176	206.17105785161522	259.90141455008745	173.1008717608327	261.23351964743466	204.23786690354723	261.1449683849305	206.51614571340636	260.83531131726863	174.60688775206435	262.8553429098087	204.07904138242887
0.0	100.0	208.4690179298555	207.6072934147302	205.15662879177003	184.5370972058342	205.5305258648578	174.8840298678345	208.1562904012696	207.39222414093362	206.40602453006986	205.62332077216098	205.18834170813787	172.56351360324464	205.0910793320673	166.26970802111185	205.07356272419491	195.81367839168269	206.76242164210996	205.75298322434543	205.12724546898423	151.87560183298896
0.0	101.0	238.50298901391636	220.27348869331027	237.5923129216836	234.36874443921104	237.87228862571388	226.16168733860604	237.74490816448977	220.1706717554942	233.15172192802925	221.44783845802442	238.59227140599094	222.3952253609652	238.12266829008996	222.12440328613948	238.02841435065537	220.75747411660342	237.81018054465943	226.08309777464441	234.52535068570506	222.4247376801296
0.0	102.0	298.6548602055674	293.26397961842804	299.05543653339043	293.0409230819037	298.92390582866403	292.7168691454036	298.6836848079002	293.589351338682	299.1904729000685	295.49305609803673	299.08039870236007	294.8261641407416	298.8761507583116	293.7543603951788	297.55884846454995	294.91799014311283	298.473630490304	292.96624784548925	299.00379832745347	292.89102740550567
0.0	103.0	232.02597345137065	209.75931613740826	232.1335674821835	211.56915191995205	232.0774359615017	190.28192162949335	232.0717206639511	208.28158172473394	230.28621715945036	207.93108051101316	232.53106678446855	208.23325072274034	232.4528495704049	211.39496465349353	231.5804382189525	209.44963578750065	231.7371453179409	208.0796853459653	232.48694219928885	208.55935174001888
0.0	104.0	206.28045843947245	205.42913007833	205.24064686062113	186.54706806281462	205.51882491910234	173.53831228004375	205.19050215214912	186.84266813286035	208.1498917678863	207.41069441756113	205.18448872046622	196.53676810205474	208.3032557849346	207.60059196839165	206.7267786187787	205.9882917294332	205.17939795501346	172.24570352308794	206.61678572659932	201.7394349364736
0.0	105.0	225.54132270781776	223.43364138573713	224.46619810397658	221.43755629542295	219.17047086213194	216.74454770512395	218.7707507363005	215.53204302907145	217.18802326370653	213.4655680163623	210.94992578201564	209.02167947830077	215.9407025492219	212.38094576346325	214.0708674114517	210.59561828493167	211.43381695417713	209.21129456867004	224.88506331084923	222.4855586270306
0.0	106.0	242.8622495583214	239.180559178284	244.10570040284964	237.47496786228874	243.71118652152825	238.0688429810247	240.93965154426192	237.8456014956891	241.85503950527092	236.78983847770232	244.03944662038228	237.04228337247073	243.37852387901032	237.28789389138126	243.15255080156314	237.51021782511208	243.98021544916242	236.86909260836512	241.89815099360536	238.03841195554133
0.0	107.0	207.6719646117409	206.5324491797739	205.2530407750201	155.94716310860233	205.5100244223183	165.11101848916337	205.21706933677913	114.58989962567597	205.19964338410793	147.28349394747607	205.6955974900894	202.88338928986659	207.792344767988	207.034332238074	205.14019485961435	162.74908809573918	205.32304615526573	186.4421326056312	204.92590556792672	198.17635475699487
0.0	108.0	298.7591721257955	298.16242700620245	295.3556683502196	294.50929975905734	295.44621225480347	295.03698768266605	294.12503758334253	293.6808832397583	294.283232958811	293.75351064848303	296.1486618353931	295.53481608468053	294.36057436400574	293.7168610054654	297.7184498964266	297.35108449157633	296.4862486135263	296.14960546252604	298.9416985100066	298.4828914691671
0.0	109.0	243.58563781906466	236.8434624842703	242.2219422108352	238.16444668253934	243.52332419694005	236.98117207521082	243.12765402659383	237.38471776752638	243.1223418688383	237.0623830652163	243.28665791786284	238.20527503024164	243.0793563611824	237.99723941643796	242.1879026972794	237.49574410488802	243.34161562512836	237.51524777217776	242.66489667202652	237.3876232357598
0.0	110.0	241.33325574794247	239.25632288573567	241.16063876555774	238.96173639937476	241.46323073474386	239.48546999062782	241.06643763980722	239.3263035030444	239.9995890493745	238.33605326685225	240.70371306348162	238.88022418969288	239.7534560294828	238.26403261486934	238.6051422888385	237.41493501691983	240.81057271149777	239.0212337187429	239.23467246273637	238.02256681798153
0.0	111.0	208.37768214968847	0.0	209.32024793075314	0.0	208.95494653076605	0.0	208.776142570316	0.0	208.52302029419127	0.0	208.40915972960227	0.0	207.20008515164267	0.0	208.90327444467312	0.0	207.4170981851916	0.0	208.21783822378399	0.0
0.0	112.0	290.7510757751403	290.12692887217224	290.838306353537	289.79476263292463	293.31016267130906	291.96309763929145	293.66733555655856	293.3027985554408	293.42321653020383	292.9240278263055	290.73985332725636	289.9604999191992	293.8503559259875	293.17797068330736	290.4763904147503	290.014263064204	292.39508355263496	291.23709161644325	292.65894752883844	291.5764609803996
0.0	113.0	267.489491653902	249.3119540473789	268.75203133645493	250.5326458154957	269.61333984361033	249.49568556031218	268.22988580558473	249.60585164843138	269.4352857598411	249.73679265818345	268.1845277548818	250.4238001213035	268.0127740717204	249.09289091472104	268.97741954948265	250.16814213552624	268.21059615996313	249.92532475679772	268.2052201980177	248.8242690627132
0.0	114.0	205.5087431085848	201.92690448206383	205.2263395938462	173.39292743755266	207.12755933599422	199.76566804131178	205.22068570035958	159.81593218685396	205.20683456282362	172.19455261229757	205.21931408244896	186.6128146172051	205.1559448196846	172.43001269165146	205.07957084922128	161.79152745665596	205.01711149370834	171.50072124082035	205.13842769186402	73.29993545386644
0.0	115.0	205.36100164253827	160.8409097888521	206.0325539711341	202.56708113736966	205.57219420599887	172.01782665999266	205.19696727548933	194.61213715097097	205.26400812733746	204.28248238622868	205.63568082528826	204.8783051695801	205.15583983580498	170.5357319238548	205.11221131673054	204.32611822694776	205.7886741337879	203.57796909658398	207.1454388382873	206.44771693102123
0.0	116.0	243.10728940929533	237.67314854385748	243.37187721226383	237.0849117615259	241.07770255004417	237.80356587612215	242.69342355300955	237.27827977665436	241.7623890900637	237.6865141653789	240.97743839000344	237.46778185207506	242.7832481225816	236.77997294816063	242.55692261103925	239.74222425596025	241.97945503081627	236.96619333569694	242.07701191568128	237.2990438724432
0.0	117.0	286.14413318696273	284.73541092024783	290.7485200255222	283.294271272575	290.2058590499872	285.50406741466713	290.8773426792571	282.11270634244863	289.68120792022046	282.5389921516128	288.45126597943226	282.8833027380946	286.7093027483697	282.7948361121819	287.9507183974709	282.77926639940085	289.66052049747725	286.4561306387049	290.5870672563508	285.7720905176136
0.0	118.0	270.87461794440105	269.4650418521642	274.02902136741403	271.6439886777282	270.7847600081018	268.63133738917446	271.44963645151057	269.6812484814009	269.5063146189516	267.6187596115643	270.57104511728716	268.5014042364045	269.36747651141536	266.99554379373376	270.66188879879024	268.190478286929	270.14027842606674	267.94098037169255	271.8253173175943	269.54771255700865
0.0	119.0	271.5489073349488	264.724642868973	273.61431677998524	264.1421021762186	274.24993205788974	263.640730461055	271.73281437753747	265.13371939780455	271.68781802966225	264.0668932199428	274.4153886704068	263.6818495663067	273.35766689624137	263.7772944018872	273.7302194747646	263.44781113143625	273.33499025774864	263.4481844418645	273.15702427060234	263.4277177377103
0.0	120.0	254.3867949472302	250.40756138074167	254.02242544562318	250.55779152545765	254.50277554465802	250.25074368446	254.62770137610497	250.5383104308131	253.50005863843086	250.4977892122481	254.85202872527032	250.30306956905002	254.51467304194304	251.01575507402546	254.89668755993534	250.26962272697875	254.78449685696972	250.77498683029302	254.7558738944632	250.21115093285997
0.0	121.0	252.54355832402584	249.7376826988224	252.20794071529292	250.29875685433177	252.00226964152304	250.39371699565137	252.3747325303138	249.8480590139359	253.04801698203852	250.08320968456422	252.354304147506	250.06273274877825	252.26453045884344	250.71274678676266	252.31623138911073	250.16799239824675	251.99185112683338	250.58932255485868	252.93552065640046	249.6113164624132
0.0	122.0	239.07878100308884	237.89909206471324	238.46353512205937	237.487311824118	242.44793683131707	240.5533369952816	237.85149534558136	237.16388261030454	242.72247806205118	240.86574567329504	237.61399880389416	236.94675324077096	237.8278463798128	237.15571163620604	241.71587872800217	239.77751795076406	241.70495012313586	239.98163935166076	241.7122901961801	239.74010147269763
0.0	123.0	252.3958193333662	250.03107347990448	252.37164058646485	250.55285738021453	252.37367449980476	250.21520954516018	252.137318231878	250.2788462717994	252.45937192003674	249.9578064355085	252.35896814784954	249.83415790692698	252.42437087125603	250.37453166358026	252.4449012220745	250.15234161624844	252.4559109502886	250.1838016047033	252.32413250362796	249.95055233542053
0.0	124.0	258.11586379073685	256.440385635891	254.85376811601517	253.15698059733117	255.01487244794845	253.7297386368397	253.74304925802923	252.0537992504875	252.33374347643888	250.4157352892581	259.52573909671656	257.8379497065954	253.97811114953512	252.42312400206424	253.76784835444892	251.93529857612725	259.78766292991713	257.9768311649098	252.99909794263013	250.78160781354998
0.0	125.0	205.29618988910698	148.00934247418968	205.3589216232109	204.57550381416206	205.84027102847563	194.18779575979693	207.5334791921144	206.6056019101323	205.00648500386276	196.3400156012558	206.09591917212316	204.60384493688684	205.1995229908099	189.8337982529271	205.1439206797264	149.2090571172221	207.99614249247443	207.1583189957898	207.06128224899734	206.33231413347295
0.0	126.0	212.7918950393027	210.22509395643402	210.98410238723346	209.25963798475559	211.4376268681524	209.35804335176056	220.94344001624643	217.62895884232458	217.35581160515545	214.08891288673777	210.50206035040094	208.7932807065878	223.06846550867164	218.89585599817985	224.53475782097507	221.65379574308204	213.9857234523034	210.92755063141354	224.1646659601557	221.464132774602
0.0	127.0	232.65767378718408	215.47333323954632	233.706439955446	209.6004733238509	239.39646289309076	198.8127556237125	231.29379129351855	209.05813200941353	235.49826223515623	208.6181325550474	233.12945250197046	206.96773284040003	229.01930320768656	209.150928054486	238.06082384517796	208.49680065499078	229.9642438175057	211.98413669981738	238.15137814970726	208.99088168760912
0.0	128.0	241.1965227046814	237.46116537439573	242.69110718273996	238.21165239939052	243.15434547442925	237.21441290861853	242.62787593346604	237.79544738892605	241.4821927151545	238.50576581822875	243.94694941217497	236.70862604314902	241.1126722437328	236.78508290765058	241.85934485568532	237.05862040631777	242.65655013898956	237.10536586300933	242.47567278246876	237.95219763459193
0.0	129.0	262.7516655767867	212.52340840031582	259.29240052969124	210.5850076269546	261.74228508579654	214.34857967623637	260.1590430884213	208.83817503846922	257.6884740972118	215.6701617250496	260.9555117626128	210.76440932163607	259.817088916526	210.07303114616886	261.6616460612886	203.22729713562387	260.1248710264804	217.40509641950274	260.2609242006255	208.97394136982243
0.0	130.0	254.91506343721863	249.7536593238497	255.3287188211145	251.72340335063785	256.3457128057703	249.5717758911645	254.7969532721057	251.02837677314236	254.44614622577765	251.87281113620992	253.12256615625094	250.5873633364816	253.61636834195744	250.01289534647725	256.25975664152617	249.34558976506705	255.6374797596712	250.0304497342452	254.7623802703425	249.77420507488299
0.0	131.0	239.6817518347995	238.13638323484813	239.79337885507832	238.1675811402719	239.30698974483624	237.92663617686458	240.07523765075302	238.329079710672	237.56033841315755	236.88523092325661	238.90046723478494	237.71789689067106	238.02481136260036	237.29975083424935	240.1485477420867	238.14449371532515	238.21710648860076	237.32821508429566	237.5095479689545	236.89570086967257
0.0	132.0	242.46129742880862	240.18824077247058	241.75159731229272	239.62237117818844	242.91414864638264	241.09824484764695	238.72295421848267	237.72032253955712	240.4895276410904	238.6908146664639	239.68182303946102	238.0872180770524	241.45147761840727	239.5155156619792	239.04080407625787	237.6548094942704	237.50202782632414	236.8880404000964	238.46940341044427	237.54176798117345
0.0	133.0	240.13877614693706	238.42811470687522	239.42392839570977	238.04687487578533	240.43825968173948	238.55331620868475	241.11634621992917	239.2772971028204	238.2093085096285	237.38621815134331	242.94924208192077	240.93778906032637	238.71861318653094	237.76058409170616	238.87142457490114	237.6183328464421	240.46822191964287	238.71560317225092	240.9759393707159	239.0413882953978
0.0	134.0	294.6860348899266	293.90896904841367	296.04397839399786	295.0605852022493	297.4696946721177	297.07104741863594	294.3100234375804	293.8827035158501	294.6446743028867	294.0637442856591	295.23649212578255	294.6788476313675	295.6515353151077	295.12012275369494	296.8542235587274	296.473950317936	298.0465760751003	297.7032717457073	296.1597608479255	295.71404038135046
0.0	135.0	260.12120817941945	250.57308206133635	260.1754266401224	250.05223554060714	260.0177537415114	251.04381950097442	257.4041361533956	251.52690800924333	259.60411704907654	249.98202119054866	260.9259677207085	249.87274633972285	257.89324505677035	251.29135516048592	258.7960143437106	249.9777914690124	259.5583882489875	250.5217887896054	258.8351987995408	250.65847479652115
0.0	136.0	269.9100421295866	252.9743389612231	273.4938617087213	254.17613191552002	274.6132962997237	253.34307886230394	273.4322892840215	253.7709905680038	274.9912965460281	253.52439432235147	274.9405651042423	252.71919561260722	273.38916947578934	254.37645522727195	272.8725650917387	253.3098693597165	272.6699750391513	254.801622309274	271.99452421075785	253.14628012924192
0.0	137.0	250.63819509535008	248.85574669359332	250.00018228316839	248.05845381134057	250.09503387837168	248.24902524448825	249.47481585811457	247.58581744600022	251.41509447300956	249.83407437444274	251.91139617584702	250.42235561011026	250.3922062821203	248.54298151149425	251.73828994740506	250.16311416974528	252.00804071337794	250.6224394619635	250.57978709941483	248.70680999415703
0.0	138.0	229.97996322016695	229.43195525948732	226.58991759427525	225.0991444241852	223.88732208174517	221.54929536547417	226.76046716812021	225.40754831202162	224.38823023595359	221.81332952668942	225.34609122305915	222.9886697621628	224.00988004416894	220.16322930456965	231.93680214653978	231.404373685534	230.13097068711738	229.63614720574424	227.5291268117779	225.84850677384475
0.0	139.0	232.82193414080254	232.31756640198105	234.50236173498982	233.9786052573753	228.67725622619938	228.0157608695135	236.98440936573064	236.4129792464522	237.51185836858753	236.8127035392676	231.31830874159024	230.81374548281192	235.5674825626325	235.04266087537334	231.6765940448151	231.17884927377636	235.990549446387	235.4612515096054	235.25113675060376	234.72566498145093
0.0	140.0	205.45250484424955	0.0	205.19848028381247	0.0	207.60580036059886	0.0	208.54176281708916	0.0	207.95335811682554	0.0	206.02065732372293	0.0	207.67816639414133	0.0	205.29935568447087	0.0	207.61984594070083	0.0	206.53158226482722	0.0
0.0	141.0	265.007105110384	233.72898798762577	265.27949659205433	233.07766170195097	264.8915513510838	231.535770935427	266.20977786974413	227.29643164022227	265.9997464743181	228.8759066286409	265.6030464229342	231.90137885882206	266.53761291912247	224.73954986465816	265.6550918346414	231.61702261181364	265.62368818535435	224.9676805319979	263.70334050397054	235.40475950836668
0.0	142.0	231.52420149327114	231.0057984115462	228.72021023891963	228.08703032878265	236.01699256125963	235.51705667872415	228.8996832829369	228.32904038872098	229.6140587252603	229.11662269767186	230.8067353234067	230.27032499490397	233.84443201585324	233.34419646817537	236.56521385276375	236.1077234228531	233.40913092342097	232.89607389609293	229.83395563442573	229.32253715376117
0.0	143.0	206.01851826195247	140.66453504210926	205.1803308524786	183.5978193409045	205.49263905422225	134.96460253723765	207.59727951521086	206.78984820065062	208.19048086406963	207.44097333659042	205.80074263906175	204.90787380376233	205.13842925151127	165.14370499085297	205.11747660335823	182.5439731756928	205.838078242127	204.1998687700086	205.17759371212244	149.63055850485168
0.0	144.0	205.30088040111548	172.97254567016398	205.2245841299936	187.0315707416444	205.3989317615385	158.25496249166767	207.35948071802454	206.53576567834105	207.8705918325851	207.07846897297824	205.13628141745272	185.99483238865176	205.1950301414962	189.58904065627067	207.75036216650247	207.0024487005583	206.12986643014864	202.19942032319528	205.1473208221472	153.69003222497676
0.0	145.0	249.19505567556018	247.18803529483932	248.80582697198292	246.899373802778	251.32658313949665	249.7629907931106	249.03145052420558	247.2451697541644	248.3113521873157	246.41722217355823	251.36278730276305	249.7338838287129	251.3922379659167	249.8558219861521	248.54177229740964	246.69190722103724	250.934613884864	249.2098382884844	250.86603562952274	249.0546975560531
0.0	146.0	234.8778231251867	211.17887556406018	239.17105557739526	210.48698788121405	236.79107608676216	209.8000705967381	233.66786869452474	207.32492499462418	230.21883284094713	211.5974253105664	236.08434766580754	210.2927628166974	232.2325128248509	211.14138778455555	236.6921863655964	211.51397007819736	231.10790028371	211.44058672769464	230.48886086556462	210.7932004955879
0.0	147.0	207.61139557712488	179.9435718722654	208.13696302688604	114.55533894019487	205.28236500040137	185.9701110486589	205.11086478526968	171.8699735114858	207.67984339558564	173.47235306870874	209.12866999954173	202.8533160849446	206.9862524565608	166.02505783737766	207.46473200119848	165.76249172699121	206.65227547693306	180.52623979000487	207.006224237904	171.91454213564793
0.0	148.0	241.0702802174549	236.9942589891414	244.4492838460794	237.38548107811212	241.66457245502303	237.0099627670595	240.4613287754678	237.50634931104716	240.1383624330836	236.90015972660197	240.30863839899453	237.8647229120986	241.34285426530465	238.08136908643328	240.82241495716713	237.637598477997	243.37996642041725	238.24220598434445	241.221861970292	237.0116050965574
0.0	149.0	221.6850280040997	211.95112009339033	226.03884020089785	214.10679915395	224.71027305312097	206.9354330848793	228.02005946393984	207.72364176700194	221.95415426934085	209.28115595634634	225.57703080268544	208.00249376319536	227.4399026899264	208.52932944895906	221.5672461239543	209.2359110134259	227.04068461150575	214.22796636994545	224.8038553785685	208.86231851574624
0.0	150.0	295.1069124501663	294.3287369352925	294.47522736926953	293.62603801921654	298.10591988665533	297.7274740396664	298.7878473248859	298.16082756747	295.8646428044696	295.0053902780383	295.2321657049887	294.64965975633146	295.8740244913087	295.32566079945826	294.0480956231684	293.62708344758295	296.2102472300093	295.85608002297124	295.22340528860747	294.6393620899446
0.0	151.0	243.67389460228915	236.86878052994305	243.32489435855408	236.8937445200566	243.2526561916586	238.40204061377995	243.59816856817886	237.86088118649064	243.5716200165292	237.4075105999226	241.15571606758323	236.7516138912972	242.81967584450103	236.97645936964142	242.97594597391512	237.38649643632402	243.38808677306324	237.48642185639824	242.09335243959745	237.80000435037778
0.0	152.0	268.97886396239454	250.78146736115673	270.1307634411958	249.15679865874685	270.34726565864185	251.05388581847424	267.1839641115367	249.8549971933454	268.5219822813825	251.13895548545887	268.45914175856853	249.9911078689429	269.7578880781013	248.58042981011005	270.17260602673923	250.20997724326276	267.9815032023603	249.6954200569206	268.2706611716668	250.28750561328513
0.0	153.0	265.12854548571823	256.0018619975518	266.1892357932156	255.81628144481004	262.6456942443891	253.92435939490696	263.25161620072225	258.0946928007248	266.98530057426024	253.71317601288982	263.34070616813233	253.5136308392346	263.4850147745586	252.14341349907653	262.18022103019763	257.64152676382577	263.89946625838076	257.81850093520086	263.7330791883548	253.13114347532138
0.0	154.0	270.42859560472175	256.7098989789569	271.1546408323873	258.21394021279906	272.7102410774478	255.65677113143187	272.0806915722988	257.658639961848	272.0269409875383	254.10426832828182	273.67562726440036	255.74072847816157	272.78562790006106	255.79437704474262	273.7066558995143	254.797646803327	273.7677880213336	254.10225936101378	271.7426206542423	254.8327906766568
0.0	155.0	263.2830497199545	261.3645987849647	261.0056365939528	259.2748732613144	263.9228624935848	262.11025796855347	261.5519927658393	259.9517143077428	260.71041863685946	259.23955093314476	260.9398810364474	259.3011307874523	261.0526931729558	259.4613354284931	264.32677515397637	262.348979953288	262.27277096672964	260.50862109191655	263.59233331146015	261.61567418227804
0.0	156.0	243.14397350177575	237.09759766437978	242.63445687594825	236.90358390684497	241.37247070662414	237.64289523038528	242.65713562607505	237.1946630543191	241.96551526276764	237.72623316197837	241.28667188945798	237.0334636021787	243.47878380266715	236.79636455765217	241.96539998952971	237.30228544139516	241.88700663384247	237.93873749293718	241.8692927287155	237.9858953914623
0.0	157.0	269.02866011484593	240.80332632410716	272.0537678524269	241.9420578011265	274.26757077745265	241.12934868502313	270.0115631512963	241.61328951951484	270.6134592093565	241.0678216259875	269.915636301103	242.52295884376323	272.01706549317316	240.6169513957005	273.1517800327105	242.7083799208053	269.912547138709	241.71363544797612	273.24832569851236	242.12730525693163
0.0	158.0	241.34404576754028	239.10909653124148	238.39541644102854	237.47310454610505	241.03234285666056	239.1051020948149	240.49528454380305	238.63682043566928	242.36737436965453	240.4831678498071	238.28944552512078	237.34339039725484	239.5292413714015	238.23109635779667	242.02724497615637	240.28234683326866	239.47334395422948	238.07352462033953	240.90642043415244	239.02278366278478
0.0	159.0	243.3112111618034	237.0766894069459	242.85120878577203	238.17512923320166	241.36355596923948	236.9661291199351	243.2389338290172	236.9969575137404	241.5456308397806	237.09570006640206	243.1198051060275	237.14385585349993	240.42159543143475	236.84451273119657	241.4086938745751	236.91246894662186	241.31449862519625	236.89395913129934	242.8258315974596	237.61020222526284
0.0	160.0	270.5960725271942	262.39078088127906	273.0194774620943	265.03629440552544	271.9303993144467	262.6560970112981	272.7693679716906	264.2743317385137	272.90480775202576	264.0356045708946	273.11030797860974	265.07306596419096	274.2283580942074	264.9469927987224	273.21923820282706	263.99218851322496	273.61320585195824	263.67234624010507	271.1025935944767	262.5550977187169
0.0	161.0	248.06762549082217	220.97699197492435	248.4095427952389	214.54535946003438	248.2784460400719	212.1469548043782	248.09952613388847	219.7771369518905	247.8567148029933	207.4144745392673	248.8830229070557	216.64677416940782	248.45154484735102	210.46386865473946	247.91519932166256	216.63815453089174	248.14255851328846	203.33942424717395	248.69102593880214	214.5217581638321
0.0	162.0	224.51870002568984	212.6375944157404	222.27032010911108	209.04477525522694	224.68042609153164	210.06827708058128	223.22411351168722	217.81106948148482	224.88217840683288	212.32171412233197	224.45594403570496	215.64493357546647	227.95189867091557	211.30773926288802	227.4132117011706	208.30064082878374	222.33845150758833	213.73196530001417	224.5229418919817	216.9535804350952
0.0	163.0	243.49739204921102	240.23586045859983	243.09640824841458	237.22022276167996	242.17255233776788	238.57928048962043	242.71398779999453	239.6323529973865	243.75450224880345	237.88339871548183	243.13209973030737	239.6812684961794	241.52530197975764	238.47223465781866	242.38862387074172	237.72329861016277	242.48912460644007	239.3521181855064	242.31011613333663	238.24310658326112
0.0	164.0	237.61415377413164	236.92360261685684	240.99957886071314	238.9371978541884	238.98187402484302	237.81028697318294	239.51407598553416	238.01407806204318	242.90816729949307	240.89301677009618	241.742226334295	239.70178313721274	242.5709427003544	240.46982260564397	239.09152116248495	237.69492397555737	241.37620862571646	239.61186176283408	240.66342946628671	238.8137468441778
0.0	165.0	272.2886448323979	270.9675913616617	273.84177610477536	271.18531690407366	271.15883053097343	269.2285332072998	269.5049557127738	267.63866735680796	270.78550637051404	268.85835270018777	272.0645870938523	269.2062964466385	270.31321348777874	267.9495070687374	273.72734772083317	271.9479588350431	272.675808250682	270.5878913018045	272.4036203831268	270.68787408811943
0.0	166.0	245.976588766055	226.13455024445093	245.87188107845228	226.18849099096934	245.49301652834743	226.22638540897626	245.69047359439665	226.13851783479825	245.89265317035387	226.14963541436705	246.00875425458744	226.33941545800855	245.8588502301794	226.2086147566641	245.77649596327012	226.1177805671404	245.79775703023407	226.16820598161937	245.4106919996952	226.0703954345169
0.0	167.0	266.64629846797783	243.18785378983134	264.5396165777211	239.73521076607562	265.5144478300943	241.37183355526886	265.4142480262751	242.81231069745508	262.595811035203	241.95483791634678	263.1039347784074	241.59707122893536	263.0375179702907	242.7539674003991	267.81675875755275	243.16955080939758	266.40492360266364	241.4908496655642	266.3372778142948	241.7675876675402
0.0	168.0	207.81647717537268	206.87060646020925	207.12074153558626	206.31086720576414	205.55353685799082	183.38748300222477	205.63721349452217	204.90023394883463	207.9302310525862	207.16736538071783	205.17143948352185	194.64838792772525	205.05593121400955	202.39412847875622	205.1399782224992	204.18006351546748	205.32095473250016	198.23606488884877	204.91990860408163	200.32558156965433
0.0	169.0	207.60257542453138	206.72721050210478	205.15847380627017	165.56049546845125	205.47889420293362	145.81778801562763	206.64209986814174	205.782121368056	207.3912184643653	205.95773344154637	205.1901406887037	193.46862470544852	205.16878053796023	99.80331521100118	206.70810713753514	205.95828306317776	205.33241081049496	182.36189173215274	208.46849236016678	207.8219930048068
0.0	170.0	283.2410463329172	280.4544464767579	282.1263941260025	274.96471692629297	282.3788322419414	276.29033487479506	283.1395576690005	272.7090698287127	283.52508183888034	277.7712948670457	283.0726551743685	271.83862363444183	282.4348149771602	276.05448430197015	283.2126509361674	272.97571100248535	283.1638581209648	271.87707230861974	282.6439402174556	279.73186959295026
0.0	171.0	284.0942831105743	276.8052673462567	284.98803416523674	271.92374076951575	283.59078816232596	272.5878100598444	279.8138934945986	274.52023318517143	282.82999251219877	276.11160453365034	284.1312627123706	273.401301704951	278.90860030461096	272.19850644271264	281.449941043132	278.2821161726556	278.856545735737	276.1596608630726	276.0490844632376	272.26414579539875
0.0	172.0	263.42140947673346	251.59481783008272	264.4189982595554	252.3120439498794	262.892722395089	253.39955469120625	263.8585738056584	253.26900106483438	264.83056350443064	253.07283403020986	264.4274028950914	250.72662427739522	265.1135994196057	253.32726531588162	263.1878283597438	252.62729790445414	264.63932928400715	251.31442633718635	265.0684593868858	252.61190050726864
0.0	173.0	264.11932126313366	262.3269766227018	262.41747077879756	260.4879914285327	261.2115456067279	259.5381204614934	264.7910670557573	262.98603408068544	263.54386305148256	261.9000563406336	262.3099402852527	260.5626223725327	263.5734888655113	261.8848380318071	262.43516202557527	260.6007404811402	263.6370781280719	261.83267798147	262.9261641040935	261.1236388732429
0.0	174.0	270.6839326693296	262.20228029307657	272.0926657880216	260.0771515266382	271.7671023988154	261.2959456027827	273.1506096495867	263.3719917505877	274.26818335537814	263.0936011867315	274.093291710683	261.9885213047446	272.28645339799914	263.0951593357621	273.8000074829228	261.71284017150214	272.74735655280114	261.0685847795825	272.09228794043895	263.2899538238895
0.0	175.0	263.83371314790776	241.73277756450736	262.2275875083107	243.78699532338175	264.1991862595473	244.016761423128	261.20618267745795	243.17476718406596	261.9889451009573	241.54122689631885	264.5766640221995	241.193060916731	263.8381905788112	242.077252071386	262.48556650653916	242.55294003736154	262.74826313700254	243.6720373294218	264.4902515472413	241.7596011654616
0.0	176.0	243.52988215438967	238.0240815326273	239.62312337175723	237.2022047907086	241.0803348894353	236.76958372810165	243.08754898941964	238.394400151377	243.6660693617573	236.8708761653758	242.67826407712553	237.70333239397738	242.0948302887314	237.5270110163943	243.13232509210494	236.6677856372766	240.86789349029561	237.80561893020257	241.713729056136	238.78236800354733
0.0	177.0	221.4203335642606	213.02570342961417	222.16799363830447	213.39483744633822	217.92895969303876	210.6122915001369	226.71811470179154	208.87660879610144	224.87568827095006	212.3777021692124	225.82272767806344	208.38080062775373	223.41071478056836	208.4729994581128	227.41720944965164	215.0055973970112	224.40429753000217	210.25086469609175	224.34138206036744	213.66382772774682
0.0	178.0	232.6057048068674	232.0977012023533	230.35869257381768	229.8371075987553	229.59220220238709	229.02666531802848	228.18375918005785	227.0754985867182	235.2191510226149	234.72783569728054	232.91660481225185	232.39804862106013	231.67665425848742	231.14568228208068	234.5225891167544	234.03282289095077	227.33675926715196	225.7331399003878	233.81452778408928	233.31263202094632
0.0	179.0	205.3215186163253	117.5330381579044	206.98366845927805	206.16298014791565	205.80659553307527	180.81685022614673	207.98212376737916	207.18521816870202	207.91373795289047	207.11851158644305	207.31547086923365	206.50746470450554	205.04603316724547	177.6297952489163	205.99115005018695	205.23944690949838	205.89416916079924	193.8588939041563	205.1215011194113	188.53197984930125
0.0	180.0	243.1949947120095	238.2212970024646	243.3517277123666	237.31258630265802	243.34150310983657	237.19330331264956	243.93025327013126	237.56922796455862	242.5954593618267	237.91981882134894	242.10256231557003	237.77570928001114	242.47250763677346	239.01183052246512	240.92644388709036	237.4855206753184	241.6494253835735	237.50929051649746	243.52455390699842	236.78200630703364
0.0	181.0	223.63832828300642	220.97888033985086	211.69846658500012	209.72796478834442	212.3222759408135	210.21383518977842	226.78627201017613	225.33074654357236	219.89655312301224	216.65605625753224	225.5701288653882	223.23524930202484	214.14679666167464	210.87473310691402	223.51569637075946	220.46823666305482	223.16534484841833	220.07079805860607	221.98667254689315	217.30492965152075
0.0	182.0	227.83161143996102	226.50012088499017	229.59419703999578	229.07052380919262	229.1008022355467	228.50422814333962	229.09260169979459	228.46010233787027	229.64213101369762	229.16783544993356	231.56140800723	231.04378139673196	231.56958768224615	231.04669493176013	227.67893555009385	226.0059322975648	228.11573625089042	227.2461309037487	227.43406920845072	225.6064877050878
0.0	183.0	231.94931096056945	225.42977223868664	232.26168640241775	225.17783342646635	232.09393970057894	225.71511463060324	232.29501393996162	225.36165728865038	231.81061454134914	225.73894998917248	232.3110914480572	225.7176007217362	232.08605273317033	225.61512510853913	232.14001749523635	225.41838802904044	232.2674678579791	225.6300194420189	231.90295293669527	225.41475898884582
0.0	184.0	242.9378143134816	237.22441653011816	242.53412963156046	237.09117252839218	242.55645759234093	236.95047240503223	242.1674152076472	237.28243253264756	242.6491391722363	237.6613916069336	242.79908861447103	237.83190685022183	242.4707199161809	237.03875254049683	242.59367055878704	237.0073373111737	242.27596874934395	237.84967407691224	242.7098768508904	237.9054519823307
0.0	185.0	244.16613288704337	236.59323429207313	241.1743478267574	237.31118417822893	241.0843097573696	236.9489579195925	243.43761585966033	236.79169946278805	243.83202807894102	236.58156580744037	238.8452552335204	237.03142469136938	239.97893448999133	237.99727772385836	243.1593855833126	237.68043647332854	242.32001883840383	237.39083685003797	242.46882382269362	238.95926569948924
0.0	186.0	243.6191927905495	237.69932879834866	242.04228691568338	238.42573609705624	242.1294750767469	237.68534988471976	243.11619763883877	237.6266405292339	243.13208087144392	236.93933211076205	242.64939100931625	237.79695975155707	243.30866486099296	237.53729278735935	242.7583766323174	237.6790628037956	242.8104794540907	236.98770419772612	242.86709757575898	238.07316114861194
0.0	187.0	238.54386095462	237.55373878468836	240.3603443215358	238.49956720934006	238.99699585562647	237.84699790170262	237.51159487217234	236.86942559776216	242.82288796321217	241.13123824894333	237.60733903308164	236.96831396746845	238.13792828353436	237.34519717751132	242.40833333061843	240.75759702627795	242.3710812279913	240.5715942306535	239.05440834763587	237.97436025884153
0.0	188.0	243.5154533139074	236.7297531766706	243.309205836969	237.78874086468585	243.64912325851802	237.7218944911672	241.83889098602916	237.26645230490905	242.7887161628585	237.02967529223795	244.27919824614432	237.21794849164968	243.03794591093921	238.23977417139406	242.4600833729421	237.2450693117029	238.62704774745157	236.8628856261523	241.3320429506263	237.64801916611134
0.0	189.0	237.48512360280264	234.69622182096057	232.8581637269933	228.70210425203786	231.27841978097652	226.39740883331135	236.63536528465207	233.0952538394055	232.8489729189093	223.02192464122	232.20024258398217	228.09066033344766	237.93755523427964	229.23109993402514	237.92961558853557	226.6959223399676	232.14020440778526	229.25013266579907	233.77368649409266	225.09752102027522
0.0	190.0	223.3524147604919	210.38509451819058	225.57786739679415	207.86372499740463	228.252245688438	211.70781105190818	227.42807875982766	221.06422026171276	223.39582764543272	209.46968360444032	222.18128760349276	207.9823414905916	224.84963117519126	218.16274523908208	226.5018663848534	209.38591322805433	224.7729051317933	218.25793789636188	224.93653439156896	209.05735080860885
0.0	191.0	284.2964344141109	273.8654209900136	279.81796105087415	272.72306665147124	282.81027873924484	275.61866674793487	284.0556005149389	275.4190161131615	283.74124667377725	273.2607715931125	283.3888145282526	273.0852094734736	279.4340595297986	272.51404688736363	283.32064108072143	277.48292539073947	280.82174233905215	275.7314834143893	283.5922258931785	271.4215115068401
0.0	192.0	252.76397355637906	250.21742337758215	255.4193059825941	248.57962218256264	254.1633664967852	249.71710650357426	254.1382048899823	249.82950509047805	255.49991443609352	249.4704527417997	252.77435999252094	250.1597195730343	253.0917349995753	249.77903198113043	253.59681182707132	249.4473532886324	254.83139792758115	249.06628240959606	254.17014606057782	249.71461275524643
0.0	193.0	259.5922327687658	257.1624491591179	259.8458882272598	253.4912321163967	259.50680912359763	252.94169519237522	258.89990782273566	254.03760041972862	260.910619468223	256.5005132221521	260.41075392554234	253.0598529606436	261.65961685429227	254.16044980667917	256.169006636251	253.55624854940083	260.9863785557392	255.35600085142605	257.8184784047933	254.99943971852815
0.0	194.0	257.8448014743321	256.18531541394134	256.70654641309176	255.23303737910715	257.7699460786566	256.22823822792174	255.2999269513942	254.03342941423287	259.2179346874075	257.6262821150997	256.07892921310906	254.66223651870422	255.01686607239157	253.6997641814686	259.2745568291395	257.517708163766	256.5849072335329	255.28836562154123	256.1049700525327	254.68950328105547
0.0	195.0	257.5448924706801	249.88180194679566	261.5926405194078	249.94187083197744	261.5329379288708	249.4655182515637	259.8144165483659	250.10808362012028	260.1824775512587	249.4888300711787	256.8279221457755	250.79824208440675	259.1122507067529	250.38301069915846	259.7456761969406	250.1082890656211	260.75950352282604	249.95676930726316	257.34649312384005	250.05756488514533
0.0	196.0	248.2045708106252	212.46550175419952	248.29493566651564	213.06534989286718	249.07258401859875	206.83241163390366	248.03123472633433	215.34312701140058	248.04541623437365	217.53149667909855	248.24084359710045	213.52613696908034	248.18742764972592	217.91768943494546	248.47159311358732	218.1300491174802	248.00232315811587	218.1925949092623	248.68651709924828	218.12937720735422
0.0	197.0	229.80981800446213	229.28298964005407	234.37960258736365	233.87866076576208	234.2255988433417	233.71597336576863	236.2146711315696	235.77477154254842	230.26519766276166	229.7883008247312	234.3286160590153	233.80578838220632	231.3257956363174	230.81750574850176	227.5017968823216	225.75995831240016	235.23825472605304	234.69342806560442	227.8592580662513	226.4574085373685
0.0	198.0	295.6192134681486	294.9378137340981	294.3814974803295	293.57356133009984	298.8212676689129	298.4425893073897	296.4470566265631	295.78424044308775	297.3051910854344	296.48967367964786	298.87058242322223	298.2727412042038	295.6823118407799	295.1585792672443	295.7039598498162	295.283821375736	296.5503211453768	296.23061508825737	296.21491051075054	295.7971192987952
0.0	199.0	278.31687953749866	277.0446215058758	275.2155872740662	273.1585739160232	281.05360875737256	278.68541332795024	274.23238870481333	272.51943819419444	280.25568952847664	278.0988850504321	275.43916042832166	272.9915236425231	274.3299938047696	272.86129555933564	281.39398069291815	279.7784778318794	274.9645596498259	273.2841773524981	276.2749377355099	274.8634176140536
0.0	200.0	268.90118732073114	266.96979170059456	271.43830801043424	269.0607375330787	270.5553527881565	268.50442974863705	268.283173660248	266.5815809588484	273.65252781553323	271.4169543676838	269.51727686470605	267.5455793366715	270.2489365623831	267.9776536974283	272.01341603313847	269.63474980658197	271.77905905614745	269.5016503423835	271.7435410254438	269.80328360094063
0.0	201.0	270.3240990168402	250.61966153499907	270.63837946727904	250.7092651730992	268.71288864278023	250.59263357918678	268.6332100408582	251.22478697018687	268.1964461021743	250.92844165155844	269.7616601997759	251.79681656477288	272.42333131107506	250.59209675080908	273.03952778812516	252.2414085797564	272.5288344176721	250.55532689782038	271.4268972182345	250.41086994613556
0.0	202.0	298.8080908414263	298.2475052842261	297.32766265983724	296.3375551033735	294.99235385344696	293.40851933858494	293.8200955394594	293.43735507052793	298.48559654058533	297.68744853268356	297.5444370301517	296.97793531734766	294.04638093872126	293.3923144901748	296.7153663383167	296.3050295852762	295.2264754614415	294.89065211754615	298.9850098252858	298.54054826918616
0.0	203.0	218.83586506808777	215.273113688426	212.4399588271078	210.12145818430108	224.38950340219037	222.20151325748915	215.70343845112674	212.47552378908588	223.08844149371902	220.37914455072442	214.61443253950944	211.1914781428033	224.67897676133163	221.89241265565818	210.5625179081657	208.88235904262334	222.29591366908699	218.42702467773708	224.3740076486294	221.67238135471834
0.0	204.0	207.11605525923613	206.23020276195842	205.18111461962965	171.03618316515497	205.6029697503806	130.04747249267385	205.04192387270575	204.27234302723969	205.19132902754077	169.91780097576563	205.1468004624728	181.26287036387848	205.9736953394808	205.13443419521045	207.86100910815537	207.15133017656763	208.1981899253621	207.3924401571404	205.00940265806	168.5599660606406
0.0	205.0	243.90727816801888	228.95275267335563	242.16323769208543	229.3936053925348	242.44352245131583	230.59105230740036	243.7249604074885	227.64787159549257	244.08039954918414	228.02022234756475	244.5194645287606	224.36804846339444	244.1598919750809	224.81651235905636	243.3633978016396	225.9951133219886	243.08063835621067	229.51049611614576	242.85549437130072	229.0548845064039
