# Supplementary material for: Multiple drivers and lineage-specific insect extinctions during the Permo–Triassic
Source: Nat Commun. 2022 Dec 6;13:7512. doi: 10.1038/s41467-022-35284-4 (PMC9726944; doi:10.1038/s41467-022-35284-4)
Supplement: Supplementary file 7 — Source Data [file 41467_2022_35284_MOESM7_ESM.zip › Source_Data/SupplementaryFigure2/Mids_Fig2.R]

library(scales)
par(mfrow=c(4,2), mar=c(4,4,2,2))

#########################################################
## DIVERSIFICATION THROUGH TIME AND DIVERSITY DYNAMICS ##
#########################################################
add_geochrono <- function(Y1,Y2){
polygon(-c(273.01,273.01,266.9,266.9), c(Y1,Y2,Y2,Y1), col = "#e99b85", lwd = 0.5) # Roadian
polygon(-c(266.9,266.9,264.28,264.28), c(Y1,Y2,Y2,Y1), col = "#eba490", lwd = 0.5) # Wordian
polygon(-c(264.28,264.28,259.51,259.51), c(Y1,Y2,Y2,Y1), col = "#edae9b", lwd = 0.5) # Capitanian
polygon(-c(259.51,259.51,254.14,254.14), c(Y1,Y2,Y2,Y1), col = "#f1c1b2", lwd = 0.5) # Wuchiapingian
polygon(-c(254.14,254.14,251.902,251.902), c(Y1,Y2,Y2,Y1), col = "#f3cbbe", lwd = 0.5) # Changhsingian
polygon(-c(251.902,251.902,251.2,251.2), c(Y1,Y2,Y2,Y1), col = "#a06aa7", lwd = 0.5) # Induan
polygon(-c(251.2,251.2,247.2,247.2), c(Y1,Y2,Y2,Y1), col = "#aa74ac", lwd = 0.5) # Olenekian
polygon(-c(247.2,247.2,242,242), c(Y1,Y2,Y2,Y1), col = "#b58ebc", lwd = 0.5) # Anisian
polygon(-c(242,242,237,237), c(Y1,Y2,Y2,Y1), col = "#c099c2", lwd = 0.5) # Ladinian
polygon(-c(237,237,227,227), c(Y1,Y2,Y2,Y1), col = "#c2aace", lwd = 0.5) # Carnian
}

#########################
##  POLYNEOPTERA GENUS ##
#########################

# Frequency of shift in speciation rate
mids=c(-0.15036885245901638, -0.45110655737704913,-0.7518442622950818,-1.0525819672131147,-1.3533196721311473,-1.6540573770491802,-1.954795081967213,-2.2555327868852455,-2.556270491803278,-2.857008196721311,-3.157745901639344,-3.4584836065573765,-3.759221311475409,-4.059959016393442,-4.3606967213114745,-4.6614344262295075,-4.962172131147541,-5.262909836065573,-5.563647540983606,-5.864385245901638,-6.165122950819671,-6.465860655737704,-6.7665983606557365,-7.06733606557377,-7.368073770491803,-7.668811475409835,-7.969549180327868,-8.270286885245902,-8.571024590163935,-8.871762295081966,-9.1725,-9.473237704918033,-9.773975409836066,-10.074713114754099,-10.37545081967213,-10.676188524590163,-10.976926229508196,-11.27766393442623,-11.578401639344262,-11.879139344262294,-12.179877049180327,-12.48061475409836,-12.781352459016393,-13.082090163934426,-13.38282786885246,-13.68356557377049,-13.984303278688524,-14.285040983606557,-14.58577868852459,-14.886516393442623,-15.187254098360654,-15.487991803278687,-15.78872950819672,-16.08946721311475,-16.390204918032783,-16.690942622950818,-16.99168032786885,-17.292418032786884,-17.593155737704915,-17.893893442622947,-18.19463114754098,-18.495368852459013,-18.796106557377048,-19.09684426229508,-19.39758196721311,-19.698319672131145,-19.999057377049176,-20.29979508196721,-20.600532786885243,-20.901270491803274,-21.20200819672131,-21.50274590163934,-21.803483606557375,-22.104221311475406,-22.404959016393438,-22.705696721311472,-23.006434426229504,-23.30717213114754,-23.60790983606557,-23.9086475409836,-24.209385245901636,-24.510122950819667,-24.810860655737702,-25.111598360655734,-25.41233606557377,-25.7130737704918,-26.01381147540983,-26.314549180327866,-26.615286885245897,-26.916024590163932,-27.216762295081963,-27.517499999999995,-27.81823770491803,-28.11897540983606,-28.419713114754096,-28.720450819672127,-29.02118852459016,-29.321926229508193,-29.622663934426225,-29.92340163934426,-30.22413934426229,-30.524877049180322,-30.825614754098357,-31.12635245901639,-31.427090163934423,-31.727827868852454,-32.028565573770486,-32.32930327868852,-32.630040983606555,-32.93077868852458,-33.23151639344262,-33.53225409836065,-33.83299180327868,-34.133729508196716,-34.43446721311475,-34.735204918032785,-35.03594262295081,-35.33668032786885,-35.63741803278688,-35.93815573770491,-36.238893442622945,-36.53963114754098,-36.84036885245901,-37.14110655737704,-37.44184426229508,-37.74258196721311,-38.04331967213114,-38.344057377049175,-38.64479508196721,-38.94553278688524,-39.24627049180327,-39.54700819672131,-39.84774590163934,-40.14848360655737,-40.449221311475405,-40.74995901639344,-41.05069672131147,-41.3514344262295,-41.65217213114754,-41.952909836065565,-42.2536475409836,-42.554385245901635,-42.85512295081967,-43.1558606557377,-43.45659836065573,-43.75733606557377,-44.058073770491795,-44.35881147540983,-44.659549180327865,-44.96028688524589,-45.26102459016393,-45.56176229508196,-45.8625,-46.163237704918025,-46.46397540983606,-46.764713114754095,-47.06545081967212,-47.36618852459016,-47.66692622950819,-47.96766393442622,-48.268401639344255,-48.56913934426229,-48.869877049180324,-49.17061475409835,-49.47135245901639,-49.77209016393442,-50.07282786885245,-50.373565573770485,-50.67430327868852,-50.975040983606554,-51.27577868852458,-51.57651639344262,-51.87725409836065,-52.17799180327868,-52.478729508196714,-52.77946721311475,-53.08020491803278,-53.38094262295081,-53.68168032786885,-53.98241803278688,-54.28315573770491,-54.583893442622944,-54.88463114754098,-55.18536885245901,-55.48610655737704,-55.78684426229508,-56.087581967213104,-56.38831967213114,-56.689057377049174,-56.98979508196721,-57.29053278688524,-57.59127049180327,-57.89200819672131,-58.192745901639334,-58.49348360655737,-58.794221311475404,-59.09495901639344,-59.39569672131147,-59.6964344262295,-59.997172131147536,-60.297909836065564,-60.5986475409836,-60.899385245901634,-61.20012295081966,-61.5008606557377,-61.80159836065573,-62.102336065573766,-62.403073770491794,-62.70381147540983,-63.004549180327864,-63.30528688524589,-63.606024590163926,-63.906762295081954,-64.2075,-64.50823770491803,-64.80897540983607,-65.1097131147541,-65.41045081967214,-65.71118852459016,-66.01192622950819,-66.31266393442623,-66.61340163934426,-66.9141393442623,-67.21487704918033,-67.51561475409837,-67.81635245901639,-68.11709016393442,-68.41782786885246,-68.71856557377049,-69.01930327868853,-69.32004098360656,-69.6207786885246,-69.92151639344262,-70.22225409836065,-70.52299180327869,-70.82372950819672,-71.12446721311476,-71.42520491803279,-71.72594262295083,-72.02668032786885,-72.32741803278688,-72.62815573770492,-72.92889344262295,-73.22963114754099,-73.53036885245902,-73.83110655737704,-74.13184426229508,-74.43258196721311,-74.73331967213115,-75.03405737704918,-75.33479508196721,-75.63553278688525,-75.93627049180327,-76.2370081967213,-76.53774590163934,-76.83848360655738,-77.13922131147541,-77.43995901639344,-77.74069672131148,-78.0414344262295,-78.34217213114754,-78.64290983606557,-78.9436475409836,-79.24438524590164,-79.54512295081967,-79.84586065573771,-80.14659836065573,-80.44733606557377,-80.7480737704918,-81.04881147540983,-81.34954918032787,-81.6502868852459,-81.95102459016393,-82.25176229508196,-82.5525,-82.85323770491803,-83.15397540983606,-83.4547131147541,-83.75545081967213,-84.05618852459015,-84.35692622950819,-84.65766393442622,-84.95840163934426,-85.2591393442623,-85.55987704918033,-85.86061475409836,-86.16135245901638,-86.46209016393442,-86.76282786885245,-87.06356557377049,-87.36430327868852,-87.66504098360656,-87.9657786885246,-88.26651639344261,-88.56725409836065,-88.86799180327868,-89.16872950819672,-89.46946721311475,-89.77020491803279,-90.07094262295081,-90.37168032786884,-90.67241803278688,-90.97315573770491,-91.27389344262295,-91.57463114754098,-91.87536885245902,-92.17610655737704,-92.47684426229507,-92.77758196721311,-93.07831967213114,-93.37905737704918,-93.67979508196721,-93.98053278688525,-94.28127049180327,-94.5820081967213,-94.88274590163934,-95.18348360655737,-95.48422131147541,-95.78495901639344,-96.08569672131146,-96.3864344262295,-96.68717213114753,-96.98790983606557,-97.2886475409836,-97.58938524590164,-97.89012295081967,-98.1908606557377,-98.49159836065573,-98.79233606557376,-99.0930737704918,-99.39381147540983,-99.69454918032787,-99.9952868852459,-100.29602459016392,-100.59676229508196,-100.8975,-101.19823770491803,-101.49897540983606,-101.7997131147541,-102.10045081967213,-102.40118852459015,-102.70192622950819,-103.00266393442622,-103.30340163934426,-103.6041393442623,-103.90487704918033,-104.20561475409835,-104.50635245901638,-104.80709016393442,-105.10782786885245,-105.40856557377049,-105.70930327868852,-106.01004098360656,-106.31077868852458,-106.61151639344261,-106.91225409836065,-107.21299180327868,-107.51372950819672,-107.81446721311475,-108.11520491803279,-108.41594262295081,-108.71668032786884,-109.01741803278688,-109.31815573770491,-109.61889344262295,-109.91963114754098,-110.22036885245902,-110.52110655737704,-110.82184426229507,-111.12258196721311,-111.42331967213114,-111.72405737704918,-112.02479508196721,-112.32553278688523,-112.62627049180327,-112.9270081967213,-113.22774590163934,-113.52848360655737,-113.82922131147541,-114.12995901639344,-114.43069672131146,-114.7314344262295,-115.03217213114753,-115.33290983606557,-115.6336475409836,-115.93438524590164,-116.23512295081967,-116.5358606557377,-116.83659836065573,-117.13733606557376,-117.4380737704918,-117.73881147540983,-118.03954918032787,-118.3402868852459,-118.64102459016392,-118.94176229508196,-119.24249999999999,-119.54323770491803,-119.84397540983606,-120.1447131147541,-120.44545081967212,-120.74618852459015,-121.04692622950819,-121.34766393442622,-121.64840163934426,-121.94913934426229,-122.24987704918033,-122.55061475409835,-122.85135245901638,-123.15209016393442,-123.45282786885245,-123.75356557377049,-124.05430327868852,-124.35504098360656,-124.65577868852458,-124.95651639344261,-125.25725409836065,-125.55799180327868,-125.85872950819672,-126.15946721311475,-126.46020491803279,-126.76094262295081,-127.06168032786884,-127.36241803278688,-127.66315573770491,-127.96389344262293,-128.26463114754097,-128.565368852459,-128.86610655737704,-129.16684426229506,-129.4675819672131,-129.76831967213113,-130.06905737704915,-130.3697950819672,-130.67053278688522,-130.97127049180327,-131.2720081967213,-131.5727459016393,-131.87348360655736,-132.17422131147538,-132.47495901639343,-132.77569672131145,-133.0764344262295,-133.37717213114752,-133.67790983606554,-133.9786475409836,-134.2793852459016,-134.58012295081966,-134.88086065573768,-135.18159836065573,-135.48233606557375,-135.78307377049177,-136.08381147540982,-136.38454918032784,-136.6852868852459,-136.9860245901639,-137.28676229508196,-137.58749999999998,-137.888237704918,-138.18897540983605,-138.48971311475407,-138.79045081967212,-139.09118852459014,-139.3919262295082,-139.6926639344262,-139.99340163934423,-140.29413934426228,-140.5948770491803,-140.89561475409835,-141.19635245901637,-141.49709016393442,-141.79782786885244,-142.09856557377046,-142.3993032786885,-142.70004098360653,-143.00077868852458,-143.3015163934426,-143.60225409836065,-143.90299180327867,-144.2037295081967,-144.50446721311474,-144.80520491803276,-145.1059426229508,-145.40668032786883,-145.70741803278688,-146.0081557377049,-146.30889344262292,-146.60963114754097,-146.910368852459,-147.21110655737704,-147.51184426229506,-147.81258196721308,-148.11331967213113,-148.41405737704915,-148.7147950819672,-149.01553278688522,-149.31627049180327,-149.6170081967213,-149.9177459016393,-150.21848360655736,-150.51922131147538,-150.81995901639343,-151.12069672131145,-151.4214344262295,-151.72217213114752,-152.02290983606554,-152.3236475409836,-152.6243852459016,-152.92512295081966,-153.22586065573768,-153.52659836065573,-153.82733606557375,-154.12807377049177,-154.42881147540982,-154.72954918032784,-155.03028688524589,-155.3310245901639,-155.63176229508196,-155.93249999999998,-156.233237704918,-156.53397540983605,-156.83471311475407,-157.13545081967212,-157.43618852459014,-157.73692622950819,-158.0376639344262,-158.33840163934423,-158.63913934426228,-158.9398770491803,-159.24061475409835,-159.54135245901637,-159.84209016393442,-160.14282786885244,-160.44356557377046,-160.7443032786885,-161.04504098360653,-161.34577868852458,-161.6465163934426,-161.94725409836062,-162.24799180327867,-162.5487295081967,-162.84946721311474,-163.15020491803276,-163.4509426229508,-163.75168032786883,-164.05241803278685,-164.3531557377049,-164.65389344262292,-164.95463114754097,-165.255368852459,-165.55610655737703,-165.85684426229506,-166.15758196721308,-166.45831967213113,-166.75905737704915,-167.0597950819672,-167.36053278688522,-167.66127049180326,-167.96200819672129,-168.2627459016393,-168.56348360655736,-168.86422131147538,-169.16495901639342,-169.46569672131145,-169.7664344262295,-170.06717213114752,-170.36790983606554,-170.66864754098359,-170.9693852459016,-171.27012295081965,-171.57086065573768,-171.87159836065572,-172.17233606557375,-172.47307377049177,-172.77381147540981,-173.07454918032784,-173.37528688524588,-173.6760245901639,-173.97676229508195,-174.27749999999997,-174.578237704918,-174.87897540983604,-175.17971311475407,-175.48045081967211,-175.78118852459014,-176.08192622950818,-176.3826639344262,-176.68340163934423,-176.98413934426227,-177.2848770491803,-177.58561475409834,-177.88635245901636,-178.18709016393439,-178.48782786885243,-178.78856557377046,-179.0893032786885,-179.39004098360653,-179.69077868852457,-179.9915163934426,-180.29225409836062,-180.59299180327866,-180.89372950819669,-181.19446721311473,-181.49520491803275,-181.7959426229508,-182.09668032786882,-182.39741803278685,-182.6981557377049,-182.99889344262292,-183.29963114754096,-183.60036885245898,-183.90110655737703,-184.20184426229505,-184.50258196721308,-184.80331967213112,-185.10405737704914,-185.4047950819672,-185.70553278688521,-186.00627049180326,-186.30700819672128,-186.6077459016393,-186.90848360655735,-187.20922131147537,-187.50995901639342,-187.81069672131144,-188.1114344262295,-188.4121721311475,-188.71290983606553,-189.01364754098358,-189.3143852459016,-189.61512295081965,-189.91586065573767,-190.21659836065572,-190.51733606557374,-190.81807377049176,-191.1188114754098,-191.41954918032783,-191.72028688524588,-192.0210245901639,-192.32176229508192,-192.62249999999997,-192.923237704918,-193.22397540983604,-193.52471311475406,-193.8254508196721,-194.12618852459013,-194.42692622950815,-194.7276639344262,-195.02840163934422,-195.32913934426227,-195.6298770491803,-195.93061475409834,-196.23135245901636,-196.53209016393438,-196.83282786885243,-197.13356557377045,-197.4343032786885,-197.73504098360652,-198.03577868852457,-198.3365163934426,-198.63725409836061,-198.93799180327866,-199.23872950819668,-199.53946721311473,-199.84020491803275,-200.1409426229508,-200.44168032786882,-200.74241803278684,-201.0431557377049,-201.3438934426229,-201.64463114754096,-201.94536885245898,-202.24610655737703,-202.54684426229505,-202.84758196721307,-203.14831967213112,-203.44905737704914,-203.7497950819672,-204.0505327868852,-204.35127049180326,-204.65200819672128,-204.9527459016393,-205.25348360655735,-205.55422131147537,-205.85495901639342,-206.15569672131144,-206.4564344262295,-206.7571721311475,-207.05790983606553,-207.35864754098358,-207.6593852459016,-207.96012295081965,-208.26086065573767,-208.5615983606557,-208.86233606557374,-209.16307377049176,-209.4638114754098,-209.76454918032783,-210.06528688524588,-210.3660245901639,-210.66676229508192,-210.96749999999997,-211.268237704918,-211.56897540983604,-211.86971311475406,-212.1704508196721,-212.47118852459013,-212.77192622950815,-213.0726639344262,-213.37340163934422,-213.67413934426227,-213.9748770491803,-214.27561475409834,-214.57635245901636,-214.87709016393438,-215.17782786885243,-215.47856557377045,-215.7793032786885,-216.08004098360652,-216.38077868852457,-216.6815163934426,-216.9822540983606,-217.28299180327866,-217.58372950819668,-217.88446721311473,-218.18520491803275,-218.4859426229508,-218.78668032786882,-219.08741803278684,-219.3881557377049,-219.6888934426229,-219.98963114754096,-220.29036885245898,-220.59110655737703,-220.89184426229505,-221.19258196721307,-221.49331967213112,-221.79405737704914,-222.0947950819672,-222.3955327868852,-222.69627049180326,-222.99700819672128,-223.2977459016393,-223.59848360655735,-223.89922131147537,-224.19995901639342,-224.50069672131144,-224.80143442622946,-225.1021721311475,-225.40290983606553,-225.70364754098358,-226.0043852459016,-226.30512295081965,-226.60586065573767,-226.9065983606557,-227.20733606557374,-227.50807377049176,-227.8088114754098,-228.10954918032783,-228.41028688524588,-228.7110245901639,-229.01176229508192,-229.31249999999997,-229.613237704918,-229.91397540983604,-230.21471311475406,-230.5154508196721,-230.81618852459013,-231.11692622950815,-231.4176639344262,-231.71840163934422,-232.01913934426227,-232.3198770491803,-232.62061475409834,-232.92135245901636,-233.22209016393438,-233.52282786885243,-233.82356557377045,-234.1243032786885,-234.42504098360652,-234.72577868852457,-235.0265163934426,-235.3272540983606,-235.62799180327866,-235.92872950819668,-236.22946721311473,-236.53020491803275,-236.8309426229508,-237.13168032786882,-237.43241803278684,-237.7331557377049,-238.0338934426229,-238.33463114754096,-238.63536885245898,-238.936106557377,-239.23684426229505,-239.53758196721307,-239.83831967213112,-240.13905737704914,-240.4397950819672,-240.7405327868852,-241.04127049180323,-241.34200819672128,-241.6427459016393,-241.94348360655735,-242.24422131147537,-242.54495901639342,-242.84569672131144,-243.14643442622946,-243.4471721311475,-243.74790983606553,-244.04864754098358,-244.3493852459016,-244.65012295081965,-244.95086065573767,-245.2515983606557,-245.55233606557374,-245.85307377049176,-246.1538114754098,-246.45454918032783,-246.75528688524588,-247.0560245901639,-247.35676229508192,-247.65749999999997,-247.958237704918,-248.25897540983604,-248.55971311475406,-248.8604508196721,-249.16118852459013,-249.46192622950815,-249.7626639344262,-250.06340163934422,-250.36413934426227,-250.6648770491803,-250.96561475409834,-251.26635245901636,-251.56709016393438,-251.86782786885243,-252.16856557377045,-252.4693032786885,-252.77004098360652,-253.07077868852457,-253.3715163934426,-253.6722540983606,-253.97299180327866,-254.27372950819668,-254.57446721311473,-254.87520491803275,-255.17594262295077,-255.47668032786882,-255.77741803278684,-256.0781557377049,-256.37889344262294,-256.679631147541,-256.98036885245904,-257.28110655737703,-257.5818442622951,-257.8825819672131,-258.1833196721311,-258.48405737704917,-258.7847950819672,-259.08553278688527,-259.38627049180326,-259.6870081967213,-259.98774590163936,-260.28848360655735,-260.5892213114754,-260.88995901639345,-261.1906967213115,-261.4914344262295,-261.79217213114754,-262.0929098360656,-262.3936475409836,-262.69438524590163,-262.9951229508197,-263.29586065573767,-263.5965983606557,-263.89733606557377,-264.1980737704918,-264.4988114754098,-264.79954918032786,-265.1002868852459,-265.4010245901639,-265.70176229508195,-266.0025,-266.30323770491805,-266.60397540983604,-266.9047131147541,-267.20545081967214,-267.50618852459013,-267.8069262295082,-268.1076639344262,-268.4084016393443,-268.70913934426227,-269.0098770491803,-269.31061475409837,-269.61135245901636,-269.9120901639344,-270.21282786885246,-270.5135655737705,-270.8143032786885,-271.11504098360655,-271.4157786885246,-271.7165163934426,-272.01725409836064,-272.3179918032787,-272.61872950819674,-272.91946721311473,-273.2202049180328,-273.5209426229508,-273.8216803278688,-274.12241803278687,-274.4231557377049,-274.72389344262297,-275.02463114754096,-275.325368852459,-275.62610655737706,-275.92684426229505,-276.2275819672131,-276.52831967213115,-276.8290573770492,-277.1297950819672,-277.43053278688524,-277.7312704918033,-278.0320081967213,-278.3327459016393,-278.6334836065574,-278.9342213114754,-279.2349590163934,-279.53569672131147,-279.8364344262295,-280.1371721311475,-280.43790983606556,-280.7386475409836,-281.03938524590166,-281.34012295081965,-281.6408606557377,-281.94159836065575,-282.24233606557374,-282.5430737704918,-282.84381147540984,-283.1445491803279,-283.4452868852459,-283.7460245901639,-284.046762295082,-284.34749999999997,-284.648237704918,-284.94897540983607,-285.2497131147541,-285.5504508196721,-285.85118852459016,-286.1519262295082,-286.4526639344262,-286.75340163934425,-287.0541393442623,-287.35487704918035,-287.65561475409834,-287.9563524590164,-288.25709016393444,-288.5578278688524,-288.8585655737705,-289.1593032786885,-289.4600409836066,-289.76077868852457,-290.0615163934426,-290.36225409836067,-290.66299180327866,-290.9637295081967,-291.26446721311476,-291.5652049180328,-291.8659426229508,-292.16668032786885,-292.4674180327869,-292.7681557377049,-293.06889344262294,-293.369631147541)
counts=c(0.0, 0.0,0.0,0.0,0.0,0.0,0.0,0.0,0.0,0.0,0.0,0.0,0.0,0.0,0.0,0.0,0.0,0.0,0.0,0.0,0.0,0.0,0.0,0.0,0.0,0.0,0.0,0.0,0.0,0.0,0.0,0.0,0.0,0.0,0.0,0.0,0.0,0.0,0.0,0.0,0.0,0.0,0.0,0.0,0.0,0.0,0.0,0.0,0.0,0.0,0.0,0.0,0.0,0.0,0.0,0.0,0.0,0.0,0.0,0.0,0.0,0.0,0.0,0.0,0.0,0.0,0.0,0.0,0.0,0.0,0.0,0.0,0.0,0.0,0.0,0.0,0.0,0.0,0.0,0.0,0.0,0.0,0.0,0.0,0.0,0.0,0.0,0.0,0.0,0.0,0.0,0.0,0.0,0.0,0.0,0.0,0.0,0.0,0.0,0.0,0.0,0.0,0.0,0.0,0.0,0.0,0.0,0.0,0.0,0.0,0.0,0.0,0.0,0.0,0.0,0.0,0.0,0.0,0.0,0.0,0.0,0.0,0.0,0.0,0.0,0.0,0.0,0.0,0.0,0.0,0.0,0.0,0.0,0.0,0.0,0.0,0.0,0.0,0.0,0.0,0.0,0.0,0.0,0.0,0.0,0.0,0.0,0.0,0.0,0.0,0.0,0.0,0.0,0.0,0.0,0.0,0.0,0.0,0.0,0.0,0.0,0.0,0.0,0.0,0.0,0.0,0.0,0.0,0.0,0.0,0.0,0.0,0.0,0.0,0.0,0.0,0.0,0.0,0.0,0.0,0.0,0.0,0.0,0.0,0.0,0.0,0.0,0.0,0.0,0.0,0.0,0.0,0.0,0.0,0.0,0.0,0.0,0.0,0.0,0.0,0.0,0.0,0.0,0.0,0.0,0.0,0.0,0.0,0.0,0.0,0.0,0.0,0.0,0.0,0.0,0.0,0.0,0.0,0.0,0.0,0.0,0.0,0.0,0.0,0.0,0.0,0.0,0.0,0.0,0.0,0.0,0.0,0.0,0.0,0.0,0.0,0.0,0.0,0.0,0.0,0.0,0.0,0.0,0.0,0.0,0.0,0.0,0.0,0.0,0.0,0.0,0.0,0.0,0.0,0.0,0.0,0.0,0.0,0.0,0.0,0.0,0.0,0.0,0.0,0.0,0.0,0.0,0.0,0.0,0.0,0.0,0.0,0.0,0.0,0.0,0.0,0.0,0.0,0.0,0.0,0.0,0.0,0.0,0.0,0.0,0.0,0.0,0.0,0.0,0.0,0.0,0.0,0.0,0.0,0.0,0.0,0.0,0.0,0.0,0.0,0.0,0.0,0.0,0.0,0.0,0.0,0.0,0.0,0.0,0.0,0.0,0.0,0.0,0.0,0.0,0.0,0.0,0.0,0.0,0.0,0.0,0.0,0.0,0.0,0.0,0.0,0.0,0.0,0.0,0.0,0.0,0.0,0.0,0.0,0.0,0.0,0.0,0.0,0.0,0.0,0.0,0.0,0.0,0.0,0.0,0.0,0.0,0.0,0.0,0.0,0.0,0.0,0.0,0.0,0.0,0.0,0.0,0.0,0.0,0.0,0.0,0.0,0.0,0.0,0.0,0.0,0.0,0.0,0.0,0.0,0.0,0.0,0.0,0.0,0.0,0.0,0.0,0.0,0.0,0.0,0.0,0.0,0.0,0.0,0.0,0.0,0.0,0.0,0.0,0.0,0.0,0.0,0.0,0.0,0.0,0.0,0.0,0.0,0.0,0.0,0.0,0.0,0.0,0.0,0.0,0.0,0.0,0.0,0.0,0.0,0.0,0.0,0.0,0.0,0.0,0.0,0.0,0.0,0.0,0.0,0.0,0.0,0.0,0.0,0.0,0.0,0.0,0.0,0.0,0.0,0.0,0.0,0.0,0.0,0.0,0.0,0.0,0.0,0.0,0.0,0.0,0.0,0.0,0.0,0.0,0.0,0.0,0.0,0.0,0.0,0.0,0.0,0.0,0.0,0.0,0.0,0.0,0.0,0.0,0.0,0.0,0.0,0.0,0.0,0.0,0.0,0.0,0.0,0.0,0.0,0.0,0.0,0.0,0.0,0.0,0.0,0.0,0.0,0.0,0.0,0.0,0.0,0.0,0.0,0.0,0.0,0.0,0.0,0.0,0.0,0.0,0.0,0.0,0.0,0.0,0.0,0.0,0.0,0.0,0.0,0.0,0.0,0.0,0.0,0.0,0.0,0.0,0.0,0.0,0.0,0.0,0.0,0.0,0.0,0.0,0.0,0.0,0.0,0.0,0.0,0.0,0.0,0.0,0.0,0.0,0.0,0.0,0.0,0.0,0.0,0.0,0.0,0.0,0.0,0.0,0.0,0.0,0.0,0.0,0.0,0.0,0.0,0.0,0.0,0.0,0.0,0.0,0.0,0.0,0.0,0.0,0.0,0.0,0.0,0.0,0.0,0.0,0.0,0.0,0.0,0.0,0.0,0.0,0.0,0.0,0.0,0.0,0.0,0.0,0.0,0.0,0.0,0.0,0.0,0.0,0.0,0.0,0.0,0.0,0.0,0.0,0.0,0.0,0.0,0.0,0.0,0.0,0.0,0.0,0.0,0.0,0.0,0.0,0.0,0.0,0.0,0.0,0.0,0.0,0.0,0.0,0.0,0.0,0.0,0.0,0.0,0.0,0.0,0.0,0.0,0.0,0.0,0.0,0.0,0.0,0.0,0.0,0.0,0.0,0.0,0.0,0.0,0.0,0.0,0.0,0.0,0.0,0.0,0.0,0.0,0.0,0.0,0.0,0.0,0.0,0.0,0.0,0.0,0.0,0.0,0.0,0.0,0.0,0.0,0.0,0.0,0.0,0.0,0.0,0.0,0.0,0.0,0.0,0.0,0.0,0.0,0.0,0.0,0.0,0.0,0.0,0.0,0.0,0.0,0.0,0.0,0.0,0.0,0.0,0.0,0.0,0.0,0.0,0.0,0.0,0.0,0.0,0.0,0.0,0.0,0.0,0.0,0.0,0.0,0.0,0.0,0.0003003003003003003,0.0011011011011011012,0.0017017017017017016,0.0008008008008008008,0.0016016016016016017,0.0015015015015015015,0.012012012012012012,0.014314314314314314,0.03063063063063063,0.04394394394394394,0.05025025025025025,0.042942942942942944,0.053753753753753755,0.026326326326326328,0.02002002002002002,0.00940940940940941,0.005705705705705706,0.005905905905905906,0.0036036036036036037,0.003003003003003003,0.0013013013013013013,0.0012012012012012011,0.0017017017017017016,0.001001001001001001,0.0002002002002002002,0.0005005005005005005,0.0002002002002002002,0.0007007007007007007,0.001001001001001001,0.0002002002002002002,0.0004004004004004004,0.0003003003003003003,0.0005005005005005005,0.0002002002002002002,0.0001001001001001001,0.0001001001001001001,0.0003003003003003003,0.0002002002002002002,0.0003003003003003003,0.0001001001001001001,0.0,0.0003003003003003003,0.0,0.0003003003003003003,0.0,0.0001001001001001001,0.0001001001001001001,0.0003003003003003003,0.0007007007007007007,0.0004004004004004004,0.0001001001001001001,0.0002002002002002002,0.0002002002002002002,0.0,0.0001001001001001001,0.0004004004004004004,0.0003003003003003003,0.0005005005005005005,0.0001001001001001001,0.0001001001001001001,0.0003003003003003003,0.0002002002002002002,0.0006006006006006006,0.0006006006006006006,0.0003003003003003003,0.0004004004004004004,0.0009009009009009009,0.0002002002002002002,0.0001001001001001001,0.0005005005005005005,0.0001001001001001001,0.0,0.0002002002002002002,0.0002002002002002002,0.0001001001001001001,0.0002002002002002002,0.0006006006006006006,0.0006006006006006006,0.0,0.0003003003003003003,0.0006006006006006006,0.0005005005005005005,0.0009009009009009009,0.0001001001001001001,0.0003003003003003003,0.0032032032032032033,0.002702702702702703,0.008408408408408409,0.012912912912912912,0.02252252252252252,0.03073073073073073,0.03993993993993994,0.04064064064064064,0.05455455455455455,0.07137137137137137,0.10490490490490491,0.11921921921921921,0.1068068068068068,0.08898898898898899,0.10260260260260261,0.0918918918918919,0.06546546546546547,0.015715715715715714,0.01041041041041041,0.0065065065065065065,0.0019019019019019018,0.0002002002002002002,0.0004004004004004004,0.0005005005005005005,0.0006006006006006006,0.0014014014014014013,0.0026026026026026027,0.0045045045045045045,0.00950950950950951,0.014114114114114115,0.1017017017017017,0.05455455455455455,0.007907907907907907,0.001001001001001001,0.0002002002002002002,0.0019019019019019018,0.010510510510510511,0.08108108108108109,0.05785785785785786,0.03023023023023023,0.012712712712712713,0.0032032032032032033,0.0022022022022022024,0.0016016016016016017,0.0012012012012012011,0.0008008008008008008,0.0009009009009009009,0.0011011011011011012,0.0007007007007007007,0.0005005005005005005,0.0015015015015015015,0.00980980980980981,0.026526526526526525,0.06116116116116116,0.06236236236236236,0.04374374374374374,0.02902902902902903,0.013513513513513514,0.005405405405405406,0.004104104104104104,0.0009009009009009009,0.0015015015015015015,0.003903903903903904,0.013413413413413414,0.1,0.3071071071071071,0.15875875875875875,0.01061061061061061,0.0009009009009009009,0.0003003003003003003,0.0001001001001001001,0.0003003003003003003,0.0055055055055055055,0.032332332332332334,0.2573573573573574,0.23683683683683684,0.17207207207207206,0.1021021021021021,0.06356356356356356,0.04034034034034034,0.026526526526526525,0.013713713713713714,0.009309309309309309,0.006306306306306306,0.005905905905905906,0.003103103103103103,0.0022022022022022024,0.0013013013013013013,0.0011011011011011012,0.0012012012012012011,0.0004004004004004004,0.0007007007007007007,0.0016016016016016017,0.002002002002002002,0.0019019019019019018,0.002902902902902903,0.0018018018018018018,0.0009009009009009009,0.0013013013013013013,0.0011011011011011012,0.0013013013013013013,0.0004004004004004004,0.0012012012012012011,0.0005005005005005005,0.0002002002002002002,0.0005005005005005005,0.0006006006006006006,0.0009009009009009009,0.0012012012012012011,0.0005005005005005005,0.0016016016016016017,0.0012012012012012011,0.0011011011011011012,0.0003003003003003003,0.0014014014014014013,0.0012012012012012011,0.0008008008008008008,0.0013013013013013013,0.0014014014014014013,0.0006006006006006006,0.0004004004004004004,0.0002002002002002002,0.0002002002002002002,0.0003003003003003003,0.0002002002002002002,0.0002002002002002002,0.0002002002002002002,0.0002002002002002002,0.0002002002002002002,0.0001001001001001001,0.0001001001001001001,0.001001001001001001,0.0006006006006006006,0.0008008008008008008,0.0004004004004004004,0.0003003003003003003,0.0007007007007007007,0.0036036036036036037,0.011011011011011011,0.01121121121121121,0.01001001001001001,0.006006006006006006,0.006306306306306306,0.005905905905905906,0.004604604604604604,0.002702702702702703,0.002002002002002002,0.0017017017017017016,0.0004004004004004004,0.0012012012012012011,0.0007007007007007007,0.0004004004004004004,0.0003003003003003003,0.0003003003003003003,0.0003003003003003003,0.0014014014014014013,0.0013013013013013013,0.0009009009009009009,0.0015015015015015015,0.0014014014014014013,0.0034034034034034033,0.003703703703703704,0.006006006006006006,0.014814814814814815,0.038238238238238235,0.17217217217217218,0.24344344344344343,0.33923923923923927,0.15005005005005004,0.026226226226226227,0.0002002002002002002,0.0045045045045045045,0.12102102102102102,0.2606606606606607,0.34814814814814815,0.13473473473473474,0.06066066066066066,0.01701701701701702,0.0013013013013013013,0.0014014014014014013,0.0022022022022022024,0.0036036036036036037,0.004004004004004004,0.006106106106106106,0.003903903903903904,0.0024024024024024023,0.0018018018018018018,0.0035035035035035035,0.005305305305305305,0.005105105105105105,0.004704704704704705,0.007307307307307307,0.003303303303303303,0.002002002002002002,0.0008008008008008008,0.0002002002002002002,0.0009009009009009009,0.0002002002002002002,0.0002002002002002002,0.0001001001001001001,0.0006006006006006006,0.0006006006006006006,0.0004004004004004004,0.0001001001001001001,0.0)
#mids=mids[58:length(mids)]
#counts=counts[58:length(counts)]

plot(c(seq(-290,0,by=1),0),rep(2,length(c(seq(290,0,by=-1),0))), xlab="", ylab="Frequency of shift in origination rate", xlim=c(-270,-230), ylim=c(0,0.35), type="l", col="white",lwd="1",las="1",cex.axis="1",cex.main="1",cex.lab="1",bty="n", main="A", axes=F)
rect(-323.2,-0.02,-298.9,300, col="white", border=NA)
rect(-298.9,-0.02,-272.95,300, col="whitesmoke", border=NA)
rect(-272.95,-0.02,-259.1,300, col="white", border=NA)
rect(-259.1,-0.02,-251.9,300, col="whitesmoke", border=NA)
rect(-251.9,-0.02,-247.2,300, col="white", border=NA)
rect(-247.2,-0.02,-237,300, col="whitesmoke", border=NA)
rect(-237,-0.02,-201.3,300, col="white", border=NA)
rect(-201.3,-0.02,-174.1,300, col="whitesmoke", border=NA)
rect(-174.1,-0.02,-163.5,300, col="white", border=NA)
rect(-163.5,-0.02,-145,300, col="whitesmoke", border=NA)
rect(-145,-0.02,-100.5,300, col="white", border=NA)
rect(-100.5,-0.02,-66,300, col="whitesmoke", border=NA)
rect(-66,-0.02,-56,300, col="white", border=NA)
rect(-56,-0.02,-33.9,300, col="whitesmoke", border=NA)
rect(-33.9,-0.02,-23.03,300, col="white", border=NA)
rect(-23.03,-0.02,-5.33,300, col="whitesmoke", border=NA)
rect(-5.33,-0.02,-2.58,300, col="white", border=NA)
rect(-2.58,-0.02,0,300, col="whitesmoke", border=NA)


rect(-261.28,-3,-259.51,300, col=alpha('#ffaf03',0.2), border=NA)
rect(-234.5,-3,-232,300, col=alpha('#ffaf03',0.2), border=NA)
abline(v=c(-251.902),col="red",lty="dashed",lwd="2")


axis(side=1, seq(-280, -220, by=10), col="black",col.axis="black",las=1)
axis(side=2, seq(0, 0.35, by=0.05), col="black",col.axis="black",las=2)
	
lines(mids,counts,type = 'h', lwd=5, col='#4c4cec')
bf2 = 0.0035002780145894346
bf6 = 0.025297999493227554
abline(h=bf2, lty=2)
abline(h=bf6, lty=2)

add_geochrono(0, -0.15)


# Frequency of shift in extinction rate
mids=c(-0.15036885245901638, -0.45110655737704913,-0.7518442622950818,-1.0525819672131147,-1.3533196721311473,-1.6540573770491802,-1.954795081967213,-2.2555327868852455,-2.556270491803278,-2.857008196721311,-3.157745901639344,-3.4584836065573765,-3.759221311475409,-4.059959016393442,-4.3606967213114745,-4.6614344262295075,-4.962172131147541,-5.262909836065573,-5.563647540983606,-5.864385245901638,-6.165122950819671,-6.465860655737704,-6.7665983606557365,-7.06733606557377,-7.368073770491803,-7.668811475409835,-7.969549180327868,-8.270286885245902,-8.571024590163935,-8.871762295081966,-9.1725,-9.473237704918033,-9.773975409836066,-10.074713114754099,-10.37545081967213,-10.676188524590163,-10.976926229508196,-11.27766393442623,-11.578401639344262,-11.879139344262294,-12.179877049180327,-12.48061475409836,-12.781352459016393,-13.082090163934426,-13.38282786885246,-13.68356557377049,-13.984303278688524,-14.285040983606557,-14.58577868852459,-14.886516393442623,-15.187254098360654,-15.487991803278687,-15.78872950819672,-16.08946721311475,-16.390204918032783,-16.690942622950818,-16.99168032786885,-17.292418032786884,-17.593155737704915,-17.893893442622947,-18.19463114754098,-18.495368852459013,-18.796106557377048,-19.09684426229508,-19.39758196721311,-19.698319672131145,-19.999057377049176,-20.29979508196721,-20.600532786885243,-20.901270491803274,-21.20200819672131,-21.50274590163934,-21.803483606557375,-22.104221311475406,-22.404959016393438,-22.705696721311472,-23.006434426229504,-23.30717213114754,-23.60790983606557,-23.9086475409836,-24.209385245901636,-24.510122950819667,-24.810860655737702,-25.111598360655734,-25.41233606557377,-25.7130737704918,-26.01381147540983,-26.314549180327866,-26.615286885245897,-26.916024590163932,-27.216762295081963,-27.517499999999995,-27.81823770491803,-28.11897540983606,-28.419713114754096,-28.720450819672127,-29.02118852459016,-29.321926229508193,-29.622663934426225,-29.92340163934426,-30.22413934426229,-30.524877049180322,-30.825614754098357,-31.12635245901639,-31.427090163934423,-31.727827868852454,-32.028565573770486,-32.32930327868852,-32.630040983606555,-32.93077868852458,-33.23151639344262,-33.53225409836065,-33.83299180327868,-34.133729508196716,-34.43446721311475,-34.735204918032785,-35.03594262295081,-35.33668032786885,-35.63741803278688,-35.93815573770491,-36.238893442622945,-36.53963114754098,-36.84036885245901,-37.14110655737704,-37.44184426229508,-37.74258196721311,-38.04331967213114,-38.344057377049175,-38.64479508196721,-38.94553278688524,-39.24627049180327,-39.54700819672131,-39.84774590163934,-40.14848360655737,-40.449221311475405,-40.74995901639344,-41.05069672131147,-41.3514344262295,-41.65217213114754,-41.952909836065565,-42.2536475409836,-42.554385245901635,-42.85512295081967,-43.1558606557377,-43.45659836065573,-43.75733606557377,-44.058073770491795,-44.35881147540983,-44.659549180327865,-44.96028688524589,-45.26102459016393,-45.56176229508196,-45.8625,-46.163237704918025,-46.46397540983606,-46.764713114754095,-47.06545081967212,-47.36618852459016,-47.66692622950819,-47.96766393442622,-48.268401639344255,-48.56913934426229,-48.869877049180324,-49.17061475409835,-49.47135245901639,-49.77209016393442,-50.07282786885245,-50.373565573770485,-50.67430327868852,-50.975040983606554,-51.27577868852458,-51.57651639344262,-51.87725409836065,-52.17799180327868,-52.478729508196714,-52.77946721311475,-53.08020491803278,-53.38094262295081,-53.68168032786885,-53.98241803278688,-54.28315573770491,-54.583893442622944,-54.88463114754098,-55.18536885245901,-55.48610655737704,-55.78684426229508,-56.087581967213104,-56.38831967213114,-56.689057377049174,-56.98979508196721,-57.29053278688524,-57.59127049180327,-57.89200819672131,-58.192745901639334,-58.49348360655737,-58.794221311475404,-59.09495901639344,-59.39569672131147,-59.6964344262295,-59.997172131147536,-60.297909836065564,-60.5986475409836,-60.899385245901634,-61.20012295081966,-61.5008606557377,-61.80159836065573,-62.102336065573766,-62.403073770491794,-62.70381147540983,-63.004549180327864,-63.30528688524589,-63.606024590163926,-63.906762295081954,-64.2075,-64.50823770491803,-64.80897540983607,-65.1097131147541,-65.41045081967214,-65.71118852459016,-66.01192622950819,-66.31266393442623,-66.61340163934426,-66.9141393442623,-67.21487704918033,-67.51561475409837,-67.81635245901639,-68.11709016393442,-68.41782786885246,-68.71856557377049,-69.01930327868853,-69.32004098360656,-69.6207786885246,-69.92151639344262,-70.22225409836065,-70.52299180327869,-70.82372950819672,-71.12446721311476,-71.42520491803279,-71.72594262295083,-72.02668032786885,-72.32741803278688,-72.62815573770492,-72.92889344262295,-73.22963114754099,-73.53036885245902,-73.83110655737704,-74.13184426229508,-74.43258196721311,-74.73331967213115,-75.03405737704918,-75.33479508196721,-75.63553278688525,-75.93627049180327,-76.2370081967213,-76.53774590163934,-76.83848360655738,-77.13922131147541,-77.43995901639344,-77.74069672131148,-78.0414344262295,-78.34217213114754,-78.64290983606557,-78.9436475409836,-79.24438524590164,-79.54512295081967,-79.84586065573771,-80.14659836065573,-80.44733606557377,-80.7480737704918,-81.04881147540983,-81.34954918032787,-81.6502868852459,-81.95102459016393,-82.25176229508196,-82.5525,-82.85323770491803,-83.15397540983606,-83.4547131147541,-83.75545081967213,-84.05618852459015,-84.35692622950819,-84.65766393442622,-84.95840163934426,-85.2591393442623,-85.55987704918033,-85.86061475409836,-86.16135245901638,-86.46209016393442,-86.76282786885245,-87.06356557377049,-87.36430327868852,-87.66504098360656,-87.9657786885246,-88.26651639344261,-88.56725409836065,-88.86799180327868,-89.16872950819672,-89.46946721311475,-89.77020491803279,-90.07094262295081,-90.37168032786884,-90.67241803278688,-90.97315573770491,-91.27389344262295,-91.57463114754098,-91.87536885245902,-92.17610655737704,-92.47684426229507,-92.77758196721311,-93.07831967213114,-93.37905737704918,-93.67979508196721,-93.98053278688525,-94.28127049180327,-94.5820081967213,-94.88274590163934,-95.18348360655737,-95.48422131147541,-95.78495901639344,-96.08569672131146,-96.3864344262295,-96.68717213114753,-96.98790983606557,-97.2886475409836,-97.58938524590164,-97.89012295081967,-98.1908606557377,-98.49159836065573,-98.79233606557376,-99.0930737704918,-99.39381147540983,-99.69454918032787,-99.9952868852459,-100.29602459016392,-100.59676229508196,-100.8975,-101.19823770491803,-101.49897540983606,-101.7997131147541,-102.10045081967213,-102.40118852459015,-102.70192622950819,-103.00266393442622,-103.30340163934426,-103.6041393442623,-103.90487704918033,-104.20561475409835,-104.50635245901638,-104.80709016393442,-105.10782786885245,-105.40856557377049,-105.70930327868852,-106.01004098360656,-106.31077868852458,-106.61151639344261,-106.91225409836065,-107.21299180327868,-107.51372950819672,-107.81446721311475,-108.11520491803279,-108.41594262295081,-108.71668032786884,-109.01741803278688,-109.31815573770491,-109.61889344262295,-109.91963114754098,-110.22036885245902,-110.52110655737704,-110.82184426229507,-111.12258196721311,-111.42331967213114,-111.72405737704918,-112.02479508196721,-112.32553278688523,-112.62627049180327,-112.9270081967213,-113.22774590163934,-113.52848360655737,-113.82922131147541,-114.12995901639344,-114.43069672131146,-114.7314344262295,-115.03217213114753,-115.33290983606557,-115.6336475409836,-115.93438524590164,-116.23512295081967,-116.5358606557377,-116.83659836065573,-117.13733606557376,-117.4380737704918,-117.73881147540983,-118.03954918032787,-118.3402868852459,-118.64102459016392,-118.94176229508196,-119.24249999999999,-119.54323770491803,-119.84397540983606,-120.1447131147541,-120.44545081967212,-120.74618852459015,-121.04692622950819,-121.34766393442622,-121.64840163934426,-121.94913934426229,-122.24987704918033,-122.55061475409835,-122.85135245901638,-123.15209016393442,-123.45282786885245,-123.75356557377049,-124.05430327868852,-124.35504098360656,-124.65577868852458,-124.95651639344261,-125.25725409836065,-125.55799180327868,-125.85872950819672,-126.15946721311475,-126.46020491803279,-126.76094262295081,-127.06168032786884,-127.36241803278688,-127.66315573770491,-127.96389344262293,-128.26463114754097,-128.565368852459,-128.86610655737704,-129.16684426229506,-129.4675819672131,-129.76831967213113,-130.06905737704915,-130.3697950819672,-130.67053278688522,-130.97127049180327,-131.2720081967213,-131.5727459016393,-131.87348360655736,-132.17422131147538,-132.47495901639343,-132.77569672131145,-133.0764344262295,-133.37717213114752,-133.67790983606554,-133.9786475409836,-134.2793852459016,-134.58012295081966,-134.88086065573768,-135.18159836065573,-135.48233606557375,-135.78307377049177,-136.08381147540982,-136.38454918032784,-136.6852868852459,-136.9860245901639,-137.28676229508196,-137.58749999999998,-137.888237704918,-138.18897540983605,-138.48971311475407,-138.79045081967212,-139.09118852459014,-139.3919262295082,-139.6926639344262,-139.99340163934423,-140.29413934426228,-140.5948770491803,-140.89561475409835,-141.19635245901637,-141.49709016393442,-141.79782786885244,-142.09856557377046,-142.3993032786885,-142.70004098360653,-143.00077868852458,-143.3015163934426,-143.60225409836065,-143.90299180327867,-144.2037295081967,-144.50446721311474,-144.80520491803276,-145.1059426229508,-145.40668032786883,-145.70741803278688,-146.0081557377049,-146.30889344262292,-146.60963114754097,-146.910368852459,-147.21110655737704,-147.51184426229506,-147.81258196721308,-148.11331967213113,-148.41405737704915,-148.7147950819672,-149.01553278688522,-149.31627049180327,-149.6170081967213,-149.9177459016393,-150.21848360655736,-150.51922131147538,-150.81995901639343,-151.12069672131145,-151.4214344262295,-151.72217213114752,-152.02290983606554,-152.3236475409836,-152.6243852459016,-152.92512295081966,-153.22586065573768,-153.52659836065573,-153.82733606557375,-154.12807377049177,-154.42881147540982,-154.72954918032784,-155.03028688524589,-155.3310245901639,-155.63176229508196,-155.93249999999998,-156.233237704918,-156.53397540983605,-156.83471311475407,-157.13545081967212,-157.43618852459014,-157.73692622950819,-158.0376639344262,-158.33840163934423,-158.63913934426228,-158.9398770491803,-159.24061475409835,-159.54135245901637,-159.84209016393442,-160.14282786885244,-160.44356557377046,-160.7443032786885,-161.04504098360653,-161.34577868852458,-161.6465163934426,-161.94725409836062,-162.24799180327867,-162.5487295081967,-162.84946721311474,-163.15020491803276,-163.4509426229508,-163.75168032786883,-164.05241803278685,-164.3531557377049,-164.65389344262292,-164.95463114754097,-165.255368852459,-165.55610655737703,-165.85684426229506,-166.15758196721308,-166.45831967213113,-166.75905737704915,-167.0597950819672,-167.36053278688522,-167.66127049180326,-167.96200819672129,-168.2627459016393,-168.56348360655736,-168.86422131147538,-169.16495901639342,-169.46569672131145,-169.7664344262295,-170.06717213114752,-170.36790983606554,-170.66864754098359,-170.9693852459016,-171.27012295081965,-171.57086065573768,-171.87159836065572,-172.17233606557375,-172.47307377049177,-172.77381147540981,-173.07454918032784,-173.37528688524588,-173.6760245901639,-173.97676229508195,-174.27749999999997,-174.578237704918,-174.87897540983604,-175.17971311475407,-175.48045081967211,-175.78118852459014,-176.08192622950818,-176.3826639344262,-176.68340163934423,-176.98413934426227,-177.2848770491803,-177.58561475409834,-177.88635245901636,-178.18709016393439,-178.48782786885243,-178.78856557377046,-179.0893032786885,-179.39004098360653,-179.69077868852457,-179.9915163934426,-180.29225409836062,-180.59299180327866,-180.89372950819669,-181.19446721311473,-181.49520491803275,-181.7959426229508,-182.09668032786882,-182.39741803278685,-182.6981557377049,-182.99889344262292,-183.29963114754096,-183.60036885245898,-183.90110655737703,-184.20184426229505,-184.50258196721308,-184.80331967213112,-185.10405737704914,-185.4047950819672,-185.70553278688521,-186.00627049180326,-186.30700819672128,-186.6077459016393,-186.90848360655735,-187.20922131147537,-187.50995901639342,-187.81069672131144,-188.1114344262295,-188.4121721311475,-188.71290983606553,-189.01364754098358,-189.3143852459016,-189.61512295081965,-189.91586065573767,-190.21659836065572,-190.51733606557374,-190.81807377049176,-191.1188114754098,-191.41954918032783,-191.72028688524588,-192.0210245901639,-192.32176229508192,-192.62249999999997,-192.923237704918,-193.22397540983604,-193.52471311475406,-193.8254508196721,-194.12618852459013,-194.42692622950815,-194.7276639344262,-195.02840163934422,-195.32913934426227,-195.6298770491803,-195.93061475409834,-196.23135245901636,-196.53209016393438,-196.83282786885243,-197.13356557377045,-197.4343032786885,-197.73504098360652,-198.03577868852457,-198.3365163934426,-198.63725409836061,-198.93799180327866,-199.23872950819668,-199.53946721311473,-199.84020491803275,-200.1409426229508,-200.44168032786882,-200.74241803278684,-201.0431557377049,-201.3438934426229,-201.64463114754096,-201.94536885245898,-202.24610655737703,-202.54684426229505,-202.84758196721307,-203.14831967213112,-203.44905737704914,-203.7497950819672,-204.0505327868852,-204.35127049180326,-204.65200819672128,-204.9527459016393,-205.25348360655735,-205.55422131147537,-205.85495901639342,-206.15569672131144,-206.4564344262295,-206.7571721311475,-207.05790983606553,-207.35864754098358,-207.6593852459016,-207.96012295081965,-208.26086065573767,-208.5615983606557,-208.86233606557374,-209.16307377049176,-209.4638114754098,-209.76454918032783,-210.06528688524588,-210.3660245901639,-210.66676229508192,-210.96749999999997,-211.268237704918,-211.56897540983604,-211.86971311475406,-212.1704508196721,-212.47118852459013,-212.77192622950815,-213.0726639344262,-213.37340163934422,-213.67413934426227,-213.9748770491803,-214.27561475409834,-214.57635245901636,-214.87709016393438,-215.17782786885243,-215.47856557377045,-215.7793032786885,-216.08004098360652,-216.38077868852457,-216.6815163934426,-216.9822540983606,-217.28299180327866,-217.58372950819668,-217.88446721311473,-218.18520491803275,-218.4859426229508,-218.78668032786882,-219.08741803278684,-219.3881557377049,-219.6888934426229,-219.98963114754096,-220.29036885245898,-220.59110655737703,-220.89184426229505,-221.19258196721307,-221.49331967213112,-221.79405737704914,-222.0947950819672,-222.3955327868852,-222.69627049180326,-222.99700819672128,-223.2977459016393,-223.59848360655735,-223.89922131147537,-224.19995901639342,-224.50069672131144,-224.80143442622946,-225.1021721311475,-225.40290983606553,-225.70364754098358,-226.0043852459016,-226.30512295081965,-226.60586065573767,-226.9065983606557,-227.20733606557374,-227.50807377049176,-227.8088114754098,-228.10954918032783,-228.41028688524588,-228.7110245901639,-229.01176229508192,-229.31249999999997,-229.613237704918,-229.91397540983604,-230.21471311475406,-230.5154508196721,-230.81618852459013,-231.11692622950815,-231.4176639344262,-231.71840163934422,-232.01913934426227,-232.3198770491803,-232.62061475409834,-232.92135245901636,-233.22209016393438,-233.52282786885243,-233.82356557377045,-234.1243032786885,-234.42504098360652,-234.72577868852457,-235.0265163934426,-235.3272540983606,-235.62799180327866,-235.92872950819668,-236.22946721311473,-236.53020491803275,-236.8309426229508,-237.13168032786882,-237.43241803278684,-237.7331557377049,-238.0338934426229,-238.33463114754096,-238.63536885245898,-238.936106557377,-239.23684426229505,-239.53758196721307,-239.83831967213112,-240.13905737704914,-240.4397950819672,-240.7405327868852,-241.04127049180323,-241.34200819672128,-241.6427459016393,-241.94348360655735,-242.24422131147537,-242.54495901639342,-242.84569672131144,-243.14643442622946,-243.4471721311475,-243.74790983606553,-244.04864754098358,-244.3493852459016,-244.65012295081965,-244.95086065573767,-245.2515983606557,-245.55233606557374,-245.85307377049176,-246.1538114754098,-246.45454918032783,-246.75528688524588,-247.0560245901639,-247.35676229508192,-247.65749999999997,-247.958237704918,-248.25897540983604,-248.55971311475406,-248.8604508196721,-249.16118852459013,-249.46192622950815,-249.7626639344262,-250.06340163934422,-250.36413934426227,-250.6648770491803,-250.96561475409834,-251.26635245901636,-251.56709016393438,-251.86782786885243,-252.16856557377045,-252.4693032786885,-252.77004098360652,-253.07077868852457,-253.3715163934426,-253.6722540983606,-253.97299180327866,-254.27372950819668,-254.57446721311473,-254.87520491803275,-255.17594262295077,-255.47668032786882,-255.77741803278684,-256.0781557377049,-256.37889344262294,-256.679631147541,-256.98036885245904,-257.28110655737703,-257.5818442622951,-257.8825819672131,-258.1833196721311,-258.48405737704917,-258.7847950819672,-259.08553278688527,-259.38627049180326,-259.6870081967213,-259.98774590163936,-260.28848360655735,-260.5892213114754,-260.88995901639345,-261.1906967213115,-261.4914344262295,-261.79217213114754,-262.0929098360656,-262.3936475409836,-262.69438524590163,-262.9951229508197,-263.29586065573767,-263.5965983606557,-263.89733606557377,-264.1980737704918,-264.4988114754098,-264.79954918032786,-265.1002868852459,-265.4010245901639,-265.70176229508195,-266.0025,-266.30323770491805,-266.60397540983604,-266.9047131147541,-267.20545081967214,-267.50618852459013,-267.8069262295082,-268.1076639344262,-268.4084016393443,-268.70913934426227,-269.0098770491803,-269.31061475409837,-269.61135245901636,-269.9120901639344,-270.21282786885246,-270.5135655737705,-270.8143032786885,-271.11504098360655,-271.4157786885246,-271.7165163934426,-272.01725409836064,-272.3179918032787,-272.61872950819674,-272.91946721311473,-273.2202049180328,-273.5209426229508,-273.8216803278688,-274.12241803278687,-274.4231557377049,-274.72389344262297,-275.02463114754096,-275.325368852459,-275.62610655737706,-275.92684426229505,-276.2275819672131,-276.52831967213115,-276.8290573770492,-277.1297950819672,-277.43053278688524,-277.7312704918033,-278.0320081967213,-278.3327459016393,-278.6334836065574,-278.9342213114754,-279.2349590163934,-279.53569672131147,-279.8364344262295,-280.1371721311475,-280.43790983606556,-280.7386475409836,-281.03938524590166,-281.34012295081965,-281.6408606557377,-281.94159836065575,-282.24233606557374,-282.5430737704918,-282.84381147540984,-283.1445491803279,-283.4452868852459,-283.7460245901639,-284.046762295082,-284.34749999999997,-284.648237704918,-284.94897540983607,-285.2497131147541,-285.5504508196721,-285.85118852459016,-286.1519262295082,-286.4526639344262,-286.75340163934425,-287.0541393442623,-287.35487704918035,-287.65561475409834,-287.9563524590164,-288.25709016393444,-288.5578278688524,-288.8585655737705,-289.1593032786885,-289.4600409836066,-289.76077868852457,-290.0615163934426,-290.36225409836067,-290.66299180327866,-290.9637295081967,-291.26446721311476,-291.5652049180328,-291.8659426229508,-292.16668032786885,-292.4674180327869,-292.7681557377049,-293.06889344262294,-293.369631147541)
counts=c(0.0, 0.0,0.0,0.0,0.0,0.0,0.0,0.0,0.0,0.0,0.0,0.0,0.0,0.0,0.0,0.0,0.0,0.0,0.0,0.0,0.0,0.0,0.0,0.0,0.0,0.0,0.0,0.0,0.0,0.0,0.0,0.0,0.0,0.0,0.0,0.0,0.0,0.0,0.0,0.0,0.0,0.0,0.0,0.0,0.0,0.0,0.0,0.0,0.0,0.0,0.0,0.0,0.0,0.0,0.0,0.0,0.0,0.0,0.0,0.0,0.0,0.0,0.0,0.0,0.0,0.0,0.0,0.0,0.0,0.0,0.0,0.0,0.0,0.0,0.0,0.0,0.0,0.0,0.0,0.0,0.0,0.0,0.0,0.0,0.0,0.0,0.0,0.0,0.0,0.0,0.0,0.0,0.0,0.0,0.0,0.0,0.0,0.0,0.0,0.0,0.0,0.0,0.0,0.0,0.0,0.0,0.0,0.0,0.0,0.0,0.0,0.0,0.0,0.0,0.0,0.0,0.0,0.0,0.0,0.0,0.0,0.0,0.0,0.0,0.0,0.0,0.0,0.0,0.0,0.0,0.0,0.0,0.0,0.0,0.0,0.0,0.0,0.0,0.0,0.0,0.0,0.0,0.0,0.0,0.0,0.0,0.0,0.0,0.0,0.0,0.0,0.0,0.0,0.0,0.0,0.0,0.0,0.0,0.0,0.0,0.0,0.0,0.0,0.0,0.0,0.0,0.0,0.0,0.0,0.0,0.0,0.0,0.0,0.0,0.0,0.0,0.0,0.0,0.0,0.0,0.0,0.0,0.0,0.0,0.0,0.0,0.0,0.0,0.0,0.0,0.0,0.0,0.0,0.0,0.0,0.0,0.0,0.0,0.0,0.0,0.0,0.0,0.0,0.0,0.0,0.0,0.0,0.0,0.0,0.0,0.0,0.0,0.0,0.0,0.0,0.0,0.0,0.0,0.0,0.0,0.0,0.0,0.0,0.0,0.0,0.0,0.0,0.0,0.0,0.0,0.0,0.0,0.0,0.0,0.0,0.0,0.0,0.0,0.0,0.0,0.0,0.0,0.0,0.0,0.0,0.0,0.0,0.0,0.0,0.0,0.0,0.0,0.0,0.0,0.0,0.0,0.0,0.0,0.0,0.0,0.0,0.0,0.0,0.0,0.0,0.0,0.0,0.0,0.0,0.0,0.0,0.0,0.0,0.0,0.0,0.0,0.0,0.0,0.0,0.0,0.0,0.0,0.0,0.0,0.0,0.0,0.0,0.0,0.0,0.0,0.0,0.0,0.0,0.0,0.0,0.0,0.0,0.0,0.0,0.0,0.0,0.0,0.0,0.0,0.0,0.0,0.0,0.0,0.0,0.0,0.0,0.0,0.0,0.0,0.0,0.0,0.0,0.0,0.0,0.0,0.0,0.0,0.0,0.0,0.0,0.0,0.0,0.0,0.0,0.0,0.0,0.0,0.0,0.0,0.0,0.0,0.0,0.0,0.0,0.0,0.0,0.0,0.0,0.0,0.0,0.0,0.0,0.0,0.0,0.0,0.0,0.0,0.0,0.0,0.0,0.0,0.0,0.0,0.0,0.0,0.0,0.0,0.0,0.0,0.0,0.0,0.0,0.0,0.0,0.0,0.0,0.0,0.0,0.0,0.0,0.0,0.0,0.0,0.0,0.0,0.0,0.0,0.0,0.0,0.0,0.0,0.0,0.0,0.0,0.0,0.0,0.0,0.0,0.0,0.0,0.0,0.0,0.0,0.0,0.0,0.0,0.0,0.0,0.0,0.0,0.0,0.0,0.0,0.0,0.0,0.0,0.0,0.0,0.0,0.0,0.0,0.0,0.0,0.0,0.0,0.0,0.0,0.0,0.0,0.0,0.0,0.0,0.0,0.0,0.0,0.0,0.0,0.0,0.0,0.0,0.0,0.0,0.0,0.0,0.0,0.0,0.0,0.0,0.0,0.0,0.0,0.0,0.0,0.0,0.0,0.0,0.0,0.0,0.0,0.0,0.0,0.0,0.0,0.0,0.0,0.0,0.0,0.0,0.0,0.0,0.0,0.0,0.0,0.0,0.0,0.0,0.0,0.0,0.0,0.0,0.0,0.0,0.0,0.0,0.0,0.0,0.0,0.0,0.0,0.0,0.0,0.0,0.0,0.0,0.0,0.0,0.0,0.0,0.0,0.0,0.0,0.0,0.0,0.0,0.0,0.0,0.0,0.0,0.0,0.0,0.0,0.0,0.0,0.0,0.0,0.0,0.0,0.0,0.0,0.0,0.0,0.0,0.0,0.0,0.0,0.0,0.0,0.0,0.0,0.0,0.0,0.0,0.0,0.0,0.0,0.0,0.0,0.0,0.0,0.0,0.0,0.0,0.0,0.0,0.0,0.0,0.0,0.0,0.0,0.0,0.0,0.0,0.0,0.0,0.0,0.0,0.0,0.0,0.0,0.0,0.0,0.0,0.0,0.0,0.0,0.0,0.0,0.0,0.0,0.0,0.0,0.0,0.0,0.0,0.0,0.0,0.0,0.0,0.0,0.0,0.0,0.0,0.0,0.0,0.0,0.0,0.0,0.0,0.0,0.0,0.0,0.0,0.0,0.0,0.0,0.0,0.0,0.0,0.0,0.0,0.0,0.0,0.0,0.0,0.0,0.0,0.0,0.0,0.0,0.0,0.0,0.0,0.0,0.0,0.0,0.0,0.0,0.0,0.0,0.0,0.0,0.0,0.0,0.0,0.0,0.0,0.0,0.0,0.0,0.0,0.0,0.0,0.0,0.0,0.0,0.0,0.0,0.0,0.0,0.0,0.0,0.0,0.0,0.0,0.0,0.0,0.0,0.0,0.0,0.0,0.0,0.0,0.0,0.0,0.0,0.0,0.0,0.0,0.0,0.0,0.0,0.0,0.0,0.0,0.0,0.0,0.0,0.0,0.0,0.0,0.0,0.0,0.0,0.0,0.0,0.0,0.0,0.0,0.0,0.0,0.0,0.0,0.0,0.0,0.0,0.0,0.0,0.0,0.0,0.0,0.0,0.0005005005005005005,0.0011011011011011012,0.0032032032032032033,0.0022022022022022024,0.0017017017017017016,0.0024024024024024023,0.0009009009009009009,0.0019019019019019018,0.006006006006006006,0.015015015015015015,0.03063063063063063,0.03803803803803804,0.05065065065065065,0.04234234234234234,0.045445445445445445,0.036136136136136136,0.025725725725725727,0.022722722722722723,0.01811811811811812,0.015315315315315315,0.016516516516516516,0.014214214214214213,0.013613613613613613,0.011311311311311311,0.005305305305305305,0.006806806806806807,0.004804804804804805,0.002102102102102102,0.004604604604604604,0.002002002002002002,0.0019019019019019018,0.0018018018018018018,0.0009009009009009009,0.0006006006006006006,0.0007007007007007007,0.0006006006006006006,0.0006006006006006006,0.0007007007007007007,0.0004004004004004004,0.0003003003003003003,0.0006006006006006006,0.0001001001001001001,0.0005005005005005005,0.0002002002002002002,0.0008008008008008008,0.0005005005005005005,0.0001001001001001001,0.0008008008008008008,0.0002002002002002002,0.0005005005005005005,0.0002002002002002002,0.0004004004004004004,0.0005005005005005005,0.0006006006006006006,0.0002002002002002002,0.0003003003003003003,0.0006006006006006006,0.0002002002002002002,0.0008008008008008008,0.0007007007007007007,0.0004004004004004004,0.0013013013013013013,0.0002002002002002002,0.0008008008008008008,0.0005005005005005005,0.0012012012012012011,0.0005005005005005005,0.0002002002002002002,0.0001001001001001001,0.0002002002002002002,0.0001001001001001001,0.0003003003003003003,0.0002002002002002002,0.0004004004004004004,0.0001001001001001001,0.0002002002002002002,0.0005005005005005005,0.0005005005005005005,0.0001001001001001001,0.0001001001001001001,0.0002002002002002002,0.0005005005005005005,0.0003003003003003003,0.0001001001001001001,0.0002002002002002002,0.0005005005005005005,0.0004004004004004004,0.0003003003003003003,0.0003003003003003003,0.0007007007007007007,0.0014014014014014013,0.0013013013013013013,0.0019019019019019018,0.006906906906906907,0.0065065065065065065,0.02112112112112112,0.06796796796796797,0.1996996996996997,0.4336336336336336,0.22712712712712713,0.03213213213213213,0.0,0.0001001001001001001,0.0017017017017017016,0.09329329329329329,0.28378378378378377,0.21631631631631631,0.17957957957957957,0.0943943943943944,0.02702702702702703,0.022622622622622622,0.02002002002002002,0.00880880880880881,0.010810810810810811,0.02992992992992993,0.05565565565565565,0.026626626626626626,0.03283283283283283,0.032732732732732736,0.016116116116116116,0.006106106106106106,0.002902902902902903,0.0018018018018018018,0.0015015015015015015,0.0011011011011011012,0.0007007007007007007,0.0006006006006006006,0.0013013013013013013,0.004104104104104104,0.012412412412412413,0.023823823823823823,0.03773773773773774,0.043043043043043044,0.026826826826826827,0.014814814814814815,0.01001001001001001,0.004204204204204204,0.0032032032032032033,0.0011011011011011012,0.0008008008008008008,0.0012012012012012011,0.0004004004004004004,0.003103103103103103,0.009209209209209208,0.03283283283283283,0.07557557557557558,0.21891891891891893,0.35915915915915914,0.25595595595595594,0.04284284284284284,0.0001001001001001001,0.0002002002002002002,0.0,0.0013013013013013013,0.007107107107107107,0.02242242242242242,0.022722722722722723,0.02042042042042042,0.034834834834834835,0.21191191191191192,0.36126126126126124,0.18078078078078078,0.07767767767767768,0.03173173173173173,0.011511511511511512,0.012812812812812813,0.003003003003003003,0.002702702702702703,0.0006006006006006006,0.0001001001001001001,0.0004004004004004004,0.0002002002002002002,0.0002002002002002002,0.0,0.0001001001001001001,0.0001001001001001001,0.0004004004004004004,0.0001001001001001001,0.0002002002002002002,0.0004004004004004004,0.0007007007007007007,0.0004004004004004004,0.0004004004004004004,0.0002002002002002002,0.0004004004004004004,0.0004004004004004004,0.0005005005005005005,0.0004004004004004004,0.0004004004004004004,0.0007007007007007007,0.0007007007007007007,0.0014014014014014013,0.008308308308308308,0.021721721721721723,0.04714714714714715,0.08618618618618619,0.05795795795795796,0.14924924924924926,0.05995995995995996,0.01061061061061061,0.0003003003003003003,0.005205205205205205,0.04384384384384384,0.05975975975975976,0.15695695695695697,0.12802802802802804,0.03923923923923924,0.00910910910910911,0.004104104104104104,0.0025025025025025025,0.0005005005005005005,0.0009009009009009009,0.0007007007007007007,0.0002002002002002002,0.0006006006006006006,0.0006006006006006006,0.0006006006006006006,0.0002002002002002002,0.0005005005005005005,0.0005005005005005005,0.0005005005005005005,0.0008008008008008008,0.002302302302302302,0.0065065065065065065,0.015415415415415416,0.024024024024024024,0.042042042042042045,0.053853853853853856,0.05515515515515516,0.04914914914914915,0.038238238238238235,0.02882882882882883,0.02192192192192192,0.014114114114114115,0.009309309309309309,0.007307307307307307,0.005205205205205205,0.002702702702702703,0.0022022022022022024,0.0018018018018018018,0.0013013013013013013,0.0004004004004004004,0.0009009009009009009,0.0005005005005005005,0.0005005005005005005,0.0007007007007007007,0.0008008008008008008,0.0009009009009009009,0.002302302302302302,0.005105105105105105,0.005805805805805806,0.022622622622622622,0.04614614614614614,0.08968968968968968,0.11631631631631631,0.13253253253253253,0.04084084084084084,0.004804804804804805,0.0022022022022022024,0.0011011011011011012,0.002702702702702703,0.0028028028028028026,0.0019019019019019018,0.0012012012012012011,0.0012012012012012011,0.0017017017017017016,0.0011011011011011012,0.0009009009009009009,0.0013013013013013013,0.001001001001001001,0.0011011011011011012,0.0007007007007007007,0.0013013013013013013,0.0016016016016016017,0.0024024024024024023,0.002102102102102102,0.004004004004004004,0.004904904904904905,0.0038038038038038036,0.003703703703703704,0.0035035035035035035,0.005705705705705706,0.00990990990990991,0.013013013013013013,0.024124124124124124,0.03223223223223223,0.06096096096096096,0.12962962962962962,0.06466466466466467,0.0)
#mids=mids[58:length(mids)]
#counts=counts[58:length(counts)]

plot(c(seq(-290,0,by=1),0),rep(2,length(c(seq(290,0,by=-1),0))), xlab="", ylab="Frequency of shift in extinction rate", xlim=c(-270,-230), ylim=c(0,0.5), type="l", col="white",lwd="1",las="1",cex.axis="1",cex.main="1",cex.lab="1",bty="n", main="B", axes=F)
rect(-323.2,-0.02,-298.9,300, col="white", border=NA)
rect(-298.9,-0.02,-272.95,300, col="whitesmoke", border=NA)
rect(-272.95,-0.02,-259.1,300, col="white", border=NA)
rect(-259.1,-0.02,-251.9,300, col="whitesmoke", border=NA)
rect(-251.9,-0.02,-247.2,300, col="white", border=NA)
rect(-247.2,-0.02,-237,300, col="whitesmoke", border=NA)
rect(-237,-0.02,-201.3,300, col="white", border=NA)
rect(-201.3,-0.02,-174.1,300, col="whitesmoke", border=NA)
rect(-174.1,-0.02,-163.5,300, col="white", border=NA)
rect(-163.5,-0.02,-145,300, col="whitesmoke", border=NA)
rect(-145,-0.02,-100.5,300, col="white", border=NA)
rect(-100.5,-0.02,-66,300, col="whitesmoke", border=NA)
rect(-66,-0.02,-56,300, col="white", border=NA)
rect(-56,-0.02,-33.9,300, col="whitesmoke", border=NA)
rect(-33.9,-0.02,-23.03,300, col="white", border=NA)
rect(-23.03,-0.02,-5.33,300, col="whitesmoke", border=NA)
rect(-5.33,-0.02,-2.58,300, col="white", border=NA)
rect(-2.58,-0.02,0,300, col="whitesmoke", border=NA)


rect(-261.28,-3,-259.51,300, col=alpha('#ffaf03',0.2), border=NA)
rect(-234.5,-3,-232,300, col=alpha('#ffaf03',0.2), border=NA)
abline(v=c(-251.902),col="red",lty="dashed",lwd="2")

axis(side=1, seq(-280, -220, by=10), col="black",col.axis="black",las=1)
axis(side=2, seq(0, 0.5, by=0.1), col="black",col.axis="black",las=2)

	
lines(mids,counts,type = 'h', lwd=5, col='#e34a33')
abline(h=bf2, lty=2)
abline(h=bf6, lty=2)

add_geochrono(0, -0.15)


########################
## HOLOMETABOLA GENUS ##
########################

# Frequency of shift in speciation rate
mids=c(-0.04916582914572864, -0.1474974874371859,-0.24582914572864317,-0.34416080402010046,-0.44249246231155775,-0.540824120603015,-0.6391557788944723,-0.7374874371859296,-0.8358190954773869,-0.9341507537688442,-1.0324824120603013,-1.1308140703517586,-1.229145728643216,-1.3274773869346732,-1.4258090452261305,-1.5241407035175878,-1.622472361809045,-1.7208040201005024,-1.8191356783919597,-1.917467336683417,-2.0157989949748742,-2.1141306532663315,-2.212462311557789,-2.310793969849246,-2.4091256281407034,-2.5074572864321607,-2.605788944723618,-2.7041206030150753,-2.8024522613065326,-2.90078391959799,-2.999115577889447,-3.0974472361809045,-3.1957788944723617,-3.294110552763819,-3.3924422110552763,-3.4907738693467336,-3.589105527638191,-3.687437185929648,-3.7857688442211055,-3.884100502512563,-3.98243216080402,-4.080763819095477,-4.179095477386935,-4.2774271356783915,-4.375758793969849,-4.474090452261306,-4.572422110552764,-4.670753768844221,-4.769085427135678,-4.867417085427135,-4.965748743718593,-5.06408040201005,-5.162412060301508,-5.260743718592964,-5.359075376884422,-5.457407035175879,-5.555738693467337,-5.654070351758794,-5.752402010050251,-5.850733668341708,-5.949065326633166,-6.047396984924623,-6.1457286432160805,-6.244060301507537,-6.342391959798994,-6.440723618090452,-6.539055276381909,-6.6373869346733665,-6.735718592964823,-6.834050251256281,-6.932381909547738,-7.030713567839196,-7.1290452261306525,-7.22737688442211,-7.325708542713567,-7.424040201005025,-7.522371859296482,-7.620703517587939,-7.719035175879396,-7.817366834170854,-7.915698492462311,-8.014030150753769,-8.112361809045225,-8.210693467336682,-8.30902512562814,-8.407356783919598,-8.505688442211055,-8.604020100502511,-8.70235175879397,-8.800683417085427,-8.899015075376884,-8.99734673366834,-9.0956783919598,-9.194010050251256,-9.292341708542713,-9.39067336683417,-9.489005025125627,-9.587336683417085,-9.685668341708542,-9.783999999999999,-9.882331658291456,-9.980663316582914,-10.078994974874371,-10.177326633165828,-10.275658291457285,-10.373989949748744,-10.4723216080402,-10.570653266331657,-10.668984924623114,-10.767316582914573,-10.86564824120603,-10.963979899497486,-11.062311557788943,-11.160643216080402,-11.258974874371859,-11.357306532663316,-11.455638190954772,-11.553969849246231,-11.652301507537688,-11.750633165829145,-11.848964824120602,-11.94729648241206,-12.045628140703517,-12.143959798994974,-12.24229145728643,-12.34062311557789,-12.438954773869346,-12.537286432160803,-12.63561809045226,-12.733949748743717,-12.832281407035175,-12.930613065326632,-13.028944723618089,-13.127276381909546,-13.225608040201005,-13.323939698492461,-13.422271356783918,-13.520603015075375,-13.618934673366834,-13.71726633165829,-13.815597989949747,-13.913929648241204,-14.012261306532663,-14.11059296482412,-14.208924623115577,-14.307256281407033,-14.405587939698492,-14.503919597989949,-14.602251256281406,-14.700582914572863,-14.798914572864321,-14.897246231155778,-14.995577889447235,-15.093909547738692,-15.19224120603015,-15.290572864321607,-15.388904522613064,-15.487236180904521,-15.58556783919598,-15.683899497487436,-15.782231155778893,-15.88056281407035,-15.978894472361809,-16.077226130653266,-16.175557788944722,-16.27388944723618,-16.372221105527636,-16.470552763819093,-16.56888442211055,-16.66721608040201,-16.765547738693467,-16.863879396984924,-16.96221105527638,-17.060542713567838,-17.158874371859294,-17.25720603015075,-17.355537688442208,-17.45386934673367,-17.552201005025125,-17.650532663316582,-17.74886432160804,-17.847195979899496,-17.945527638190953,-18.04385929648241,-18.142190954773866,-18.240522613065327,-18.338854271356784,-18.43718592964824,-18.535517587939697,-18.633849246231154,-18.73218090452261,-18.830512562814068,-18.928844221105525,-19.02717587939698,-19.125507537688442,-19.2238391959799,-19.322170854271356,-19.420502512562813,-19.51883417085427,-19.617165829145726,-19.715497487437183,-19.81382914572864,-19.9121608040201,-20.010492462311557,-20.108824120603014,-20.20715577889447,-20.305487437185928,-20.403819095477385,-20.50215075376884,-20.6004824120603,-20.69881407035176,-20.797145728643216,-20.895477386934672,-20.99380904522613,-21.092140703517586,-21.190472361809043,-21.2888040201005,-21.387135678391957,-21.485467336683417,-21.583798994974874,-21.68213065326633,-21.780462311557788,-21.878793969849244,-21.9771256281407,-22.075457286432158,-22.173788944723615,-22.272120603015072,-22.370452261306532,-22.46878391959799,-22.567115577889446,-22.665447236180903,-22.76377889447236,-22.862110552763816,-22.960442211055273,-23.05877386934673,-23.15710552763819,-23.255437185929647,-23.353768844221104,-23.45210050251256,-23.550432160804018,-23.648763819095475,-23.74709547738693,-23.84542713567839,-23.94375879396985,-24.042090452261306,-24.140422110552763,-24.23875376884422,-24.337085427135676,-24.435417085427133,-24.53374874371859,-24.632080402010047,-24.730412060301507,-24.828743718592964,-24.92707537688442,-25.025407035175878,-25.123738693467335,-25.22207035175879,-25.32040201005025,-25.418733668341705,-25.517065326633162,-25.615396984924622,-25.71372864321608,-25.812060301507536,-25.910391959798993,-26.00872361809045,-26.107055276381907,-26.205386934673363,-26.30371859296482,-26.40205025125628,-26.500381909547738,-26.598713567839194,-26.69704522613065,-26.795376884422108,-26.893708542713565,-26.99204020100502,-27.09037185929648,-27.18870351758794,-27.287035175879396,-27.385366834170853,-27.48369849246231,-27.582030150753766,-27.680361809045223,-27.77869346733668,-27.877025125628137,-27.975356783919597,-28.073688442211054,-28.17202010050251,-28.270351758793968,-28.368683417085425,-28.46701507537688,-28.56534673366834,-28.663678391959795,-28.762010050251252,-28.860341708542713,-28.95867336683417,-29.057005025125626,-29.155336683417083,-29.25366834170854,-29.351999999999997,-29.450331658291454,-29.54866331658291,-29.64699497487437,-29.745326633165828,-29.843658291457285,-29.94198994974874,-30.0403216080402,-30.138653266331655,-30.236984924623112,-30.33531658291457,-30.43364824120603,-30.531979899497486,-30.630311557788943,-30.7286432160804,-30.826974874371857,-30.925306532663313,-31.02363819095477,-31.121969849246227,-31.220301507537688,-31.318633165829144,-31.4169648241206,-31.515296482412058,-31.613628140703515,-31.71195979899497,-31.81029145728643,-31.908623115577885,-32.006954773869346,-32.1052864321608,-32.20361809045226,-32.301949748743716,-32.40028140703517,-32.49861306532663,-32.59694472361809,-32.695276381909544,-32.793608040201,-32.89193969849246,-32.990271356783914,-33.08860301507537,-33.18693467336683,-33.28526633165829,-33.38359798994975,-33.481929648241206,-33.58026130653266,-33.67859296482412,-33.776924623115576,-33.87525628140703,-33.97358793969849,-34.07191959798995,-34.170251256281404,-34.26858291457286,-34.36691457286432,-34.465246231155774,-34.56357788944723,-34.66190954773869,-34.760241206030145,-34.8585728643216,-34.956904522613065,-35.05523618090452,-35.15356783919598,-35.251899497487436,-35.35023115577889,-35.44856281407035,-35.54689447236181,-35.64522613065326,-35.74355778894472,-35.84188944723618,-35.940221105527634,-36.03855276381909,-36.13688442211055,-36.235216080402004,-36.33354773869346,-36.43187939698492,-36.53021105527638,-36.62854271356784,-36.726874371859296,-36.82520603015075,-36.92353768844221,-37.021869346733666,-37.12020100502512,-37.21853266331658,-37.31686432160804,-37.415195979899494,-37.51352763819095,-37.61185929648241,-37.710190954773864,-37.80852261306532,-37.90685427135678,-38.005185929648235,-38.10351758793969,-38.201849246231156,-38.30018090452261,-38.39851256281407,-38.496844221105526,-38.59517587939698,-38.69350753768844,-38.7918391959799,-38.890170854271354,-38.98850251256281,-39.08683417085427,-39.185165829145724,-39.28349748743718,-39.38182914572864,-39.480160804020095,-39.57849246231155,-39.67682412060301,-39.77515577889447,-39.87348743718593,-39.971819095477386,-40.07015075376884,-40.1684824120603,-40.26681407035176,-40.36514572864321,-40.46347738693467,-40.56180904522613,-40.660140703517584,-40.75847236180904,-40.8568040201005,-40.955135678391954,-41.05346733668341,-41.15179899497487,-41.250130653266325,-41.34846231155778,-41.446793969849246,-41.5451256281407,-41.64345728643216,-41.741788944723616,-41.84012060301507,-41.93845226130653,-42.03678391959799,-42.135115577889444,-42.2334472361809,-42.33177889447236,-42.430110552763814,-42.52844221105527,-42.62677386934673,-42.725105527638185,-42.82343718592964,-42.9217688442211,-43.02010050251256,-43.11843216080402,-43.216763819095476,-43.31509547738693,-43.41342713567839,-43.51175879396985,-43.6100904522613,-43.70842211055276,-43.80675376884422,-43.905085427135674,-44.00341708542713,-44.10174874371859,-44.200080402010045,-44.2984120603015,-44.39674371859296,-44.495075376884415,-44.59340703517587,-44.691738693467336,-44.79007035175879,-44.88840201005025,-44.98673366834171,-45.08506532663316,-45.18339698492462,-45.28172864321608,-45.380060301507534,-45.47839195979899,-45.57672361809045,-45.675055276381904,-45.77338693467336,-45.87171859296482,-45.970050251256275,-46.06838190954773,-46.16671356783919,-46.26504522613065,-46.36337688442211,-46.461708542713566,-46.56004020100502,-46.65837185929648,-46.75670351758794,-46.855035175879394,-46.95336683417085,-47.05169849246231,-47.150030150753764,-47.24836180904522,-47.34669346733668,-47.445025125628135,-47.54335678391959,-47.64168844221105,-47.740020100502505,-47.83835175879396,-47.936683417085426,-48.03501507537688,-48.13334673366834,-48.2316783919598,-48.33001005025125,-48.42834170854271,-48.52667336683417,-48.625005025125624,-48.72333668341708,-48.82166834170854,-48.919999999999995,-49.01833165829145,-49.11666331658291,-49.214994974874365,-49.31332663316582,-49.41165829145728,-49.50998994974874,-49.6083216080402,-49.70665326633166,-49.80498492462311,-49.90331658291457,-50.00164824120603,-50.099979899497484,-50.19831155778894,-50.2966432160804,-50.394974874371854,-50.49330653266331,-50.59163819095477,-50.689969849246225,-50.78830150753768,-50.88663316582914,-50.984964824120595,-51.08329648241205,-51.181628140703516,-51.27995979899497,-51.37829145728643,-51.47662311557789,-51.574954773869344,-51.6732864321608,-51.77161809045226,-51.869949748743714,-51.96828140703517,-52.06661306532663,-52.164944723618085,-52.26327638190954,-52.361608040201,-52.459939698492455,-52.55827135678391,-52.65660301507537,-52.75493467336683,-52.85326633165829,-52.95159798994975,-53.0499296482412,-53.14826130653266,-53.24659296482412,-53.344924623115574,-53.44325628140703,-53.54158793969849,-53.639919597989945,-53.7382512562814,-53.83658291457286,-53.934914572864315,-54.03324623115577,-54.13157788944723,-54.229909547738686,-54.32824120603014,-54.42657286432161,-54.52490452261306,-54.62323618090452,-54.72156783919598,-54.819899497487434,-54.91823115577889,-55.01656281407035,-55.114894472361804,-55.21322613065326,-55.31155778894472,-55.409889447236175,-55.50822110552763,-55.60655276381909,-55.704884422110545,-55.803216080402,-55.90154773869346,-55.99987939698492,-56.09821105527638,-56.19654271356784,-56.294874371859294,-56.39320603015075,-56.49153768844221,-56.589869346733664,-56.68820100502512,-56.78653266331658,-56.884864321608035,-56.98319597989949,-57.08152763819095,-57.179859296482405,-57.27819095477386,-57.37652261306532,-57.474854271356776,-57.57318592964823,-57.6715175879397,-57.76984924623115,-57.86818090452261,-57.96651256281407,-58.064844221105524,-58.16317587939698,-58.26150753768844,-58.359839195979895,-58.45817085427135,-58.55650251256281,-58.654834170854265,-58.75316582914572,-58.85149748743718,-58.949829145728636,-59.04816080402009,-59.14649246231155,-59.24482412060301,-59.34315577889447,-59.44148743718593,-59.539819095477384,-59.63815075376884,-59.7364824120603,-59.834814070351754,-59.93314572864321,-60.03147738693467,-60.129809045226125,-60.22814070351758,-60.32647236180904,-60.424804020100495,-60.52313567839195,-60.62146733668341,-60.719798994974866,-60.81813065326632,-60.91646231155779,-61.014793969849244,-61.1131256281407,-61.21145728643216,-61.309788944723614,-61.40812060301507,-61.50645226130653,-61.604783919597985,-61.70311557788944,-61.8014472361809,-61.899778894472355,-61.99811055276381,-62.09644221105527,-62.194773869346726,-62.29310552763818,-62.39143718592964,-62.4897688442211,-62.58810050251256,-62.68643216080402,-62.784763819095474,-62.88309547738693,-62.98142713567839,-63.079758793969845,-63.1780904522613,-63.27642211055276,-63.374753768844215,-63.47308542713567,-63.57141708542713,-63.669748743718586,-63.76808040201004,-63.8664120603015,-63.96474371859296,-64.06307537688441,-64.16140703517587,-64.25973869346733,-64.35807035175878,-64.45640201005024,-64.5547336683417,-64.65306532663315,-64.75139698492461,-64.84972864321607,-64.94806030150752,-65.04639195979898,-65.14472361809044,-65.2430552763819,-65.34138693467335,-65.43971859296481,-65.53805025125627,-65.63638190954772,-65.73471356783918,-65.83304522613064,-65.9313768844221,-66.02970854271355,-66.128040201005,-66.22637185929646,-66.32470351758792,-66.42303517587938,-66.52136683417083,-66.6196984924623,-66.71803015075376,-66.81636180904522,-66.91469346733668,-67.01302512562813,-67.11135678391959,-67.20968844221105,-67.3080201005025,-67.40635175879396,-67.50468341708542,-67.60301507537687,-67.70134673366833,-67.79967839195979,-67.89801005025124,-67.9963417085427,-68.09467336683416,-68.19300502512561,-68.29133668341707,-68.38966834170853,-68.48799999999999,-68.58633165829144,-68.6846633165829,-68.78299497487436,-68.88132663316581,-68.97965829145727,-69.07798994974873,-69.17632160804018,-69.27465326633164,-69.3729849246231,-69.47131658291455,-69.56964824120601,-69.66797989949747,-69.76631155778892,-69.8646432160804,-69.96297487437185,-70.06130653266331,-70.15963819095477,-70.25796984924622,-70.35630150753768,-70.45463316582914,-70.5529648241206,-70.65129648241205,-70.7496281407035,-70.84795979899496,-70.94629145728642,-71.04462311557788,-71.14295477386933,-71.24128643216079,-71.33961809045225,-71.4379497487437,-71.53628140703516,-71.63461306532662,-71.73294472361808,-71.83127638190953,-71.92960804020099,-72.02793969849245,-72.1262713567839,-72.22460301507536,-72.32293467336682,-72.42126633165827,-72.51959798994973,-72.61792964824119,-72.71626130653264,-72.8145929648241,-72.91292462311556,-73.01125628140701,-73.10958793969849,-73.20791959798994,-73.3062512562814,-73.40458291457286,-73.50291457286431,-73.60124623115577,-73.69957788944723,-73.79790954773868,-73.89624120603014,-73.9945728643216,-74.09290452261305,-74.19123618090451,-74.28956783919597,-74.38789949748742,-74.48623115577888,-74.58456281407034,-74.6828944723618,-74.78122613065325,-74.87955778894471,-74.97788944723617,-75.07622110552762,-75.17455276381908,-75.27288442211054,-75.371216080402,-75.46954773869345,-75.5678793969849,-75.66621105527636,-75.76454271356782,-75.86287437185928,-75.96120603015073,-76.05953768844219,-76.15786934673365,-76.2562010050251,-76.35453266331658,-76.45286432160803,-76.55119597989949,-76.64952763819095,-76.7478592964824,-76.84619095477386,-76.94452261306532,-77.04285427135677,-77.14118592964823,-77.23951758793969,-77.33784924623114,-77.4361809045226,-77.53451256281406,-77.63284422110551,-77.73117587939697,-77.82950753768843,-77.92783919597989,-78.02617085427134,-78.1245025125628,-78.22283417085426,-78.32116582914571,-78.41949748743717,-78.51782914572863,-78.61616080402008,-78.71449246231154,-78.812824120603,-78.91115577889445,-79.00948743718591,-79.10781909547737,-79.20615075376882,-79.30448241206028,-79.40281407035174,-79.5011457286432,-79.59947738693467,-79.69780904522612,-79.79614070351758,-79.89447236180904,-79.9928040201005,-80.09113567839195,-80.1894673366834,-80.28779899497486,-80.38613065326632,-80.48446231155778,-80.58279396984923,-80.68112562814069,-80.77945728643215,-80.8777889447236,-80.97612060301506,-81.07445226130652,-81.17278391959798,-81.27111557788943,-81.36944723618089,-81.46777889447235,-81.5661105527638,-81.66444221105526,-81.76277386934672,-81.86110552763817,-81.95943718592963,-82.05776884422109,-82.15610050251254,-82.254432160804,-82.35276381909546,-82.45109547738691,-82.54942713567837,-82.64775879396983,-82.74609045226129,-82.84442211055276,-82.94275376884421,-83.04108542713567,-83.13941708542713,-83.23774874371858,-83.33608040201004,-83.4344120603015,-83.53274371859295,-83.63107537688441,-83.72940703517587,-83.82773869346732,-83.92607035175878,-84.02440201005024,-84.1227336683417,-84.22106532663315,-84.31939698492461,-84.41772864321607,-84.51606030150752,-84.61439195979898,-84.71272361809044,-84.8110552763819,-84.90938693467335,-85.0077185929648,-85.10605025125626,-85.20438190954772,-85.30271356783918,-85.40104522613063,-85.49937688442209,-85.59770854271355,-85.696040201005,-85.79437185929646,-85.89270351758792,-85.99103517587938,-86.08936683417085,-86.1876984924623,-86.28603015075376,-86.38436180904522,-86.48269346733667,-86.58102512562813,-86.67935678391959,-86.77768844221104,-86.8760201005025,-86.97435175879396,-87.07268341708541,-87.17101507537687,-87.26934673366833,-87.36767839195979,-87.46601005025124,-87.5643417085427,-87.66267336683416,-87.76100502512561,-87.85933668341707,-87.95766834170853,-88.05599999999998,-88.15433165829144,-88.2526633165829,-88.35099497487435,-88.44932663316581,-88.54765829145727,-88.64598994974872,-88.74432160804018,-88.84265326633164,-88.9409849246231,-89.03931658291455,-89.13764824120601,-89.23597989949747,-89.33431155778894,-89.4326432160804,-89.53097487437185,-89.6293065326633,-89.72763819095476,-89.82596984924622,-89.92430150753768,-90.02263316582913,-90.12096482412059,-90.21929648241205,-90.3176281407035,-90.41595979899496,-90.51429145728642,-90.61262311557788,-90.71095477386933,-90.80928643216079,-90.90761809045225,-91.0059497487437,-91.10428140703516,-91.20261306532662,-91.30094472361807,-91.39927638190953,-91.49760804020099,-91.59593969849244,-91.6942713567839,-91.79260301507536,-91.89093467336681,-91.98926633165827,-92.08759798994973,-92.18592964824118,-92.28426130653264,-92.3825929648241,-92.48092462311556,-92.57925628140703,-92.67758793969848,-92.77591959798994,-92.8742512562814,-92.97258291457285,-93.07091457286431,-93.16924623115577,-93.26757788944722,-93.36590954773868,-93.46424120603014,-93.5625728643216,-93.66090452261305,-93.75923618090451,-93.85756783919597,-93.95589949748742,-94.05423115577888,-94.15256281407034,-94.2508944723618,-94.34922613065325,-94.4475577889447,-94.54588944723616,-94.64422110552762,-94.74255276381908,-94.84088442211053,-94.93921608040199,-95.03754773869345,-95.1358793969849,-95.23421105527636,-95.33254271356782,-95.43087437185928,-95.52920603015073,-95.62753768844219,-95.72586934673365,-95.82420100502512,-95.92253266331657,-96.02086432160803,-96.11919597989949,-96.21752763819094,-96.3158592964824,-96.41419095477386,-96.51252261306531,-96.61085427135677,-96.70918592964823,-96.80751758793969,-96.90584924623114,-97.0041809045226,-97.10251256281406,-97.20084422110551,-97.29917587939697,-97.39750753768843,-97.49583919597988,-97.59417085427134,-97.6925025125628,-97.79083417085425,-97.88916582914571,-97.98749748743717,-98.08582914572862,-98.18416080402008,-98.28249246231154,-98.380824120603,-98.47915577889445,-98.57748743718591,-98.67581909547737,-98.77415075376882,-98.87248241206028,-98.97081407035174,-99.0691457286432,-99.16747738693466,-99.26580904522612,-99.36414070351758,-99.46247236180903,-99.56080402010049,-99.65913567839195,-99.7574673366834,-99.85579899497486,-99.95413065326632,-100.05246231155778,-100.15079396984923,-100.24912562814069,-100.34745728643215,-100.4457889447236,-100.54412060301506,-100.64245226130652,-100.74078391959797,-100.83911557788943,-100.93744723618089,-101.03577889447234,-101.1341105527638,-101.23244221105526,-101.33077386934671,-101.42910552763817,-101.52743718592963,-101.62576884422108,-101.72410050251254,-101.822432160804,-101.92076381909546,-102.01909547738691,-102.11742713567837,-102.21575879396983,-102.3140904522613,-102.41242211055275,-102.51075376884421,-102.60908542713567,-102.70741708542712,-102.80574874371858,-102.90408040201004,-103.0024120603015,-103.10074371859295,-103.19907537688441,-103.29740703517587,-103.39573869346732,-103.49407035175878,-103.59240201005024,-103.6907336683417,-103.78906532663315,-103.8873969849246,-103.98572864321606,-104.08406030150752,-104.18239195979898,-104.28072361809043,-104.37905527638189,-104.47738693467335,-104.5757185929648,-104.67405025125626,-104.77238190954772,-104.87071356783918,-104.96904522613063,-105.06737688442209,-105.16570854271355,-105.264040201005,-105.36237185929646,-105.46070351758792,-105.55903517587939,-105.65736683417084,-105.7556984924623,-105.85403015075376,-105.95236180904521,-106.05069346733667,-106.14902512562813,-106.24735678391959,-106.34568844221104,-106.4440201005025,-106.54235175879396,-106.64068341708541,-106.73901507537687,-106.83734673366833,-106.93567839195978,-107.03401005025124,-107.1323417085427,-107.23067336683415,-107.32900502512561,-107.42733668341707,-107.52566834170852,-107.62399999999998,-107.72233165829144,-107.8206633165829,-107.91899497487435,-108.01732663316581,-108.11565829145727,-108.21398994974872,-108.31232160804018,-108.41065326633164,-108.50898492462309,-108.60731658291455,-108.705648241206,-108.80397989949748,-108.90231155778893,-109.00064321608039,-109.09897487437185,-109.1973065326633,-109.29563819095476,-109.39396984924622,-109.49230150753768,-109.59063316582913,-109.68896482412059,-109.78729648241205,-109.8856281407035,-109.98395979899496,-110.08229145728642,-110.18062311557787,-110.27895477386933,-110.37728643216079,-110.47561809045224,-110.5739497487437,-110.67228140703516,-110.77061306532661,-110.86894472361807,-110.96727638190953,-111.06560804020098,-111.16393969849244,-111.2622713567839,-111.36060301507536,-111.45893467336681,-111.55726633165827,-111.65559798994973,-111.75392964824118,-111.85226130653264,-111.9505929648241,-112.04892462311557,-112.14725628140702,-112.24558793969848,-112.34391959798994,-112.4422512562814,-112.54058291457285,-112.63891457286431,-112.73724623115577,-112.83557788944722,-112.93390954773868,-113.03224120603014,-113.13057286432159,-113.22890452261305,-113.3272361809045,-113.42556783919596,-113.52389949748742,-113.62223115577888,-113.72056281407033,-113.81889447236179,-113.91722613065325,-114.0155577889447,-114.11388944723616,-114.21222110552762,-114.31055276381908,-114.40888442211053,-114.50721608040199,-114.60554773869345,-114.7038793969849,-114.80221105527636,-114.90054271356782,-114.99887437185927,-115.09720603015073,-115.19553768844219,-115.29386934673366,-115.39220100502511,-115.49053266331657,-115.58886432160803,-115.68719597989949,-115.78552763819094,-115.8838592964824,-115.98219095477386,-116.08052261306531,-116.17885427135677,-116.27718592964823,-116.37551758793968,-116.47384924623114,-116.5721809045226,-116.67051256281405,-116.76884422110551,-116.86717587939697,-116.96550753768842,-117.06383919597988,-117.16217085427134,-117.2605025125628,-117.35883417085425,-117.45716582914571,-117.55549748743717,-117.65382914572862,-117.75216080402008,-117.85049246231154,-117.94882412060299,-118.04715577889445,-118.1454874371859,-118.24381909547736,-118.34215075376882,-118.44048241206028,-118.53881407035175,-118.6371457286432,-118.73547738693466,-118.83380904522612,-118.93214070351758,-119.03047236180903,-119.12880402010049,-119.22713567839195,-119.3254673366834,-119.42379899497486,-119.52213065326632,-119.62046231155777,-119.71879396984923,-119.81712562814069,-119.91545728643214,-120.0137889447236,-120.11212060301506,-120.21045226130651,-120.30878391959797,-120.40711557788943,-120.50544723618088,-120.60377889447234,-120.7021105527638,-120.80044221105526,-120.89877386934671,-120.99710552763817,-121.09543718592963,-121.19376884422108,-121.29210050251254,-121.390432160804,-121.48876381909545,-121.58709547738691,-121.68542713567837,-121.78375879396984,-121.8820904522613,-121.98042211055275,-122.07875376884421,-122.17708542713567,-122.27541708542712,-122.37374874371858,-122.47208040201004,-122.57041206030149,-122.66874371859295,-122.7670753768844,-122.86540703517586,-122.96373869346732,-123.06207035175878,-123.16040201005023,-123.25873366834169,-123.35706532663315,-123.4553969849246,-123.55372864321606,-123.65206030150752,-123.75039195979897,-123.84872361809043,-123.94705527638189,-124.04538693467335,-124.1437185929648,-124.24205025125626,-124.34038190954772,-124.43871356783917,-124.53704522613063,-124.63537688442209,-124.73370854271354,-124.832040201005,-124.93037185929646,-125.02870351758793,-125.12703517587939,-125.22536683417084,-125.3236984924623,-125.42203015075376,-125.52036180904521,-125.61869346733667,-125.71702512562813,-125.81535678391958,-125.91368844221104,-126.0120201005025,-126.11035175879395,-126.20868341708541,-126.30701507537687,-126.40534673366832,-126.50367839195978,-126.60201005025124,-126.7003417085427,-126.79867336683415,-126.89700502512561,-126.99533668341707,-127.09366834170852,-127.19199999999998,-127.29033165829144,-127.38866331658289,-127.48699497487435,-127.5853266331658,-127.68365829145726,-127.78198994974872,-127.88032160804018,-127.97865326633165,-128.0769849246231,-128.17531658291458,-128.27364824120602,-128.3719798994975,-128.47031155778893,-128.5686432160804,-128.66697487437185,-128.76530653266332,-128.86363819095476,-128.96196984924623,-129.06030150753767,-129.15863316582914,-129.2569648241206,-129.35529648241206,-129.4536281407035,-129.55195979899497,-129.65029145728641,-129.74862311557789,-129.84695477386933,-129.9452864321608,-130.04361809045227,-130.1419497487437,-130.24028140703518,-130.33861306532663,-130.4369447236181,-130.53527638190954,-130.633608040201,-130.73193969849245,-130.83027135678392,-130.92860301507537,-131.02693467336684,-131.12526633165828,-131.22359798994975,-131.3219296482412,-131.42026130653267,-131.5185929648241,-131.61692462311558,-131.71525628140702,-131.8135879396985,-131.91191959798994,-132.0102512562814,-132.10858291457285,-132.20691457286432,-132.30524623115576,-132.40357788944723,-132.50190954773868,-132.60024120603015,-132.6985728643216,-132.79690452261306,-132.8952361809045,-132.99356783919598,-133.09189949748742,-133.1902311557789,-133.28856281407036,-133.3868944723618,-133.48522613065327,-133.58355778894472,-133.6818894472362,-133.78022110552763,-133.8785527638191,-133.97688442211054,-134.07521608040201,-134.17354773869346,-134.27187939698493,-134.37021105527637,-134.46854271356784,-134.56687437185929,-134.66520603015076,-134.7635376884422,-134.86186934673367,-134.9602010050251,-135.05853266331658,-135.15686432160803,-135.2551959798995,-135.35352763819094,-135.4518592964824,-135.55019095477385,-135.64852261306532,-135.74685427135677,-135.84518592964824,-135.94351758793968,-136.04184924623115,-136.1401809045226,-136.23851256281407,-136.3368442211055,-136.43517587939698,-136.53350753768845,-136.6318391959799,-136.73017085427136,-136.8285025125628,-136.92683417085428,-137.02516582914572,-137.1234974874372,-137.22182914572863,-137.3201608040201,-137.41849246231155,-137.51682412060302,-137.61515577889446,-137.71348743718593,-137.81181909547738,-137.91015075376885,-138.0084824120603,-138.10681407035176,-138.2051457286432,-138.30347738693467,-138.40180904522612,-138.5001407035176,-138.59847236180903,-138.6968040201005,-138.79513567839194,-138.89346733668341,-138.99179899497486,-139.09013065326633,-139.18846231155777,-139.28679396984924,-139.38512562814068,-139.48345728643216,-139.5817889447236,-139.68012060301507,-139.77845226130654,-139.87678391959798,-139.97511557788945,-140.0734472361809,-140.17177889447237,-140.2701105527638,-140.36844221105528,-140.46677386934672,-140.5651055276382,-140.66343718592964,-140.7617688442211,-140.86010050251255,-140.95843216080402,-141.05676381909547,-141.15509547738694,-141.25342713567838,-141.35175879396985,-141.4500904522613,-141.54842211055276,-141.6467537688442,-141.74508542713568,-141.84341708542712,-141.9417487437186,-142.04008040201003,-142.1384120603015,-142.23674371859295,-142.33507537688442,-142.43340703517586,-142.53173869346733,-142.63007035175877,-142.72840201005025,-142.8267336683417,-142.92506532663316,-143.02339698492463,-143.12172864321607,-143.22006030150754,-143.318391959799,-143.41672361809046,-143.5150552763819,-143.61338693467337,-143.71171859296481,-143.81005025125629,-143.90838190954773,-144.0067135678392,-144.10504522613064,-144.2033768844221,-144.30170854271356,-144.40004020100503,-144.49837185929647,-144.59670351758794,-144.69503517587938,-144.79336683417085,-144.8916984924623,-144.99003015075377,-145.0883618090452,-145.18669346733668,-145.28502512562812,-145.3833567839196,-145.48168844221104,-145.5800201005025,-145.67835175879395,-145.77668341708542,-145.87501507537687,-145.97334673366834,-146.07167839195978,-146.17001005025125,-146.26834170854272,-146.36667336683416,-146.46500502512563,-146.56333668341708,-146.66166834170855,-146.76,-146.85833165829146,-146.9566633165829,-147.05499497487438,-147.15332663316582,-147.2516582914573,-147.34998994974873,-147.4483216080402,-147.54665326633165,-147.64498492462312,-147.74331658291456,-147.84164824120603,-147.93997989949747,-148.03831155778894,-148.1366432160804,-148.23497487437186,-148.3333065326633,-148.43163819095477,-148.5299698492462,-148.62830150753769,-148.72663316582913,-148.8249648241206,-148.92329648241204,-149.0216281407035,-149.11995979899496,-149.21829145728643,-149.31662311557787,-149.41495477386934,-149.5132864321608,-149.61161809045225,-149.70994974874372,-149.80828140703517,-149.90661306532664,-150.00494472361808,-150.10327638190955,-150.201608040201,-150.29993969849247,-150.3982713567839,-150.49660301507538,-150.59493467336682,-150.6932663316583,-150.79159798994974,-150.8899296482412,-150.98826130653265,-151.08659296482412,-151.18492462311556,-151.28325628140703,-151.38158793969848,-151.47991959798995,-151.5782512562814,-151.67658291457286,-151.7749145728643,-151.87324623115578,-151.97157788944722,-152.0699095477387,-152.16824120603013,-152.2665728643216,-152.36490452261305,-152.46323618090452,-152.56156783919596,-152.65989949748743,-152.7582311557789,-152.85656281407034,-152.95489447236181,-153.05322613065326,-153.15155778894473,-153.24988944723617,-153.34822110552764,-153.44655276381908,-153.54488442211056,-153.643216080402,-153.74154773869347,-153.8398793969849,-153.93821105527638,-154.03654271356783,-154.1348743718593,-154.23320603015074,-154.3315376884422,-154.42986934673365,-154.52820100502512,-154.62653266331657,-154.72486432160804,-154.82319597989948,-154.92152763819095,-155.0198592964824,-155.11819095477387,-155.2165226130653,-155.31485427135678,-155.41318592964822,-155.5115175879397,-155.60984924623114,-155.7081809045226,-155.80651256281405,-155.90484422110552,-156.003175879397,-156.10150753768843,-156.1998391959799,-156.29817085427135,-156.39650251256282,-156.49483417085426,-156.59316582914573,-156.69149748743718,-156.78982914572865,-156.8881608040201,-156.98649246231156,-157.084824120603,-157.18315577889447,-157.28148743718592,-157.3798190954774,-157.47815075376883,-157.5764824120603,-157.67481407035174,-157.77314572864321,-157.87147738693466,-157.96980904522613,-158.06814070351757,-158.16647236180904,-158.26480402010048,-158.36313567839196,-158.4614673366834,-158.55979899497487,-158.6581306532663,-158.75646231155778,-158.85479396984923,-158.9531256281407,-159.05145728643214,-159.1497889447236,-159.24812060301508,-159.34645226130652,-159.444783919598,-159.54311557788944,-159.6414472361809,-159.73977889447235,-159.83811055276382,-159.93644221105527,-160.03477386934674,-160.13310552763818,-160.23143718592965,-160.3297688442211,-160.42810050251256,-160.526432160804,-160.62476381909548,-160.72309547738692,-160.8214271356784,-160.91975879396983,-161.0180904522613,-161.11642211055275,-161.21475376884422,-161.31308542713566,-161.41141708542713,-161.50974874371857,-161.60808040201005,-161.7064120603015,-161.80474371859296,-161.9030753768844,-162.00140703517587,-162.09973869346732,-162.1980703517588,-162.29640201005023,-162.3947336683417,-162.49306532663317,-162.59139698492461,-162.68972864321609,-162.78806030150753,-162.886391959799,-162.98472361809044,-163.0830552763819,-163.18138693467336,-163.27971859296483,-163.37805025125627,-163.47638190954774,-163.57471356783918,-163.67304522613065,-163.7713768844221,-163.86970854271357,-163.968040201005,-164.06637185929648,-164.16470351758792,-164.2630351758794,-164.36136683417084,-164.4596984924623,-164.55803015075375,-164.65636180904522,-164.75469346733666,-164.85302512562814,-164.95135678391958,-165.04968844221105,-165.1480201005025,-165.24635175879396,-165.3446834170854,-165.44301507537688,-165.54134673366832,-165.6396783919598,-165.73801005025126,-165.8363417085427,-165.93467336683418,-166.03300502512562,-166.1313366834171,-166.22966834170853,-166.328,-166.42633165829145,-166.52466331658292,-166.62299497487436,-166.72132663316583,-166.81965829145727,-166.91798994974874,-167.0163216080402,-167.11465326633166,-167.2129849246231,-167.31131658291457,-167.409648241206,-167.50797989949749,-167.60631155778893,-167.7046432160804,-167.80297487437184,-167.9013065326633,-167.99963819095476,-168.09796984924623,-168.19630150753767,-168.29463316582914,-168.39296482412058,-168.49129648241205,-168.5896281407035,-168.68795979899497,-168.7862914572864,-168.88462311557788,-168.98295477386935,-169.0812864321608,-169.17961809045227,-169.2779497487437,-169.37628140703518,-169.47461306532662,-169.5729447236181,-169.67127638190954,-169.769608040201,-169.86793969849245,-169.96627135678392,-170.06460301507536,-170.16293467336683,-170.26126633165828,-170.35959798994975,-170.4579296482412,-170.55626130653266,-170.6545929648241,-170.75292462311558,-170.85125628140702,-170.9495879396985,-171.04791959798993,-171.1462512562814,-171.24458291457285,-171.34291457286432,-171.44124623115576,-171.53957788944723,-171.63790954773867,-171.73624120603014,-171.8345728643216,-171.93290452261306,-172.0312361809045,-172.12956783919597,-172.22789949748744,-172.32623115577888,-172.42456281407036,-172.5228944723618,-172.62122613065327,-172.7195577889447,-172.81788944723618,-172.91622110552763,-173.0145527638191,-173.11288442211054,-173.211216080402,-173.30954773869345,-173.40787939698492,-173.50621105527637,-173.60454271356784,-173.70287437185928,-173.80120603015075,-173.8995376884422,-173.99786934673367,-174.0962010050251,-174.19453266331658,-174.29286432160802,-174.3911959798995,-174.48952763819094,-174.5878592964824,-174.68619095477385,-174.78452261306532,-174.88285427135676,-174.98118592964823,-175.07951758793968,-175.17784924623115,-175.2761809045226,-175.37451256281406,-175.47284422110553,-175.57117587939698,-175.66950753768845,-175.7678391959799,-175.86617085427136,-175.9645025125628,-176.06283417085427,-176.16116582914572,-176.2594974874372,-176.35782914572863,-176.4561608040201,-176.55449246231154,-176.65282412060301,-176.75115577889446,-176.84948743718593,-176.94781909547737,-177.04615075376884,-177.14448241206028,-177.24281407035176,-177.3411457286432,-177.43947738693467,-177.5378090452261,-177.63614070351758,-177.73447236180903,-177.8328040201005,-177.93113567839194,-178.0294673366834,-178.12779899497485,-178.22613065326632,-178.32446231155777,-178.42279396984924,-178.52112562814068,-178.61945728643215,-178.71778894472362,-178.81612060301507,-178.91445226130654,-179.01278391959798,-179.11111557788945,-179.2094472361809,-179.30777889447236,-179.4061105527638,-179.50444221105528,-179.60277386934672,-179.7011055276382,-179.79943718592963,-179.8977688442211,-179.99610050251255,-180.09443216080402,-180.19276381909546,-180.29109547738693,-180.38942713567837,-180.48775879396985,-180.5860904522613,-180.68442211055276,-180.7827537688442,-180.88108542713567,-180.97941708542712,-181.0777487437186,-181.17608040201003,-181.2744120603015,-181.37274371859294,-181.47107537688441,-181.56940703517586,-181.66773869346733,-181.76607035175877,-181.86440201005024,-181.9627336683417,-182.06106532663316,-182.15939698492463,-182.25772864321607,-182.35606030150754,-182.45439195979898,-182.55272361809045,-182.6510552763819,-182.74938693467337,-182.8477185929648,-182.94605025125628,-183.04438190954772,-183.1427135678392,-183.24104522613064,-183.3393768844221,-183.43770854271355,-183.53604020100502,-183.63437185929646,-183.73270351758794,-183.83103517587938,-183.92936683417085,-184.0276984924623,-184.12603015075376,-184.2243618090452,-184.32269346733668,-184.42102512562812,-184.5193567839196,-184.61768844221103,-184.7160201005025,-184.81435175879395,-184.91268341708542,-185.01101507537686,-185.10934673366833,-185.2076783919598,-185.30601005025125,-185.40434170854272,-185.50267336683416,-185.60100502512563,-185.69933668341707,-185.79766834170854,-185.896,-185.99433165829146,-186.0926633165829,-186.19099497487437,-186.2893266331658,-186.38765829145729,-186.48598994974873,-186.5843216080402,-186.68265326633164,-186.7809849246231,-186.87931658291456,-186.97764824120603,-187.07597989949747,-187.17431155778894,-187.27264321608038,-187.37097487437185,-187.4693065326633,-187.56763819095477,-187.6659698492462,-187.76430150753768,-187.86263316582912,-187.9609648241206,-188.05929648241204,-188.1576281407035,-188.25595979899495,-188.35429145728642,-188.4526231155779,-188.55095477386934,-188.6492864321608,-188.74761809045225,-188.84594974874372,-188.94428140703516,-189.04261306532663,-189.14094472361808,-189.23927638190955,-189.337608040201,-189.43593969849246,-189.5342713567839,-189.63260301507538,-189.73093467336682,-189.8292663316583,-189.92759798994973,-190.0259296482412,-190.12426130653265,-190.22259296482412,-190.32092462311556,-190.41925628140703,-190.51758793969847,-190.61591959798994,-190.7142512562814,-190.81258291457286,-190.9109145728643,-191.00924623115577,-191.1075778894472,-191.20590954773868,-191.30424120603013,-191.4025728643216,-191.50090452261304,-191.5992361809045,-191.69756783919598,-191.79589949748743,-191.8942311557789,-191.99256281407034,-192.0908944723618,-192.18922613065325,-192.28755778894472,-192.38588944723617,-192.48422110552764,-192.58255276381908,-192.68088442211055,-192.779216080402,-192.87754773869347,-192.9758793969849,-193.07421105527638,-193.17254271356782,-193.2708743718593,-193.36920603015074,-193.4675376884422,-193.56586934673365,-193.66420100502512,-193.76253266331656,-193.86086432160803,-193.95919597989948,-194.05752763819095,-194.1558592964824,-194.25419095477386,-194.3525226130653,-194.45085427135677,-194.54918592964822,-194.6475175879397,-194.74584924623113,-194.8441809045226,-194.94251256281407,-195.04084422110552,-195.139175879397,-195.23750753768843,-195.3358391959799,-195.43417085427134,-195.53250251256281,-195.63083417085426,-195.72916582914573,-195.82749748743717,-195.92582914572864,-196.02416080402008,-196.12249246231156,-196.220824120603,-196.31915577889447,-196.4174874371859,-196.51581909547738,-196.61415075376883,-196.7124824120603,-196.81081407035174,-196.9091457286432,-197.00747738693465,-197.10580904522612,-197.20414070351757,-197.30247236180904,-197.40080402010048,-197.49913567839195,-197.5974673366834,-197.69579899497487,-197.7941306532663,-197.89246231155778,-197.99079396984922,-198.0891256281407,-198.18745728643216,-198.2857889447236,-198.38412060301508,-198.48245226130652,-198.580783919598,-198.67911557788943,-198.7774472361809,-198.87577889447235,-198.97411055276382,-199.07244221105526,-199.17077386934673,-199.26910552763817,-199.36743718592965,-199.4657688442211,-199.56410050251256,-199.662432160804,-199.76076381909547,-199.85909547738692,-199.9574271356784,-200.05575879396983,-200.1540904522613,-200.25242211055274,-200.3507537688442,-200.44908542713566,-200.54741708542713,-200.64574874371857,-200.74408040201004,-200.84241206030148,-200.94074371859296,-201.0390753768844,-201.13740703517587,-201.2357386934673,-201.33407035175878,-201.43240201005025,-201.5307336683417,-201.62906532663317,-201.7273969849246,-201.82572864321608,-201.92406030150752,-202.022391959799,-202.12072361809044,-202.2190552763819,-202.31738693467335,-202.41571859296482,-202.51405025125626,-202.61238190954774,-202.71071356783918,-202.80904522613065,-202.9073768844221,-203.00570854271356,-203.104040201005,-203.20237185929648,-203.30070351758792,-203.3990351758794,-203.49736683417083,-203.5956984924623,-203.69403015075375,-203.79236180904522,-203.89069346733666,-203.98902512562813,-204.08735678391957,-204.18568844221105,-204.2840201005025,-204.38235175879396,-204.4806834170854,-204.57901507537687,-204.67734673366834,-204.7756783919598,-204.87401005025126,-204.9723417085427,-205.07067336683417,-205.1690050251256,-205.26733668341708,-205.36566834170853,-205.464,-205.56233165829144,-205.6606633165829,-205.75899497487435,-205.85732663316583,-205.95565829145727,-206.05398994974874,-206.15232160804018,-206.25065326633165,-206.3489849246231,-206.44731658291457,-206.545648241206,-206.64397989949748,-206.74231155778892,-206.8406432160804,-206.93897487437184,-207.0373065326633,-207.13563819095475,-207.23396984924622,-207.33230150753766,-207.43063316582914,-207.52896482412058,-207.62729648241205,-207.7256281407035,-207.82395979899496,-207.92229145728643,-208.02062311557788,-208.11895477386935,-208.2172864321608,-208.31561809045226,-208.4139497487437,-208.51228140703518,-208.61061306532662,-208.7089447236181,-208.80727638190953,-208.905608040201,-209.00393969849245,-209.10227135678392,-209.20060301507536,-209.29893467336683,-209.39726633165827,-209.49559798994974,-209.5939296482412,-209.69226130653266,-209.7905929648241,-209.88892462311557,-209.987256281407,-210.08558793969848,-210.18391959798993,-210.2822512562814,-210.38058291457284,-210.4789145728643,-210.57724623115575,-210.67557788944723,-210.77390954773867,-210.87224120603014,-210.97057286432158,-211.06890452261305,-211.16723618090452,-211.26556783919597,-211.36389949748744,-211.46223115577888,-211.56056281407035,-211.6588944723618,-211.75722613065327,-211.8555577889447,-211.95388944723618,-212.05222110552762,-212.1505527638191,-212.24888442211054,-212.347216080402,-212.44554773869345,-212.54387939698492,-212.64221105527636,-212.74054271356783,-212.83887437185928,-212.93720603015075,-213.0355376884422,-213.13386934673366,-213.2322010050251,-213.33053266331657,-213.42886432160802,-213.5271959798995,-213.62552763819093,-213.7238592964824,-213.82219095477384,-213.92052261306532,-214.01885427135676,-214.11718592964823,-214.21551758793967,-214.31384924623114,-214.41218090452261,-214.51051256281406,-214.60884422110553,-214.70717587939697,-214.80550753768844,-214.90383919597988,-215.00217085427136,-215.1005025125628,-215.19883417085427,-215.2971658291457,-215.39549748743718,-215.49382914572863,-215.5921608040201,-215.69049246231154,-215.788824120603,-215.88715577889445,-215.98548743718592,-216.08381909547737,-216.18215075376884,-216.28048241206028,-216.37881407035175,-216.4771457286432,-216.57547738693466,-216.6738090452261,-216.77214070351758,-216.87047236180902,-216.9688040201005,-217.06713567839194,-217.1654673366834,-217.26379899497485,-217.36213065326632,-217.46046231155776,-217.55879396984923,-217.6571256281407,-217.75545728643215,-217.85378894472362,-217.95212060301506,-218.05045226130653,-218.14878391959797,-218.24711557788945,-218.3454472361809,-218.44377889447236,-218.5421105527638,-218.64044221105527,-218.73877386934672,-218.8371055276382,-218.93543718592963,-219.0337688442211,-219.13210050251254,-219.230432160804,-219.32876381909546,-219.42709547738693,-219.52542713567837,-219.62375879396984,-219.72209045226128,-219.82042211055276,-219.9187537688442,-220.01708542713567,-220.1154170854271,-220.21374874371858,-220.31208040201003,-220.4104120603015,-220.50874371859294,-220.6070753768844,-220.70540703517585,-220.80373869346732,-220.9020703517588,-221.00040201005024,-221.0987336683417,-221.19706532663315,-221.29539698492462,-221.39372864321606,-221.49206030150754,-221.59039195979898,-221.68872361809045,-221.7870552763819,-221.88538693467336,-221.9837185929648,-222.08205025125628,-222.18038190954772,-222.2787135678392,-222.37704522613063,-222.4753768844221,-222.57370854271355,-222.67204020100502,-222.77037185929646,-222.86870351758793,-222.96703517587937,-223.06536683417085,-223.1636984924623,-223.26203015075376,-223.3603618090452,-223.45869346733667,-223.55702512562812,-223.6553567839196,-223.75368844221103,-223.8520201005025,-223.95035175879394,-224.0486834170854,-224.14701507537688,-224.24534673366833,-224.3436783919598,-224.44201005025124,-224.5403417085427,-224.63867336683415,-224.73700502512563,-224.83533668341707,-224.93366834170854,-225.03199999999998,-225.13033165829145,-225.2286633165829,-225.32699497487437,-225.4253266331658,-225.52365829145728,-225.62198994974872,-225.7203216080402,-225.81865326633164,-225.9169849246231,-226.01531658291455,-226.11364824120602,-226.21197989949746,-226.31031155778894,-226.40864321608038,-226.50697487437185,-226.6053065326633,-226.70363819095476,-226.8019698492462,-226.90030150753768,-226.99863316582912,-227.0969648241206,-227.19529648241203,-227.2936281407035,-227.39195979899498,-227.49029145728642,-227.5886231155779,-227.68695477386933,-227.7852864321608,-227.88361809045225,-227.98194974874372,-228.08028140703516,-228.17861306532663,-228.27694472361807,-228.37527638190954,-228.473608040201,-228.57193969849246,-228.6702713567839,-228.76860301507537,-228.8669346733668,-228.96526633165828,-229.06359798994973,-229.1619296482412,-229.26026130653264,-229.3585929648241,-229.45692462311555,-229.55525628140703,-229.65358793969847,-229.75191959798994,-229.85025125628138,-229.94858291457285,-230.0469145728643,-230.14524623115577,-230.2435778894472,-230.34190954773868,-230.44024120603012,-230.5385728643216,-230.63690452261307,-230.7352361809045,-230.83356783919598,-230.93189949748742,-231.0302311557789,-231.12856281407034,-231.2268944723618,-231.32522613065325,-231.42355778894472,-231.52188944723616,-231.62022110552763,-231.71855276381908,-231.81688442211055,-231.915216080402,-232.01354773869346,-232.1118793969849,-232.21021105527637,-232.30854271356782,-232.4068743718593,-232.50520603015073,-232.6035376884422,-232.70186934673364,-232.80020100502512,-232.89853266331656,-232.99686432160803,-233.09519597989947,-233.19352763819094,-233.2918592964824,-233.39019095477386,-233.4885226130653,-233.58685427135677,-233.6851859296482,-233.78351758793968,-233.88184924623116,-233.9801809045226,-234.07851256281407,-234.1768442211055,-234.27517587939698,-234.37350753768843,-234.4718391959799,-234.57017085427134,-234.6685025125628,-234.76683417085425,-234.86516582914572,-234.96349748743717,-235.06182914572864,-235.16016080402008,-235.25849246231155,-235.356824120603,-235.45515577889446,-235.5534874371859,-235.65181909547738,-235.75015075376882,-235.8484824120603,-235.94681407035173,-236.0451457286432,-236.14347738693465,-236.24180904522612,-236.34014070351756,-236.43847236180903,-236.53680402010048,-236.63513567839195,-236.7334673366834,-236.83179899497486,-236.9301306532663,-237.02846231155777,-237.12679396984925,-237.2251256281407,-237.32345728643216,-237.4217889447236,-237.52012060301507,-237.61845226130652,-237.716783919598,-237.81511557788943,-237.9134472361809,-238.01177889447234,-238.1101105527638,-238.20844221105526,-238.30677386934673,-238.40510552763817,-238.50343718592964,-238.60176884422108,-238.70010050251256,-238.798432160804,-238.89676381909547,-238.9950954773869,-239.09342713567838,-239.19175879396983,-239.2900904522613,-239.38842211055274,-239.4867537688442,-239.58508542713565,-239.68341708542712,-239.78174874371857,-239.88008040201004,-239.97841206030148,-240.07674371859295,-240.1750753768844,-240.27340703517586,-240.37173869346734,-240.47007035175878,-240.56840201005025,-240.6667336683417,-240.76506532663316,-240.8633969849246,-240.96172864321608,-241.06006030150752,-241.158391959799,-241.25672361809043,-241.3550552763819,-241.45338693467335,-241.55171859296482,-241.65005025125626,-241.74838190954773,-241.84671356783917,-241.94504522613065,-242.0433768844221,-242.14170854271356,-242.240040201005,-242.33837185929647,-242.43670351758792,-242.5350351758794,-242.63336683417083,-242.7316984924623,-242.83003015075374,-242.9283618090452,-243.02669346733666,-243.12502512562813,-243.22335678391957,-243.32168844221104,-243.42002010050248,-243.51835175879395,-243.61668341708543,-243.71501507537687,-243.81334673366834,-243.91167839195978,-244.01001005025125,-244.1083417085427,-244.20667336683417,-244.3050050251256,-244.40333668341708,-244.50166834170852,-244.6,-244.69833165829144,-244.7966633165829,-244.89499497487435,-244.99332663316582,-245.09165829145726,-245.18998994974874,-245.28832160804018,-245.38665326633165,-245.4849849246231,-245.58331658291456,-245.681648241206,-245.77997989949748,-245.87831155778892,-245.9766432160804,-246.07497487437183,-246.1733065326633,-246.27163819095475,-246.36996984924622,-246.46830150753766,-246.56663316582913,-246.66496482412057,-246.76329648241204,-246.86162814070352,-246.95995979899496,-247.05829145728643,-247.15662311557787,-247.25495477386934,-247.3532864321608,-247.45161809045226,-247.5499497487437,-247.64828140703517,-247.7466130653266,-247.84494472361808,-247.94327638190953,-248.041608040201,-248.13993969849244,-248.2382713567839,-248.33660301507535,-248.43493467336683,-248.53326633165827,-248.63159798994974,-248.72992964824118,-248.82826130653265,-248.9265929648241,-249.02492462311557,-249.123256281407,-249.22158793969848,-249.31991959798992,-249.4182512562814,-249.51658291457284,-249.6149145728643,-249.71324623115575,-249.81157788944722,-249.90990954773866,-250.00824120603014,-250.1065728643216,-250.20490452261305,-250.30323618090452,-250.40156783919596,-250.49989949748743,-250.59823115577888,-250.69656281407035,-250.7948944723618,-250.89322613065326,-250.9915577889447,-251.08988944723617,-251.18822110552762,-251.2865527638191,-251.38488442211053,-251.483216080402,-251.58154773869344,-251.67987939698492,-251.77821105527636,-251.87654271356783,-251.97487437185927,-252.07320603015074,-252.17153768844219,-252.26986934673366,-252.3682010050251,-252.46653266331657,-252.564864321608,-252.66319597989948,-252.76152763819093,-252.8598592964824,-252.95819095477384,-253.0565226130653,-253.15485427135675,-253.25318592964823,-253.3515175879397,-253.44984924623114,-253.5481809045226,-253.64651256281405,-253.74484422110552,-253.84317587939697,-253.94150753768844,-254.03983919597988,-254.13817085427135,-254.2365025125628,-254.33483417085426,-254.4331658291457,-254.53149748743718,-254.62982914572862,-254.7281608040201,-254.82649246231153,-254.924824120603,-255.02315577889445,-255.12148743718592,-255.21981909547736,-255.31815075376883,-255.41648241206028,-255.51481407035175,-255.6131457286432,-255.71147738693466,-255.8098090452261,-255.90814070351757,-256.006472361809,-256.10480402010046,-256.2031356783919,-256.30146733668334,-256.39979899497484,-256.4981306532663,-256.59646231155773,-256.69479396984923,-256.7931256281407,-256.8914572864321,-256.98978894472356,-257.08812060301506,-257.1864522613065,-257.28478391959794,-257.3831155778894,-257.4814472361809,-257.5797788944723,-257.67811055276377,-257.7764422110552,-257.8747738693467,-257.97310552763815,-258.0714371859296,-258.16976884422104,-258.26810050251254,-258.366432160804,-258.4647638190954,-258.56309547738687,-258.66142713567837,-258.7597587939698,-258.85809045226125,-258.9564221105527,-259.0547537688442,-259.15308542713564,-259.2514170854271,-259.3497487437185,-259.44808040201,-259.54641206030146,-259.6447437185929,-259.74307537688435,-259.84140703517585,-259.9397386934673,-260.03807035175873,-260.13640201005023,-260.2347336683417,-260.3330653266331,-260.43139698492456,-260.52972864321606,-260.6280603015075,-260.72639195979895,-260.8247236180904,-260.9230552763819,-261.02138693467333,-261.1197185929648,-261.2180502512562,-261.3163819095477,-261.41471356783916,-261.5130452261306,-261.61137688442204,-261.70970854271354,-261.808040201005,-261.9063718592964,-262.00470351758787,-262.10303517587937,-262.2013668341708,-262.29969849246226,-262.3980301507537,-262.4963618090452,-262.59469346733664,-262.6930251256281,-262.7913567839195,-262.889688442211,-262.98802010050247,-263.0863517587939,-263.1846834170854,-263.28301507537685,-263.3813467336683,-263.47967839195974,-263.57801005025124,-263.6763417085427,-263.7746733668341,-263.87300502512556,-263.97133668341706,-264.0696683417085,-264.16799999999995,-264.2663316582914,-264.3646633165829,-264.46299497487433,-264.5613266331658,-264.6596582914572,-264.7579899497487,-264.85632160804016,-264.9546532663316,-265.05298492462305,-265.15131658291455,-265.249648241206,-265.34797989949743,-265.4463115577889,-265.5446432160804,-265.6429748743718,-265.74130653266326,-265.8396381909547,-265.9379698492462,-266.03630150753764,-266.1346331658291,-266.23296482412053,-266.33129648241203,-266.42962814070347,-266.5279597989949,-266.6262914572864,-266.72462311557786,-266.8229547738693,-266.92128643216074,-267.01961809045224,-267.1179497487437,-267.2162814070351,-267.31461306532657,-267.41294472361807,-267.5112763819095,-267.60960804020095,-267.7079396984924,-267.8062713567839,-267.90460301507534,-268.0029346733668,-268.1012663316582,-268.1995979899497,-268.29792964824117,-268.3962613065326,-268.49459296482405,-268.59292462311555,-268.691256281407,-268.78958793969844,-268.8879195979899,-268.9862512562814,-269.0845829145728,-269.18291457286426,-269.2812462311557,-269.3795778894472,-269.47790954773865,-269.5762412060301,-269.6745728643216,-269.77290452261303,-269.8712361809045,-269.9695678391959,-270.0678994974874,-270.16623115577886,-270.2645628140703,-270.36289447236175,-270.46122613065324,-270.5595577889447,-270.65788944723613,-270.7562211055276,-270.8545527638191,-270.9528844221105,-271.05121608040196,-271.1495477386934,-271.2478793969849,-271.34621105527634,-271.4445427135678,-271.5428743718592,-271.6412060301507,-271.73953768844217,-271.8378693467336,-271.93620100502505,-272.03453266331655,-272.132864321608,-272.23119597989944,-272.3295276381909,-272.4278592964824,-272.5261909547738,-272.62452261306527,-272.7228542713567,-272.8211859296482,-272.91951758793965,-273.0178492462311,-273.1161809045226,-273.21451256281404,-273.3128442211055,-273.4111758793969,-273.5095075376884,-273.60783919597986,-273.7061708542713,-273.80450251256275,-273.90283417085425,-274.0011658291457,-274.09949748743713,-274.1978291457286,-274.2961608040201,-274.3944924623115,-274.49282412060296,-274.5911557788944,-274.6894874371859,-274.78781909547735,-274.8861507537688,-274.98448241206023,-275.08281407035173,-275.1811457286432,-275.2794773869346,-275.37780904522606,-275.47614070351756,-275.574472361809,-275.67280402010044,-275.7711356783919,-275.8694673366834,-275.9677989949748,-276.06613065326627,-276.16446231155777,-276.2627939698492,-276.36112562814066,-276.4594572864321,-276.5577889447236,-276.65612060301504,-276.7544522613065,-276.8527839195979,-276.9511155778894,-277.04944723618087,-277.1477788944723,-277.24611055276375,-277.34444221105525,-277.4427738693467,-277.54110552763814,-277.6394371859296,-277.7377688442211,-277.8361005025125,-277.93443216080396,-278.0327638190954,-278.1310954773869,-278.22942713567835,-278.3277587939698,-278.42609045226123,-278.52442211055273,-278.6227537688442,-278.7210854271356,-278.81941708542706,-278.91774874371856,-279.01608040201,-279.11441206030145,-279.2127437185929,-279.3110753768844,-279.40940703517583,-279.5077386934673,-279.6060703517588,-279.7044020100502,-279.80273366834166,-279.9010653266331,-279.9993969849246,-280.09772864321604,-280.1960603015075,-280.29439195979893,-280.39272361809043,-280.49105527638187,-280.5893869346733,-280.68771859296476,-280.78605025125626,-280.8843819095477,-280.98271356783914,-281.0810452261306,-281.1793768844221,-281.2777085427135,-281.37604020100497,-281.4743718592964,-281.5727035175879,-281.67103517587935,-281.7693668341708,-281.86769849246224,-281.96603015075374,-282.0643618090452,-282.1626934673366,-282.26102512562807,-282.35935678391957,-282.457688442211,-282.55602010050245,-282.65435175879395,-282.7526834170854,-282.85101507537684,-282.9493467336683,-283.0476783919598,-283.1460100502512,-283.24434170854266,-283.3426733668341,-283.4410050251256,-283.53933668341705,-283.6376683417085,-283.73599999999993,-283.83433165829143,-283.9326633165829,-284.0309949748743,-284.12932663316576,-284.22765829145726,-284.3259899497487,-284.42432160804015,-284.5226532663316,-284.6209849246231,-284.71931658291453,-284.817648241206,-284.9159798994974,-285.0143115577889,-285.11264321608036,-285.2109748743718,-285.30930653266324,-285.40763819095474,-285.5059698492462,-285.6043015075376,-285.70263316582907,-285.80096482412057,-285.899296482412,-285.99762814070345,-286.09595979899495,-286.1942914572864,-286.29262311557784,-286.3909547738693,-286.4892864321608,-286.5876180904522,-286.68594974874367,-286.7842814070351,-286.8826130653266,-286.98094472361805,-287.0792763819095,-287.17760804020094,-287.27593969849244,-287.3742713567839,-287.4726030150753,-287.57093467336676,-287.66926633165826,-287.7675979899497,-287.86592964824115,-287.9642613065326,-288.0625929648241,-288.16092462311553,-288.259256281407,-288.3575879396984,-288.4559195979899,-288.55425125628136,-288.6525829145728,-288.75091457286425,-288.84924623115575,-288.9475778894472,-289.04590954773863,-289.14424120603013,-289.2425728643216,-289.340904522613,-289.43923618090446,-289.53756783919596,-289.6358994974874,-289.73423115577884,-289.8325628140703,-289.9308944723618,-290.0292261306532,-290.12755778894467,-290.2258894472361,-290.3242211055276,-290.42255276381906,-290.5208844221105,-290.61921608040194,-290.71754773869344,-290.8158793969849,-290.9142110552763,-291.01254271356777,-291.11087437185927,-291.2092060301507,-291.30753768844215,-291.4058693467336,-291.5042010050251,-291.60253266331654,-291.700864321608,-291.7991959798994,-291.8975276381909,-291.99585929648237,-292.0941909547738,-292.19252261306525,-292.29085427135675,-292.3891859296482,-292.48751758793964,-292.58584924623113,-292.6841809045226,-292.782512562814,-292.88084422110546,-292.97917587939696,-293.0775075376884,-293.17583919597985,-293.2741708542713,-293.3725025125628,-293.47083417085423)
counts=c(0.0, 0.0,0.0,0.0,0.0,0.0,0.0,0.0,0.0,0.0,0.0,0.0,0.0,0.0,0.0,0.0,0.0,0.0,0.0,0.0,0.0,0.0,0.0,0.0,0.0,0.0,0.0,0.0,0.0,0.0,0.0,0.0,0.0,0.0,0.0,0.0,0.0,0.0,0.0,0.0,0.0,0.0,0.0,0.0,0.0,0.0,0.0,0.0,0.0,0.0,0.0,0.0,0.0,0.0,0.0,0.0,0.0,0.0,0.0,0.0,0.0,0.0,0.0,0.0,0.0,0.0,0.0,0.0,0.0,0.0,0.0,0.0,0.0,0.0,0.0,0.0,0.0,0.0,0.0,0.0,0.0,0.0,0.0,0.0,0.0,0.0,0.0,0.0,0.0,0.0,0.0,0.0,0.0,0.0,0.0,0.0,0.0,0.0,0.0,0.0,0.0,0.0,0.0,0.0,0.0,0.0,0.0,0.0,0.0,0.0,0.0,0.0,0.0,0.0,0.0,0.0,0.0,0.0,0.0,0.0,0.0,0.0,0.0,0.0,0.0,0.0,0.0,0.0,0.0,0.0,0.0,0.0,0.0,0.0,0.0,0.0,0.0,0.0,0.0,0.0,0.0,0.0,0.0,0.0,0.0,0.0,0.0,0.0,0.0,0.0,0.0,0.0,0.0,0.0,0.0,0.0,0.0,0.0,0.0,0.0,0.0,0.0,0.0,0.0,0.0,0.0,0.0,0.0,0.0,0.0,0.0,0.0,0.0,0.0,0.0,0.0,0.0,0.0,0.0,0.0,0.0,0.0,0.0,0.0,0.0,0.0,0.0,0.0,0.0,0.0,0.0,0.0,0.0,0.0,0.0,0.0,0.0,0.0,0.0,0.0,0.0,0.0,0.0,0.0,0.0,0.0,0.0,0.0,0.0,0.0,0.0,0.0,0.0,0.0,0.0,0.0,0.0,0.0,0.0,0.0,0.0,0.0,0.0,0.0,0.0,0.0,0.0,0.0,0.0,0.0,0.0,0.0,0.0,0.0,0.0,0.0,0.0,0.0,0.0,0.0,0.0,0.0,0.0,0.0,0.0,0.0,0.0,0.0,0.0,0.0,0.0,0.0,0.0,0.0,0.0,0.0,0.0,0.0,0.0,0.0,0.0,0.0,0.0,0.0,0.0,0.0,0.0,0.0,0.0,0.0,0.0,0.0,0.0,0.0,0.0,0.0,0.0,0.0,0.0,0.0,0.0,0.0,0.0,0.0,0.0,0.0,0.0,0.0,0.0,0.0,0.0,0.0,0.0,0.0,0.0,0.0,0.0,0.0,0.0,0.0,0.0,0.0,0.0,0.0,0.0,0.0,0.0,0.0,0.0,0.0,0.0,0.0,0.0,0.0,0.0,0.0,0.0,0.0,0.0,0.0,0.0,0.0,0.0,0.0,0.0,0.0,0.0,0.0,0.0,0.0,0.0,0.0,0.0,0.0,0.0,0.0,0.0,0.0,0.0,0.0,0.0,0.0,0.0,0.0,0.0,0.0,0.0,0.0,0.0,0.0,0.0,0.0,0.0,0.0,0.0,0.0,0.0,0.0,0.0,0.0,0.0,0.0,0.0,0.0,0.0,0.0,0.0,0.0,0.0,0.0,0.0,0.0,0.0,0.0,0.0,0.0,0.0,0.0,0.0,0.0,0.0,0.0,0.0,0.0,0.0,0.0,0.0,0.0,0.0,0.0,0.0,0.0,0.0,0.0,0.0,0.0,0.0,0.0,0.0,0.0,0.0,0.0,0.0,0.0,0.0,0.0,0.0,0.0,0.0,0.0,0.0,0.0,0.0,0.0,0.0,0.0,0.0,0.0,0.0,0.0,0.0,0.0,0.0,0.0,0.0,0.0,0.0,0.0,0.0,0.0,0.0,0.0,0.0,0.0,0.0,0.0,0.0,0.0,0.0,0.0,0.0,0.0,0.0,0.0,0.0,0.0,0.0,0.0,0.0,0.0,0.0,0.0,0.0,0.0,0.0,0.0,0.0,0.0,0.0,0.0,0.0,0.0,0.0,0.0,0.0,0.0,0.0,0.0,0.0,0.0,0.0,0.0,0.0,0.0,0.0,0.0,0.0,0.0,0.0,0.0,0.0,0.0,0.0,0.0,0.0,0.0,0.0,0.0,0.0,0.0,0.0,0.0,0.0,0.0,0.0,0.0,0.0,0.0,0.0,0.0,0.0,0.0,0.0,0.0,0.0,0.0,0.0,0.0,0.0,0.0,0.0,0.0,0.0,0.0,0.0,0.0,0.0,0.0,0.0,0.0,0.0,0.0,0.0,0.0,0.0,0.0,0.0,0.0,0.0,0.0,0.0,0.0,0.0,0.0,0.0,0.0,0.0,0.0,0.0,0.0,0.0,0.0,0.0,0.0,0.0,0.0,0.0,0.0,0.0,0.0,0.0,0.0,0.0,0.0,0.0,0.0,0.0,0.0,0.0,0.0,0.0,0.0,0.0,0.0,0.0,0.0,0.0,0.0,0.0,0.0,0.0,0.0,0.0,0.0,0.0,0.0,0.0,0.0,0.0,0.0,0.0,0.0,0.0,0.0,0.0,0.0,0.0,0.0,0.0,0.0,0.0,0.0,0.0,0.0,0.0,0.0,0.0,0.0,0.0,0.0,0.0,0.0,0.0,0.0,0.0,0.0,0.0,0.0,0.0,0.0,0.0,0.0,0.0,0.0,0.0,0.0,0.0,0.0,0.0,0.0,0.0,0.0,0.0,0.0,0.0,0.0,0.0,0.0,0.0,0.0,0.0,0.0,0.0,0.0,0.0,0.0,0.0,0.0,0.0,0.0,0.0,0.0,0.0,0.0,0.0,0.0,0.0,0.0,0.0,0.0,0.0,0.0,0.0,0.0,0.0,0.0,0.0,0.0,0.0,0.0,0.0,0.0,0.0,0.0,0.0,0.0,0.0,0.0,0.0,0.0,0.0,0.0,0.0,0.0,0.0,0.0,0.0,0.0,0.0,0.0,0.0,0.0,0.0,0.0,0.0,0.0,0.0,0.0,0.0,0.0,0.0,0.0,0.0,0.0,0.0,0.0,0.0,0.0,0.0,0.0,0.0,0.0,0.0,0.0,0.0,0.0,0.0,0.0,0.0,0.0,0.0,0.0,0.0,0.0,0.0,0.0,0.0,0.0,0.0,0.0,0.0,0.0,0.0,0.0,0.0,0.0,0.0,0.0,0.0,0.0,0.0,0.0,0.0,0.0,0.0,0.0,0.0,0.0,0.0,0.0,0.0,0.0,0.0,0.0,0.0,0.0,0.0,0.0,0.0,0.0,0.0,0.0,0.0,0.0,0.0,0.0,0.0,0.0,0.0,0.0,0.0,0.0,0.0,0.0,0.0,0.0,0.0,0.0,0.0,0.0,0.0,0.0,0.0,0.0,0.0,0.0,0.0,0.0,0.0,0.0,0.0,0.0,0.0,0.0,0.0,0.0,0.0,0.0,0.0,0.0,0.0,0.0,0.0,0.0,0.0,0.0,0.0,0.0,0.0,0.0,0.0,0.0,0.0,0.0,0.0,0.0,0.0,0.0,0.0,0.0,0.0,0.0,0.0,0.0,0.0,0.0,0.0,0.0,0.0,0.0,0.0,0.0,0.0,0.0,0.0,0.0,0.0,0.0,0.0,0.0,0.0,0.0,0.0,0.0,0.0,0.0,0.0,0.0,0.0,0.0,0.0,0.0,0.0,0.0,0.0,0.0,0.0,0.0,0.0,0.0,0.0,0.0,0.0,0.0,0.0,0.0,0.0,0.0,0.0,0.0,0.0,0.0,0.0,0.0,0.0,0.0,0.0,0.0,0.0,0.0,0.0,0.0,0.0,0.0,0.0,0.0,0.0,0.0,0.0,0.0,0.0,0.0,0.0,0.0,0.0,0.0,0.0,0.0,0.0,0.0,0.0,0.0,0.0,0.0,0.0,0.0,0.0,0.0,0.0,0.0,0.0,0.0,0.0,0.0,0.0,0.0,0.0,0.0,0.0,0.0,0.0,0.0,0.0,0.0,0.0,0.0,0.0,0.0,0.0,0.0,0.0,0.0,0.0,0.0,0.0,0.0,0.0,0.0,0.0,0.0,0.0,0.0,0.0,0.0,0.0,0.0,0.0,0.0,0.0,0.0,0.0,0.0,0.0,0.0,0.0,0.0,0.0,0.0,0.0,0.0,0.0,0.0,0.0,0.0,0.0,0.0,0.0,0.0,0.0,0.0,0.0,0.0,0.0,0.0,0.0,0.0,0.0,0.0,0.0,0.0,0.0,0.0,0.0,0.0,0.0,0.0,0.0,0.0,0.0,0.0,0.0,0.0,0.0,0.0,0.0,0.0,0.0,0.0,0.0,0.0,0.0,0.0,0.0,0.0,0.0,0.0,0.0,0.0,0.0,0.0,0.0,0.0,0.0,0.0,0.0,0.0,0.0,0.0,0.0,0.0,0.0,0.0,0.0,0.0,0.0,0.0,0.0,0.0,0.0,0.0,0.0,0.0,0.0,0.0,0.0,0.0,0.0,0.0,0.0,0.0,0.0,0.0,0.0,0.0,0.0,0.0,0.0,0.0,0.0,0.0,0.0,0.0,0.0,0.0,0.0,0.0,0.0,0.0,0.0,0.0,0.0,0.0,0.0,0.0,0.0,0.0,0.0,0.0,0.0,0.0,0.0,0.0,0.0,0.0,0.0,0.0,0.0,0.0,0.0,0.0,0.0,0.0,0.0,0.0,0.0,0.0,0.0,0.0,0.0,0.0,0.0,0.0,0.0,0.0,0.0,0.0,0.0,0.0,0.0,0.0,0.0,0.0,0.0,0.0,0.0,0.0,0.0,0.0,0.0,0.0,0.0,0.0,0.0,0.0,0.0,0.0,0.0,0.0,0.0,0.0,0.0,0.0,0.0,0.0,0.0,0.0,0.0,0.0,0.0,0.0,0.0,0.0,0.0,0.0,0.0,0.0,0.0,0.0,0.0,0.0,0.0,0.0,0.0,0.0,0.0,0.0,0.0,0.0,0.0,0.0,0.0,0.0,0.0,0.0,0.0,0.0,0.0,0.0,0.0,0.0,0.0,0.0,0.0,0.0,0.0,0.0,0.0,0.0,0.0,0.0,0.0,0.0,0.0,0.0,0.0,0.0,0.0,0.0,0.0,0.0,0.0,0.0,0.0,0.0,0.0,0.0,0.0,0.0,0.0,0.0,0.0,0.0,0.0,0.0,0.0,0.0,0.0,0.0,0.0,0.0,0.0,0.0,0.0,0.0,0.0,0.0,0.0,0.0,0.0,0.0,0.0,0.0,0.0,0.0,0.0,0.0,0.0,0.0,0.0,0.0,0.0,0.0,0.0,0.0,0.0,0.0,0.0,0.0,0.0,0.0,0.0,0.0,0.0,0.0,0.0,0.0,0.0,0.0,0.0,0.0,0.0,0.0,0.0,0.0,0.0,0.0,0.0,0.0,0.0,0.0,0.0,0.0,0.0,0.0,0.0,0.0,0.0,0.0,0.0,0.0,0.0,0.0,0.0,0.0,0.0,0.0,0.0,0.0,0.0,0.0,0.0,0.0,0.0,0.0,0.0,0.0,0.0,0.0,0.0,0.0,0.0,0.0,0.0,0.0,0.0,0.0,0.0,0.0,0.0,0.0,0.0,0.0,0.0,0.0,0.0,0.0,0.0,0.0,0.0,0.0,0.0,0.0,0.0,0.0,0.0,0.0,0.0,0.0,0.0,0.0,0.0,0.0,0.0,0.0,0.0,0.0,0.0,0.0,0.0,0.0,0.0,0.0,0.0,0.0,0.0,0.0,0.0,0.0,0.0,0.0,0.0,0.0,0.0,0.0,0.0,0.0,0.0,0.0,0.0,0.0,0.0,0.0,0.0,0.0,0.0,0.0,0.0,0.0,0.0,0.0,0.0,0.0,0.0,0.0,0.0,0.0,0.0,0.0,0.0,0.0,0.0,0.0,0.0,0.0,0.0,0.0,0.0,0.0,0.0,0.0,0.0,0.0,0.0,0.0,0.0,0.0,0.0,0.0,0.0,0.0,0.0,0.0,0.0,0.0,0.0,0.0,0.0,0.0,0.0,0.0,0.0,0.0,0.0,0.0,0.0,0.0,0.0,0.0,0.0,0.0,0.0,0.0,0.0,0.0,0.0,0.0,0.0,0.0,0.0,0.0,0.0,0.0,0.0,0.0,0.0,0.0,0.0,0.0,0.0,0.0,0.0,0.0,0.0,0.0,0.0,0.0,0.0,0.0,0.0,0.0,0.0,0.0,0.0,0.0,0.0,0.0,0.0,0.0,0.0,0.0,0.0,0.0,0.0,0.0,0.0,0.0,0.0,0.0,0.0,0.0,0.0,0.0,0.0,0.0,0.0,0.0,0.0,0.0,0.0,0.0,0.0,0.0,0.0,0.0,0.0,0.0,0.0,0.0,0.0,0.0,0.0,0.0,0.0,0.0,0.0,0.0,0.0,0.0,0.0,0.0,0.0,0.0,0.0,0.0,0.0,0.0,0.0,0.0,0.0,0.0,0.0,0.0,0.0,0.0,0.0,0.0,0.0,0.0,0.0,0.0,0.0,0.0,0.0,0.0,0.0,0.0,0.0,0.0,0.0,0.0,0.0,0.0,0.0,0.0,0.0,0.0,0.0,0.0,0.0,0.0,0.0,0.0,0.0,0.0,0.0,0.0,0.0,0.0,0.0,0.0,0.0,0.0,0.0,0.0,0.0,0.0,0.0,0.0,0.0,0.0,0.0,0.0,0.0,0.0,0.0,0.0,0.0,0.0,0.0,0.0,0.0,0.0,0.0,0.0,0.0,0.0,0.0,0.0,0.0,0.0,0.0,0.0,0.0,0.0,0.0,0.0,0.0,0.0,0.0,0.0,0.0,0.0,0.0,0.0,0.0,0.0,0.0,0.0,0.0,0.0,0.0,0.0,0.0,0.0,0.0,0.0,0.0,0.0,0.0,0.0,0.0,0.0,0.0,0.0,0.0,0.0,0.0,0.0,0.0,0.0,0.0,0.0,0.0,0.0,0.0,0.0,0.0,0.0,0.0,0.0,0.0,0.0,0.0,0.0,0.0,0.0,0.0,0.0,0.0,0.0,0.0,0.0,0.0,0.0,0.0,0.0,0.0,0.0,0.0,0.0,0.0,0.0,0.0,0.0,0.0,0.0,0.0,0.0,0.0,0.0,0.0,0.0,0.0,0.0,0.0,0.0,0.0,0.0,0.0,0.0,0.0,0.0,0.0,0.0,0.0,0.0,0.0,0.0,0.0,0.0,0.0,0.0,0.0,0.0,0.0,0.0,0.0,0.0,0.0,0.0,0.0,0.0,0.0,0.0,0.0,0.0,0.0,0.0,0.0,0.0,0.0,0.0,0.0,0.0,0.0,0.0,0.0,0.0,0.0,0.0,0.0,0.0,0.0,0.0,0.0,0.0,0.0,0.0,0.0,0.0,0.0,0.0,0.0,0.0,0.0,0.0,0.0,0.0,0.0,0.0,0.0,0.0,0.0,0.0,0.0,0.0,0.0,0.0,0.0,0.0,0.0,0.0,0.0,0.0,0.0,0.0,0.0,0.0,0.0,0.0,0.0,0.0,0.0,0.0,0.0,0.0,0.0,0.0,0.0,0.0,0.0,0.0,0.0,0.0,0.0,0.0,0.0,0.0,0.0,0.0,0.0,0.0,0.0,0.0,0.0,0.0,0.0,0.0,0.0,0.0,0.0,0.0,0.0,0.0,0.0,0.0,0.0,0.0,0.0,0.0,0.0,0.0,0.0,0.0,0.0,0.0,0.0,0.0,0.0,0.0,0.0,0.0,0.0,0.0,0.0,0.0,0.0,0.0,0.0,0.0,0.0,0.0,0.0,0.0,0.0,0.0,0.0,0.0,0.0,0.0,0.0,0.0,0.0,0.0,0.0,0.0,0.0,0.0,0.0,0.0,0.0,0.0,0.0,0.0,0.0,0.0,0.0,0.0,0.0,0.0,0.0,0.0,0.0,0.0,0.0,0.0,0.0,0.0,0.0,0.0,0.0,0.0,0.0,0.0,0.0,0.0,0.0,0.0,0.0,0.0,0.0,0.0,0.0,0.0,0.0,0.0,0.0,0.0,0.0,0.0,0.0,0.0,0.0,0.0,0.0,0.0,0.0,0.0,0.0,0.0,0.0,0.0,0.0,0.0,0.0,0.0,0.0,0.0,0.0,0.0,0.0,0.0,0.0,0.0,0.0,0.0,0.0,0.0,0.0,0.0,0.0,0.0,0.0,0.0,0.0,0.0,0.0,0.0,0.0,0.0,0.0,0.0,0.0,0.0,0.0,0.0,0.0,0.0,0.0,0.0,0.0,0.0,0.0,0.0,0.0,0.0,0.0,0.0,0.0,0.0,0.0,0.0,0.0,0.0,0.0,0.0,0.0,0.0,0.0,0.0,0.0,0.0,0.0,0.0,0.0,0.0,0.0,0.0,0.0,0.0,0.0,0.0,0.0,0.0,0.0,0.0,0.0,0.0,0.0,0.0,0.0,0.0,0.0,0.0,0.0,0.0,0.0,0.0,0.0,0.0,0.0,0.0,0.0,0.0,0.0,0.0,0.0,0.0,0.0,0.0,0.0,0.0,0.0,0.0,0.0,0.0,0.0,0.0,0.0,0.0,0.0,0.0,0.0,0.0,0.0,0.0,0.0,0.0,0.0,0.0,0.0,0.0,0.0,0.0,0.0,0.0,0.0,0.0,0.0,0.0,0.0,0.0,0.0,0.0,0.0,0.0,0.0,0.0,0.0,0.0,0.0,0.0,0.0,0.0,0.0,0.0,0.0,0.0,0.0,0.0,0.0,0.0,0.0,0.0,0.0,0.0,0.0,0.0,0.0,0.0,0.0,0.0,0.0,0.0,0.0,0.0,0.0,0.0,0.0,0.0,0.0,0.0,0.0,0.0,0.0,0.0,0.0,0.0,0.0,0.0,0.0,0.0,0.0,0.0,0.0,0.0,0.0,0.0,0.0,0.0,0.0,0.0,0.0,0.0,0.0,0.0,0.0,0.0,0.0,0.0,0.0,0.0,0.0,0.0,0.0,0.0,0.0,0.0,0.0,0.0,0.0,0.0,0.0,0.0,0.0,0.0,0.0,0.0,0.0,0.0,0.0,0.0,0.0,0.0,0.0,0.0,0.0,0.0,0.0,0.0,0.0,0.0,0.0,0.0,0.0,0.0,0.0,0.0,0.0,0.0,0.0,0.0,0.0,0.0,0.0,0.0,0.0,0.0,0.0,0.0,0.0007007007007007007,0.0004004004004004004,0.0006006006006006006,0.0032032032032032033,0.002702702702702703,0.002002002002002002,0.002002002002002002,0.0025025025025025025,0.002702702702702703,0.0025025025025025025,0.0018018018018018018,0.0016016016016016017,0.004004004004004004,0.006306306306306306,0.015615615615615615,0.021521521521521522,0.024024024024024024,0.024424424424424423,0.03083083083083083,0.05205205205205205,0.08188188188188188,0.12472472472472472,0.13123123123123123,0.09539539539539539,0.07387387387387387,0.07657657657657657,0.06436436436436437,0.04474474474474475,0.033633633633633635,0.026326326326326328,0.015415415415415416,0.01061061061061061,0.0065065065065065065,0.005205205205205205,0.0019019019019019018,0.002302302302302302,0.0015015015015015015,0.0004004004004004004,0.0005005005005005005,0.0004004004004004004,0.0001001001001001001,0.0003003003003003003,0.0002002002002002002,0.0002002002002002002,0.0002002002002002002,0.0,0.0001001001001001001,0.0001001001001001001,0.0001001001001001001,0.0,0.0002002002002002002,0.0,0.0,0.0,0.0,0.0,0.0,0.0,0.0,0.0,0.0,0.0,0.0,0.0001001001001001001,0.0001001001001001001,0.0,0.0001001001001001001,0.0,0.0,0.0002002002002002002,0.0,0.0001001001001001001,0.0,0.0001001001001001001,0.0,0.0,0.0,0.0001001001001001001,0.0,0.0002002002002002002,0.0,0.0,0.0002002002002002002,0.0004004004004004004,0.0001001001001001001,0.0001001001001001001,0.0002002002002002002,0.0,0.0001001001001001001,0.0,0.0,0.0002002002002002002,0.0,0.0001001001001001001,0.0,0.0,0.0001001001001001001,0.0,0.0,0.0001001001001001001,0.0002002002002002002,0.0001001001001001001,0.0,0.0001001001001001001,0.0,0.0,0.0001001001001001001,0.0,0.0002002002002002002,0.0,0.0,0.0001001001001001001,0.0,0.0,0.0001001001001001001,0.0,0.0002002002002002002,0.0001001001001001001,0.0003003003003003003,0.0003003003003003003,0.0007007007007007007,0.0,0.0003003003003003003,0.0005005005005005005,0.0003003003003003003,0.0,0.0004004004004004004,0.0004004004004004004,0.0003003003003003003,0.0004004004004004004,0.0006006006006006006,0.0013013013013013013,0.0018018018018018018,0.0008008008008008008,0.0007007007007007007,0.0009009009009009009,0.001001001001001001,0.0009009009009009009,0.0013013013013013013,0.002102102102102102,0.003303303303303303,0.0032032032032032033,0.0032032032032032033,0.003103103103103103,0.0026026026026026027,0.003303303303303303,0.002902902902902903,0.0025025025025025025,0.004004004004004004,0.003703703703703704,0.002902902902902903,0.004704704704704705,0.0045045045045045045,0.004604604604604604,0.004304304304304304,0.007407407407407408,0.006306306306306306,0.005905905905905906,0.012812812812812813,0.007007007007007007,0.008908908908908908,0.011511511511511512,0.00850850850850851,0.013313313313313313,0.016416416416416415,0.011711711711711712,0.013313313313313313,0.015915915915915915,0.01961961961961962,0.012812812812812813,0.01891891891891892,0.018418418418418417,0.01901901901901902,0.02122122122122122,0.016416416416416415,0.024024024024024024,0.024224224224224225,0.029129129129129128,0.022122122122122122,0.026726726726726727,0.02982982982982983,0.02922922922922923,0.03193193193193193,0.03543543543543543,0.032332332332332334,0.037137137137137136,0.03903903903903904,0.03633633633633634,0.02822822822822823,0.03003003003003003,0.02772772772772773,0.02252252252252252,0.019719719719719718,0.017717717717717716,0.013713713713713714,0.01701701701701702,0.012012012012012012,0.012212212212212211,0.006806806806806807,0.007907907907907907,0.007407407407407408,0.0045045045045045045,0.0026026026026026027,0.003303303303303303,0.0012012012012012011,0.0012012012012012011,0.0014014014014014013,0.0002002002002002002,0.0002002002002002002,0.0,0.0001001001001001001,0.0003003003003003003,0.0002002002002002002,0.0001001001001001001,0.0001001001001001001,0.0001001001001001001,0.0002002002002002002,0.0001001001001001001,0.0002002002002002002,0.0,0.0,0.0001001001001001001,0.0,0.0,0.0001001001001001001,0.0,0.0001001001001001001,0.0,0.0002002002002002002,0.0,0.0001001001001001001,0.0,0.0001001001001001001,0.0,0.0001001001001001001,0.0001001001001001001,0.0,0.0,0.0001001001001001001,0.0,0.0,0.0001001001001001001,0.0,0.0,0.0001001001001001001,0.0003003003003003003,0.0,0.0003003003003003003,0.0002002002002002002,0.0001001001001001001,0.0001001001001001001,0.0001001001001001001,0.0004004004004004004,0.0001001001001001001,0.0004004004004004004,0.0004004004004004004,0.0002002002002002002,0.0002002002002002002,0.0003003003003003003,0.0004004004004004004,0.0001001001001001001,0.0002002002002002002,0.0003003003003003003,0.0007007007007007007,0.0004004004004004004,0.0004004004004004004,0.0008008008008008008,0.0008008008008008008,0.0005005005005005005,0.0003003003003003003,0.001001001001001001,0.0009009009009009009,0.0005005005005005005,0.0007007007007007007,0.0008008008008008008,0.0009009009009009009,0.0004004004004004004,0.0005005005005005005,0.0005005005005005005,0.0011011011011011012,0.0006006006006006006,0.0009009009009009009,0.0006006006006006006,0.0007007007007007007,0.0006006006006006006,0.0008008008008008008,0.0007007007007007007,0.001001001001001001,0.0009009009009009009,0.0015015015015015015,0.0012012012012012011,0.0011011011011011012,0.0016016016016016017,0.0025025025025025025,0.002902902902902903,0.002302302302302302,0.002902902902902903,0.0024024024024024023,0.0024024024024024023,0.0014014014014014013,0.001001001001001001,0.0013013013013013013,0.001001001001001001,0.0009009009009009009,0.0007007007007007007,0.0007007007007007007,0.0009009009009009009,0.0004004004004004004,0.0003003003003003003,0.001001001001001001,0.0013013013013013013,0.0011011011011011012,0.0007007007007007007,0.0011011011011011012,0.001001001001001001,0.0018018018018018018,0.0014014014014014013,0.003003003003003003,0.002102102102102102,0.002102102102102102,0.0012012012012012011,0.002002002002002002,0.0019019019019019018,0.0019019019019019018,0.0018018018018018018,0.0012012012012012011,0.0012012012012012011,0.0009009009009009009,0.001001001001001001,0.0012012012012012011,0.0013013013013013013,0.0019019019019019018,0.0016016016016016017,0.0011011011011011012,0.002102102102102102,0.002902902902902903,0.004204204204204204,0.0035035035035035035,0.007307307307307307,0.010510510510510511,0.011011011011011011,0.02112112112112112,0.027427427427427428,0.034834834834834835,0.04904904904904905,0.041941941941941945,0.04744744744744745,0.04864864864864865,0.05435435435435435,0.04984984984984985,0.03863863863863864,0.03993993993993994,0.017717717717717716,0.014114114114114115,0.009209209209209208,0.004904904904904905,0.0011011011011011012,0.0008008008008008008,0.0002002002002002002,0.0001001001001001001,0.0001001001001001001,0.0006006006006006006,0.0019019019019019018,0.008108108108108109,0.02052052052052052,0.036836836836836834,0.05515515515515516,0.05515515515515516,0.06436436436436437,0.06346346346346346,0.07327327327327328,0.05625625625625626,0.04944944944944945,0.031031031031031032,0.019719719719719718,0.01871871871871872,0.013513513513513514,0.008008008008008008,0.0075075075075075074,0.006006006006006006,0.005305305305305305,0.003903903903903904,0.004404404404404405,0.0028028028028028026,0.0012012012012012011,0.0011011011011011012,0.0006006006006006006,0.0012012012012012011,0.0016016016016016017,0.0004004004004004004,0.002102102102102102,0.0006006006006006006,0.0009009009009009009,0.0015015015015015015,0.0009009009009009009,0.0008008008008008008,0.0013013013013013013,0.0014014014014014013,0.0009009009009009009,0.0007007007007007007,0.0009009009009009009,0.0011011011011011012,0.0009009009009009009,0.0015015015015015015,0.001001001001001001,0.0007007007007007007,0.001001001001001001,0.0003003003003003003,0.0002002002002002002,0.0004004004004004004,0.0007007007007007007,0.0008008008008008008,0.0004004004004004004,0.0005005005005005005,0.0005005005005005005,0.0006006006006006006,0.0002002002002002002,0.0006006006006006006,0.0007007007007007007,0.0011011011011011012,0.0009009009009009009,0.0009009009009009009,0.0004004004004004004,0.0003003003003003003,0.0006006006006006006,0.0007007007007007007,0.0006006006006006006,0.0005005005005005005,0.0008008008008008008,0.0007007007007007007,0.0003003003003003003,0.0002002002002002002,0.0003003003003003003,0.0001001001001001001,0.0002002002002002002,0.0003003003003003003,0.0003003003003003003,0.0001001001001001001,0.0003003003003003003,0.0004004004004004004,0.0,0.0003003003003003003,0.0,0.0002002002002002002,0.0005005005005005005,0.0,0.0001001001001001001,0.0001001001001001001,0.0,0.0002002002002002002,0.0,0.0002002002002002002,0.0,0.0,0.0001001001001001001,0.0001001001001001001,0.0001001001001001001,0.0,0.0,0.0001001001001001001,0.0001001001001001001,0.0,0.0,0.0,0.0,0.0002002002002002002,0.0,0.0,0.0001001001001001001,0.0,0.0,0.0,0.0,0.0001001001001001001,0.0001001001001001001,0.0,0.0001001001001001001,0.0001001001001001001,0.0,0.0001001001001001001,0.0002002002002002002,0.0,0.0002002002002002002,0.0,0.0001001001001001001,0.0,0.0002002002002002002,0.0004004004004004004,0.0002002002002002002,0.0006006006006006006,0.001001001001001001,0.0009009009009009009,0.0009009009009009009,0.0005005005005005005,0.0001001001001001001,0.0004004004004004004,0.0001001001001001001,0.0004004004004004004,0.0003003003003003003,0.0001001001001001001,0.0001001001001001001,0.0002002002002002002,0.0002002002002002002,0.0002002002002002002,0.0003003003003003003,0.0003003003003003003,0.0,0.0001001001001001001,0.0002002002002002002,0.0001001001001001001,0.0,0.0001001001001001001,0.0001001001001001001,0.0002002002002002002,0.0,0.0,0.0,0.0,0.0,0.0,0.0,0.0002002002002002002,0.0001001001001001001,0.0001001001001001001,0.0001001001001001001,0.0003003003003003003,0.0,0.0,0.0,0.0004004004004004004,0.0001001001001001001,0.0002002002002002002,0.0,0.0001001001001001001,0.0,0.0002002002002002002,0.0,0.0001001001001001001,0.0004004004004004004,0.0001001001001001001,0.0003003003003003003,0.0001001001001001001,0.0002002002002002002,0.0002002002002002002,0.0001001001001001001,0.0,0.0001001001001001001,0.0,0.0,0.0,0.0,0.0,0.0,0.0,0.0,0.0001001001001001001,0.0003003003003003003,0.0,0.0,0.0,0.0,0.0001001001001001001,0.0,0.0,0.0,0.0002002002002002002,0.0,0.0,0.0001001001001001001,0.0002002002002002002,0.0,0.0002002002002002002,0.0002002002002002002,0.0003003003003003003,0.0002002002002002002,0.0,0.0002002002002002002,0.0002002002002002002,0.0002002002002002002,0.0002002002002002002,0.0001001001001001001,0.0003003003003003003,0.0003003003003003003,0.0002002002002002002,0.0,0.0001001001001001001,0.0,0.0001001001001001001,0.0,0.0001001001001001001,0.0001001001001001001,0.0,0.0,0.0001001001001001001,0.0001001001001001001,0.0,0.0001001001001001001,0.0,0.0001001001001001001,0.0002002002002002002,0.0001001001001001001,0.0,0.0,0.0,0.0002002002002002002,0.0001001001001001001,0.0001001001001001001,0.0004004004004004004,0.0,0.0,0.0,0.0,0.0,0.0,0.0,0.0,0.0,0.0,0.0,0.0001001001001001001,0.0,0.0001001001001001001,0.0,0.0,0.0001001001001001001,0.0,0.0004004004004004004,0.0002002002002002002,0.0002002002002002002,0.0001001001001001001,0.0001001001001001001,0.0002002002002002002,0.0,0.0003003003003003003,0.0002002002002002002,0.0003003003003003003,0.0002002002002002002,0.0005005005005005005,0.0001001001001001001,0.0003003003003003003,0.0001001001001001001,0.0002002002002002002,0.0002002002002002002,0.0001001001001001001,0.0,0.0003003003003003003,0.0002002002002002002,0.0003003003003003003,0.0,0.0004004004004004004,0.0001001001001001001,0.0,0.0,0.0,0.0002002002002002002,0.0,0.0005005005005005005,0.0002002002002002002,0.0007007007007007007,0.0003003003003003003,0.0,0.0001001001001001001,0.0002002002002002002,0.0003003003003003003,0.0002002002002002002,0.0002002002002002002,0.0,0.0002002002002002002,0.0001001001001001001,0.0,0.0002002002002002002,0.0,0.0002002002002002002,0.0,0.0001001001001001001,0.0001001001001001001,0.0,0.0001001001001001001,0.0,0.0002002002002002002,0.0002002002002002002,0.0,0.0,0.0,0.0,0.0,0.0004004004004004004,0.0,0.0,0.0,0.0001001001001001001,0.0,0.0001001001001001001,0.0,0.0001001001001001001,0.0002002002002002002,0.0,0.0,0.0,0.0,0.0004004004004004004,0.0,0.0001001001001001001,0.0,0.0,0.0,0.0001001001001001001,0.0,0.0,0.0001001001001001001,0.0,0.0,0.0,0.0001001001001001001,0.0,0.0001001001001001001,0.0001001001001001001,0.0001001001001001001,0.0,0.0001001001001001001,0.0001001001001001001,0.0,0.0,0.0,0.0001001001001001001,0.0001001001001001001,0.0002002002002002002,0.0001001001001001001,0.0,0.0003003003003003003,0.0002002002002002002,0.0,0.0003003003003003003,0.0003003003003003003,0.0002002002002002002,0.0006006006006006006,0.0001001001001001001,0.0,0.0001001001001001001,0.0001001001001001001,0.0003003003003003003,0.0003003003003003003,0.0,0.0003003003003003003,0.0,0.0004004004004004004,0.0001001001001001001,0.0005005005005005005,0.0004004004004004004,0.0003003003003003003,0.0007007007007007007,0.0008008008008008008,0.0006006006006006006,0.001001001001001001,0.0002002002002002002,0.001001001001001001,0.0009009009009009009,0.0008008008008008008,0.0007007007007007007,0.0012012012012012011,0.0013013013013013013,0.0011011011011011012,0.0019019019019019018,0.0013013013013013013,0.0024024024024024023,0.002302302302302302,0.0035035035035035035,0.003103103103103103,0.0032032032032032033,0.005205205205205205,0.005205205205205205,0.005005005005005005,0.0065065065065065065,0.007807807807807808,0.006906906906906907,0.009309309309309309,0.008108108108108109,0.007407407407407408,0.007007007007007007,0.005005005005005005,0.0032032032032032033,0.0022022022022022024,0.002902902902902903,0.0009009009009009009,0.0005005005005005005,0.0008008008008008008,0.0004004004004004004,0.0003003003003003003,0.0005005005005005005,0.0004004004004004004,0.0003003003003003003,0.0003003003003003003,0.0002002002002002002,0.0001001001001001001,0.0005005005005005005,0.0003003003003003003,0.0002002002002002002,0.0002002002002002002,0.0004004004004004004,0.0002002002002002002,0.0001001001001001001,0.0004004004004004004,0.0004004004004004004,0.0004004004004004004,0.0008008008008008008,0.0008008008008008008,0.0004004004004004004,0.0008008008008008008,0.0011011011011011012,0.0012012012012012011,0.0014014014014014013,0.001001001001001001,0.0015015015015015015,0.0011011011011011012,0.0022022022022022024,0.002102102102102102,0.0025025025025025025,0.0025025025025025025,0.0028028028028028026,0.002702702702702703,0.0028028028028028026,0.004204204204204204,0.0045045045045045045,0.006006006006006006,0.007307307307307307,0.006306306306306306,0.007907907907907907,0.0055055055055055055,0.007107107107107107,0.008408408408408409,0.011111111111111112,0.00940940940940941,0.011811811811811812,0.015815815815815815,0.015115115115115116,0.024724724724724725,0.024124124124124124,0.037237237237237236,0.03193193193193193,0.02992992992992993,0.03903903903903904,0.03323323323323323,0.044444444444444446,0.04604604604604605,0.04094094094094094,0.05045045045045045,0.05055055055055055,0.05155155155155155,0.04454454454454455,0.03063063063063063,0.025025025025025027,0.014414414414414415,0.01091091091091091,0.01121121121121121,0.005905905905905906,0.0045045045045045045,0.0035035035035035035,0.004404404404404405,0.0028028028028028026,0.0011011011011011012,0.003303303303303303,0.0018018018018018018,0.0008008008008008008,0.0006006006006006006,0.0009009009009009009,0.0009009009009009009,0.0014014014014014013,0.0004004004004004004,0.0009009009009009009,0.0012012012012012011,0.0014014014014014013,0.0014014014014014013,0.0009009009009009009,0.001001001001001001,0.0024024024024024023,0.001001001001001001,0.0006006006006006006,0.001001001001001001,0.0008008008008008008,0.0001001001001001001,0.0,0.0,0.0,0.0,0.0)
#mids=mids[58:length(mids)]
#counts=counts[58:length(counts)]

plot(c(seq(-290,0,by=1),0),rep(2,length(c(seq(290,0,by=-1),0))), xlab="", ylab="Frequency of shift in origination rate", xlim=c(-270,-230), ylim=c(0,0.1), type="l", col="white",lwd="1",las="1",cex.axis="1",cex.main="1",cex.lab="1",bty="n", main="C", axes=F)
rect(-323.2,-0.02,-298.9,300, col="white", border=NA)
rect(-298.9,-0.02,-272.95,300, col="whitesmoke", border=NA)
rect(-272.95,-0.02,-259.1,300, col="white", border=NA)
rect(-259.1,-0.02,-251.9,300, col="whitesmoke", border=NA)
rect(-251.9,-0.02,-247.2,300, col="white", border=NA)
rect(-247.2,-0.02,-237,300, col="whitesmoke", border=NA)
rect(-237,-0.02,-201.3,300, col="white", border=NA)
rect(-201.3,-0.02,-174.1,300, col="whitesmoke", border=NA)
rect(-174.1,-0.02,-163.5,300, col="white", border=NA)
rect(-163.5,-0.02,-145,300, col="whitesmoke", border=NA)
rect(-145,-0.02,-100.5,300, col="white", border=NA)
rect(-100.5,-0.02,-66,300, col="whitesmoke", border=NA)
rect(-66,-0.02,-56,300, col="white", border=NA)
rect(-56,-0.02,-33.9,300, col="whitesmoke", border=NA)
rect(-33.9,-0.02,-23.03,300, col="white", border=NA)
rect(-23.03,-0.02,-5.33,300, col="whitesmoke", border=NA)
rect(-5.33,-0.02,-2.58,300, col="white", border=NA)
rect(-2.58,-0.02,0,300, col="whitesmoke", border=NA)


rect(-261.28,-3,-259.51,300, col=alpha('#ffaf03',0.2), border=NA)
rect(-234.5,-3,-232,300, col=alpha('#ffaf03',0.2), border=NA)
abline(v=c(-251.902),col="red",lty="dashed",lwd="2")


axis(side=1, seq(-280, -220, by=10), col="black",col.axis="black",las=1)
axis(side=2, seq(0, 0.1, by=0.02), col="black",col.axis="black",las=2)
	
lines(mids,counts,type = 'h', lwd=5, col='#4c4cec')
bf2 = 0.0011438000093277468
bf6 = 0.008390287868841122
abline(h=bf2, lty=2)
abline(h=bf6, lty=2)

add_geochrono(0, -0.15)


# Frequency of shift in extinction rate
mids=c(-0.04916582914572864, -0.1474974874371859,-0.24582914572864317,-0.34416080402010046,-0.44249246231155775,-0.540824120603015,-0.6391557788944723,-0.7374874371859296,-0.8358190954773869,-0.9341507537688442,-1.0324824120603013,-1.1308140703517586,-1.229145728643216,-1.3274773869346732,-1.4258090452261305,-1.5241407035175878,-1.622472361809045,-1.7208040201005024,-1.8191356783919597,-1.917467336683417,-2.0157989949748742,-2.1141306532663315,-2.212462311557789,-2.310793969849246,-2.4091256281407034,-2.5074572864321607,-2.605788944723618,-2.7041206030150753,-2.8024522613065326,-2.90078391959799,-2.999115577889447,-3.0974472361809045,-3.1957788944723617,-3.294110552763819,-3.3924422110552763,-3.4907738693467336,-3.589105527638191,-3.687437185929648,-3.7857688442211055,-3.884100502512563,-3.98243216080402,-4.080763819095477,-4.179095477386935,-4.2774271356783915,-4.375758793969849,-4.474090452261306,-4.572422110552764,-4.670753768844221,-4.769085427135678,-4.867417085427135,-4.965748743718593,-5.06408040201005,-5.162412060301508,-5.260743718592964,-5.359075376884422,-5.457407035175879,-5.555738693467337,-5.654070351758794,-5.752402010050251,-5.850733668341708,-5.949065326633166,-6.047396984924623,-6.1457286432160805,-6.244060301507537,-6.342391959798994,-6.440723618090452,-6.539055276381909,-6.6373869346733665,-6.735718592964823,-6.834050251256281,-6.932381909547738,-7.030713567839196,-7.1290452261306525,-7.22737688442211,-7.325708542713567,-7.424040201005025,-7.522371859296482,-7.620703517587939,-7.719035175879396,-7.817366834170854,-7.915698492462311,-8.014030150753769,-8.112361809045225,-8.210693467336682,-8.30902512562814,-8.407356783919598,-8.505688442211055,-8.604020100502511,-8.70235175879397,-8.800683417085427,-8.899015075376884,-8.99734673366834,-9.0956783919598,-9.194010050251256,-9.292341708542713,-9.39067336683417,-9.489005025125627,-9.587336683417085,-9.685668341708542,-9.783999999999999,-9.882331658291456,-9.980663316582914,-10.078994974874371,-10.177326633165828,-10.275658291457285,-10.373989949748744,-10.4723216080402,-10.570653266331657,-10.668984924623114,-10.767316582914573,-10.86564824120603,-10.963979899497486,-11.062311557788943,-11.160643216080402,-11.258974874371859,-11.357306532663316,-11.455638190954772,-11.553969849246231,-11.652301507537688,-11.750633165829145,-11.848964824120602,-11.94729648241206,-12.045628140703517,-12.143959798994974,-12.24229145728643,-12.34062311557789,-12.438954773869346,-12.537286432160803,-12.63561809045226,-12.733949748743717,-12.832281407035175,-12.930613065326632,-13.028944723618089,-13.127276381909546,-13.225608040201005,-13.323939698492461,-13.422271356783918,-13.520603015075375,-13.618934673366834,-13.71726633165829,-13.815597989949747,-13.913929648241204,-14.012261306532663,-14.11059296482412,-14.208924623115577,-14.307256281407033,-14.405587939698492,-14.503919597989949,-14.602251256281406,-14.700582914572863,-14.798914572864321,-14.897246231155778,-14.995577889447235,-15.093909547738692,-15.19224120603015,-15.290572864321607,-15.388904522613064,-15.487236180904521,-15.58556783919598,-15.683899497487436,-15.782231155778893,-15.88056281407035,-15.978894472361809,-16.077226130653266,-16.175557788944722,-16.27388944723618,-16.372221105527636,-16.470552763819093,-16.56888442211055,-16.66721608040201,-16.765547738693467,-16.863879396984924,-16.96221105527638,-17.060542713567838,-17.158874371859294,-17.25720603015075,-17.355537688442208,-17.45386934673367,-17.552201005025125,-17.650532663316582,-17.74886432160804,-17.847195979899496,-17.945527638190953,-18.04385929648241,-18.142190954773866,-18.240522613065327,-18.338854271356784,-18.43718592964824,-18.535517587939697,-18.633849246231154,-18.73218090452261,-18.830512562814068,-18.928844221105525,-19.02717587939698,-19.125507537688442,-19.2238391959799,-19.322170854271356,-19.420502512562813,-19.51883417085427,-19.617165829145726,-19.715497487437183,-19.81382914572864,-19.9121608040201,-20.010492462311557,-20.108824120603014,-20.20715577889447,-20.305487437185928,-20.403819095477385,-20.50215075376884,-20.6004824120603,-20.69881407035176,-20.797145728643216,-20.895477386934672,-20.99380904522613,-21.092140703517586,-21.190472361809043,-21.2888040201005,-21.387135678391957,-21.485467336683417,-21.583798994974874,-21.68213065326633,-21.780462311557788,-21.878793969849244,-21.9771256281407,-22.075457286432158,-22.173788944723615,-22.272120603015072,-22.370452261306532,-22.46878391959799,-22.567115577889446,-22.665447236180903,-22.76377889447236,-22.862110552763816,-22.960442211055273,-23.05877386934673,-23.15710552763819,-23.255437185929647,-23.353768844221104,-23.45210050251256,-23.550432160804018,-23.648763819095475,-23.74709547738693,-23.84542713567839,-23.94375879396985,-24.042090452261306,-24.140422110552763,-24.23875376884422,-24.337085427135676,-24.435417085427133,-24.53374874371859,-24.632080402010047,-24.730412060301507,-24.828743718592964,-24.92707537688442,-25.025407035175878,-25.123738693467335,-25.22207035175879,-25.32040201005025,-25.418733668341705,-25.517065326633162,-25.615396984924622,-25.71372864321608,-25.812060301507536,-25.910391959798993,-26.00872361809045,-26.107055276381907,-26.205386934673363,-26.30371859296482,-26.40205025125628,-26.500381909547738,-26.598713567839194,-26.69704522613065,-26.795376884422108,-26.893708542713565,-26.99204020100502,-27.09037185929648,-27.18870351758794,-27.287035175879396,-27.385366834170853,-27.48369849246231,-27.582030150753766,-27.680361809045223,-27.77869346733668,-27.877025125628137,-27.975356783919597,-28.073688442211054,-28.17202010050251,-28.270351758793968,-28.368683417085425,-28.46701507537688,-28.56534673366834,-28.663678391959795,-28.762010050251252,-28.860341708542713,-28.95867336683417,-29.057005025125626,-29.155336683417083,-29.25366834170854,-29.351999999999997,-29.450331658291454,-29.54866331658291,-29.64699497487437,-29.745326633165828,-29.843658291457285,-29.94198994974874,-30.0403216080402,-30.138653266331655,-30.236984924623112,-30.33531658291457,-30.43364824120603,-30.531979899497486,-30.630311557788943,-30.7286432160804,-30.826974874371857,-30.925306532663313,-31.02363819095477,-31.121969849246227,-31.220301507537688,-31.318633165829144,-31.4169648241206,-31.515296482412058,-31.613628140703515,-31.71195979899497,-31.81029145728643,-31.908623115577885,-32.006954773869346,-32.1052864321608,-32.20361809045226,-32.301949748743716,-32.40028140703517,-32.49861306532663,-32.59694472361809,-32.695276381909544,-32.793608040201,-32.89193969849246,-32.990271356783914,-33.08860301507537,-33.18693467336683,-33.28526633165829,-33.38359798994975,-33.481929648241206,-33.58026130653266,-33.67859296482412,-33.776924623115576,-33.87525628140703,-33.97358793969849,-34.07191959798995,-34.170251256281404,-34.26858291457286,-34.36691457286432,-34.465246231155774,-34.56357788944723,-34.66190954773869,-34.760241206030145,-34.8585728643216,-34.956904522613065,-35.05523618090452,-35.15356783919598,-35.251899497487436,-35.35023115577889,-35.44856281407035,-35.54689447236181,-35.64522613065326,-35.74355778894472,-35.84188944723618,-35.940221105527634,-36.03855276381909,-36.13688442211055,-36.235216080402004,-36.33354773869346,-36.43187939698492,-36.53021105527638,-36.62854271356784,-36.726874371859296,-36.82520603015075,-36.92353768844221,-37.021869346733666,-37.12020100502512,-37.21853266331658,-37.31686432160804,-37.415195979899494,-37.51352763819095,-37.61185929648241,-37.710190954773864,-37.80852261306532,-37.90685427135678,-38.005185929648235,-38.10351758793969,-38.201849246231156,-38.30018090452261,-38.39851256281407,-38.496844221105526,-38.59517587939698,-38.69350753768844,-38.7918391959799,-38.890170854271354,-38.98850251256281,-39.08683417085427,-39.185165829145724,-39.28349748743718,-39.38182914572864,-39.480160804020095,-39.57849246231155,-39.67682412060301,-39.77515577889447,-39.87348743718593,-39.971819095477386,-40.07015075376884,-40.1684824120603,-40.26681407035176,-40.36514572864321,-40.46347738693467,-40.56180904522613,-40.660140703517584,-40.75847236180904,-40.8568040201005,-40.955135678391954,-41.05346733668341,-41.15179899497487,-41.250130653266325,-41.34846231155778,-41.446793969849246,-41.5451256281407,-41.64345728643216,-41.741788944723616,-41.84012060301507,-41.93845226130653,-42.03678391959799,-42.135115577889444,-42.2334472361809,-42.33177889447236,-42.430110552763814,-42.52844221105527,-42.62677386934673,-42.725105527638185,-42.82343718592964,-42.9217688442211,-43.02010050251256,-43.11843216080402,-43.216763819095476,-43.31509547738693,-43.41342713567839,-43.51175879396985,-43.6100904522613,-43.70842211055276,-43.80675376884422,-43.905085427135674,-44.00341708542713,-44.10174874371859,-44.200080402010045,-44.2984120603015,-44.39674371859296,-44.495075376884415,-44.59340703517587,-44.691738693467336,-44.79007035175879,-44.88840201005025,-44.98673366834171,-45.08506532663316,-45.18339698492462,-45.28172864321608,-45.380060301507534,-45.47839195979899,-45.57672361809045,-45.675055276381904,-45.77338693467336,-45.87171859296482,-45.970050251256275,-46.06838190954773,-46.16671356783919,-46.26504522613065,-46.36337688442211,-46.461708542713566,-46.56004020100502,-46.65837185929648,-46.75670351758794,-46.855035175879394,-46.95336683417085,-47.05169849246231,-47.150030150753764,-47.24836180904522,-47.34669346733668,-47.445025125628135,-47.54335678391959,-47.64168844221105,-47.740020100502505,-47.83835175879396,-47.936683417085426,-48.03501507537688,-48.13334673366834,-48.2316783919598,-48.33001005025125,-48.42834170854271,-48.52667336683417,-48.625005025125624,-48.72333668341708,-48.82166834170854,-48.919999999999995,-49.01833165829145,-49.11666331658291,-49.214994974874365,-49.31332663316582,-49.41165829145728,-49.50998994974874,-49.6083216080402,-49.70665326633166,-49.80498492462311,-49.90331658291457,-50.00164824120603,-50.099979899497484,-50.19831155778894,-50.2966432160804,-50.394974874371854,-50.49330653266331,-50.59163819095477,-50.689969849246225,-50.78830150753768,-50.88663316582914,-50.984964824120595,-51.08329648241205,-51.181628140703516,-51.27995979899497,-51.37829145728643,-51.47662311557789,-51.574954773869344,-51.6732864321608,-51.77161809045226,-51.869949748743714,-51.96828140703517,-52.06661306532663,-52.164944723618085,-52.26327638190954,-52.361608040201,-52.459939698492455,-52.55827135678391,-52.65660301507537,-52.75493467336683,-52.85326633165829,-52.95159798994975,-53.0499296482412,-53.14826130653266,-53.24659296482412,-53.344924623115574,-53.44325628140703,-53.54158793969849,-53.639919597989945,-53.7382512562814,-53.83658291457286,-53.934914572864315,-54.03324623115577,-54.13157788944723,-54.229909547738686,-54.32824120603014,-54.42657286432161,-54.52490452261306,-54.62323618090452,-54.72156783919598,-54.819899497487434,-54.91823115577889,-55.01656281407035,-55.114894472361804,-55.21322613065326,-55.31155778894472,-55.409889447236175,-55.50822110552763,-55.60655276381909,-55.704884422110545,-55.803216080402,-55.90154773869346,-55.99987939698492,-56.09821105527638,-56.19654271356784,-56.294874371859294,-56.39320603015075,-56.49153768844221,-56.589869346733664,-56.68820100502512,-56.78653266331658,-56.884864321608035,-56.98319597989949,-57.08152763819095,-57.179859296482405,-57.27819095477386,-57.37652261306532,-57.474854271356776,-57.57318592964823,-57.6715175879397,-57.76984924623115,-57.86818090452261,-57.96651256281407,-58.064844221105524,-58.16317587939698,-58.26150753768844,-58.359839195979895,-58.45817085427135,-58.55650251256281,-58.654834170854265,-58.75316582914572,-58.85149748743718,-58.949829145728636,-59.04816080402009,-59.14649246231155,-59.24482412060301,-59.34315577889447,-59.44148743718593,-59.539819095477384,-59.63815075376884,-59.7364824120603,-59.834814070351754,-59.93314572864321,-60.03147738693467,-60.129809045226125,-60.22814070351758,-60.32647236180904,-60.424804020100495,-60.52313567839195,-60.62146733668341,-60.719798994974866,-60.81813065326632,-60.91646231155779,-61.014793969849244,-61.1131256281407,-61.21145728643216,-61.309788944723614,-61.40812060301507,-61.50645226130653,-61.604783919597985,-61.70311557788944,-61.8014472361809,-61.899778894472355,-61.99811055276381,-62.09644221105527,-62.194773869346726,-62.29310552763818,-62.39143718592964,-62.4897688442211,-62.58810050251256,-62.68643216080402,-62.784763819095474,-62.88309547738693,-62.98142713567839,-63.079758793969845,-63.1780904522613,-63.27642211055276,-63.374753768844215,-63.47308542713567,-63.57141708542713,-63.669748743718586,-63.76808040201004,-63.8664120603015,-63.96474371859296,-64.06307537688441,-64.16140703517587,-64.25973869346733,-64.35807035175878,-64.45640201005024,-64.5547336683417,-64.65306532663315,-64.75139698492461,-64.84972864321607,-64.94806030150752,-65.04639195979898,-65.14472361809044,-65.2430552763819,-65.34138693467335,-65.43971859296481,-65.53805025125627,-65.63638190954772,-65.73471356783918,-65.83304522613064,-65.9313768844221,-66.02970854271355,-66.128040201005,-66.22637185929646,-66.32470351758792,-66.42303517587938,-66.52136683417083,-66.6196984924623,-66.71803015075376,-66.81636180904522,-66.91469346733668,-67.01302512562813,-67.11135678391959,-67.20968844221105,-67.3080201005025,-67.40635175879396,-67.50468341708542,-67.60301507537687,-67.70134673366833,-67.79967839195979,-67.89801005025124,-67.9963417085427,-68.09467336683416,-68.19300502512561,-68.29133668341707,-68.38966834170853,-68.48799999999999,-68.58633165829144,-68.6846633165829,-68.78299497487436,-68.88132663316581,-68.97965829145727,-69.07798994974873,-69.17632160804018,-69.27465326633164,-69.3729849246231,-69.47131658291455,-69.56964824120601,-69.66797989949747,-69.76631155778892,-69.8646432160804,-69.96297487437185,-70.06130653266331,-70.15963819095477,-70.25796984924622,-70.35630150753768,-70.45463316582914,-70.5529648241206,-70.65129648241205,-70.7496281407035,-70.84795979899496,-70.94629145728642,-71.04462311557788,-71.14295477386933,-71.24128643216079,-71.33961809045225,-71.4379497487437,-71.53628140703516,-71.63461306532662,-71.73294472361808,-71.83127638190953,-71.92960804020099,-72.02793969849245,-72.1262713567839,-72.22460301507536,-72.32293467336682,-72.42126633165827,-72.51959798994973,-72.61792964824119,-72.71626130653264,-72.8145929648241,-72.91292462311556,-73.01125628140701,-73.10958793969849,-73.20791959798994,-73.3062512562814,-73.40458291457286,-73.50291457286431,-73.60124623115577,-73.69957788944723,-73.79790954773868,-73.89624120603014,-73.9945728643216,-74.09290452261305,-74.19123618090451,-74.28956783919597,-74.38789949748742,-74.48623115577888,-74.58456281407034,-74.6828944723618,-74.78122613065325,-74.87955778894471,-74.97788944723617,-75.07622110552762,-75.17455276381908,-75.27288442211054,-75.371216080402,-75.46954773869345,-75.5678793969849,-75.66621105527636,-75.76454271356782,-75.86287437185928,-75.96120603015073,-76.05953768844219,-76.15786934673365,-76.2562010050251,-76.35453266331658,-76.45286432160803,-76.55119597989949,-76.64952763819095,-76.7478592964824,-76.84619095477386,-76.94452261306532,-77.04285427135677,-77.14118592964823,-77.23951758793969,-77.33784924623114,-77.4361809045226,-77.53451256281406,-77.63284422110551,-77.73117587939697,-77.82950753768843,-77.92783919597989,-78.02617085427134,-78.1245025125628,-78.22283417085426,-78.32116582914571,-78.41949748743717,-78.51782914572863,-78.61616080402008,-78.71449246231154,-78.812824120603,-78.91115577889445,-79.00948743718591,-79.10781909547737,-79.20615075376882,-79.30448241206028,-79.40281407035174,-79.5011457286432,-79.59947738693467,-79.69780904522612,-79.79614070351758,-79.89447236180904,-79.9928040201005,-80.09113567839195,-80.1894673366834,-80.28779899497486,-80.38613065326632,-80.48446231155778,-80.58279396984923,-80.68112562814069,-80.77945728643215,-80.8777889447236,-80.97612060301506,-81.07445226130652,-81.17278391959798,-81.27111557788943,-81.36944723618089,-81.46777889447235,-81.5661105527638,-81.66444221105526,-81.76277386934672,-81.86110552763817,-81.95943718592963,-82.05776884422109,-82.15610050251254,-82.254432160804,-82.35276381909546,-82.45109547738691,-82.54942713567837,-82.64775879396983,-82.74609045226129,-82.84442211055276,-82.94275376884421,-83.04108542713567,-83.13941708542713,-83.23774874371858,-83.33608040201004,-83.4344120603015,-83.53274371859295,-83.63107537688441,-83.72940703517587,-83.82773869346732,-83.92607035175878,-84.02440201005024,-84.1227336683417,-84.22106532663315,-84.31939698492461,-84.41772864321607,-84.51606030150752,-84.61439195979898,-84.71272361809044,-84.8110552763819,-84.90938693467335,-85.0077185929648,-85.10605025125626,-85.20438190954772,-85.30271356783918,-85.40104522613063,-85.49937688442209,-85.59770854271355,-85.696040201005,-85.79437185929646,-85.89270351758792,-85.99103517587938,-86.08936683417085,-86.1876984924623,-86.28603015075376,-86.38436180904522,-86.48269346733667,-86.58102512562813,-86.67935678391959,-86.77768844221104,-86.8760201005025,-86.97435175879396,-87.07268341708541,-87.17101507537687,-87.26934673366833,-87.36767839195979,-87.46601005025124,-87.5643417085427,-87.66267336683416,-87.76100502512561,-87.85933668341707,-87.95766834170853,-88.05599999999998,-88.15433165829144,-88.2526633165829,-88.35099497487435,-88.44932663316581,-88.54765829145727,-88.64598994974872,-88.74432160804018,-88.84265326633164,-88.9409849246231,-89.03931658291455,-89.13764824120601,-89.23597989949747,-89.33431155778894,-89.4326432160804,-89.53097487437185,-89.6293065326633,-89.72763819095476,-89.82596984924622,-89.92430150753768,-90.02263316582913,-90.12096482412059,-90.21929648241205,-90.3176281407035,-90.41595979899496,-90.51429145728642,-90.61262311557788,-90.71095477386933,-90.80928643216079,-90.90761809045225,-91.0059497487437,-91.10428140703516,-91.20261306532662,-91.30094472361807,-91.39927638190953,-91.49760804020099,-91.59593969849244,-91.6942713567839,-91.79260301507536,-91.89093467336681,-91.98926633165827,-92.08759798994973,-92.18592964824118,-92.28426130653264,-92.3825929648241,-92.48092462311556,-92.57925628140703,-92.67758793969848,-92.77591959798994,-92.8742512562814,-92.97258291457285,-93.07091457286431,-93.16924623115577,-93.26757788944722,-93.36590954773868,-93.46424120603014,-93.5625728643216,-93.66090452261305,-93.75923618090451,-93.85756783919597,-93.95589949748742,-94.05423115577888,-94.15256281407034,-94.2508944723618,-94.34922613065325,-94.4475577889447,-94.54588944723616,-94.64422110552762,-94.74255276381908,-94.84088442211053,-94.93921608040199,-95.03754773869345,-95.1358793969849,-95.23421105527636,-95.33254271356782,-95.43087437185928,-95.52920603015073,-95.62753768844219,-95.72586934673365,-95.82420100502512,-95.92253266331657,-96.02086432160803,-96.11919597989949,-96.21752763819094,-96.3158592964824,-96.41419095477386,-96.51252261306531,-96.61085427135677,-96.70918592964823,-96.80751758793969,-96.90584924623114,-97.0041809045226,-97.10251256281406,-97.20084422110551,-97.29917587939697,-97.39750753768843,-97.49583919597988,-97.59417085427134,-97.6925025125628,-97.79083417085425,-97.88916582914571,-97.98749748743717,-98.08582914572862,-98.18416080402008,-98.28249246231154,-98.380824120603,-98.47915577889445,-98.57748743718591,-98.67581909547737,-98.77415075376882,-98.87248241206028,-98.97081407035174,-99.0691457286432,-99.16747738693466,-99.26580904522612,-99.36414070351758,-99.46247236180903,-99.56080402010049,-99.65913567839195,-99.7574673366834,-99.85579899497486,-99.95413065326632,-100.05246231155778,-100.15079396984923,-100.24912562814069,-100.34745728643215,-100.4457889447236,-100.54412060301506,-100.64245226130652,-100.74078391959797,-100.83911557788943,-100.93744723618089,-101.03577889447234,-101.1341105527638,-101.23244221105526,-101.33077386934671,-101.42910552763817,-101.52743718592963,-101.62576884422108,-101.72410050251254,-101.822432160804,-101.92076381909546,-102.01909547738691,-102.11742713567837,-102.21575879396983,-102.3140904522613,-102.41242211055275,-102.51075376884421,-102.60908542713567,-102.70741708542712,-102.80574874371858,-102.90408040201004,-103.0024120603015,-103.10074371859295,-103.19907537688441,-103.29740703517587,-103.39573869346732,-103.49407035175878,-103.59240201005024,-103.6907336683417,-103.78906532663315,-103.8873969849246,-103.98572864321606,-104.08406030150752,-104.18239195979898,-104.28072361809043,-104.37905527638189,-104.47738693467335,-104.5757185929648,-104.67405025125626,-104.77238190954772,-104.87071356783918,-104.96904522613063,-105.06737688442209,-105.16570854271355,-105.264040201005,-105.36237185929646,-105.46070351758792,-105.55903517587939,-105.65736683417084,-105.7556984924623,-105.85403015075376,-105.95236180904521,-106.05069346733667,-106.14902512562813,-106.24735678391959,-106.34568844221104,-106.4440201005025,-106.54235175879396,-106.64068341708541,-106.73901507537687,-106.83734673366833,-106.93567839195978,-107.03401005025124,-107.1323417085427,-107.23067336683415,-107.32900502512561,-107.42733668341707,-107.52566834170852,-107.62399999999998,-107.72233165829144,-107.8206633165829,-107.91899497487435,-108.01732663316581,-108.11565829145727,-108.21398994974872,-108.31232160804018,-108.41065326633164,-108.50898492462309,-108.60731658291455,-108.705648241206,-108.80397989949748,-108.90231155778893,-109.00064321608039,-109.09897487437185,-109.1973065326633,-109.29563819095476,-109.39396984924622,-109.49230150753768,-109.59063316582913,-109.68896482412059,-109.78729648241205,-109.8856281407035,-109.98395979899496,-110.08229145728642,-110.18062311557787,-110.27895477386933,-110.37728643216079,-110.47561809045224,-110.5739497487437,-110.67228140703516,-110.77061306532661,-110.86894472361807,-110.96727638190953,-111.06560804020098,-111.16393969849244,-111.2622713567839,-111.36060301507536,-111.45893467336681,-111.55726633165827,-111.65559798994973,-111.75392964824118,-111.85226130653264,-111.9505929648241,-112.04892462311557,-112.14725628140702,-112.24558793969848,-112.34391959798994,-112.4422512562814,-112.54058291457285,-112.63891457286431,-112.73724623115577,-112.83557788944722,-112.93390954773868,-113.03224120603014,-113.13057286432159,-113.22890452261305,-113.3272361809045,-113.42556783919596,-113.52389949748742,-113.62223115577888,-113.72056281407033,-113.81889447236179,-113.91722613065325,-114.0155577889447,-114.11388944723616,-114.21222110552762,-114.31055276381908,-114.40888442211053,-114.50721608040199,-114.60554773869345,-114.7038793969849,-114.80221105527636,-114.90054271356782,-114.99887437185927,-115.09720603015073,-115.19553768844219,-115.29386934673366,-115.39220100502511,-115.49053266331657,-115.58886432160803,-115.68719597989949,-115.78552763819094,-115.8838592964824,-115.98219095477386,-116.08052261306531,-116.17885427135677,-116.27718592964823,-116.37551758793968,-116.47384924623114,-116.5721809045226,-116.67051256281405,-116.76884422110551,-116.86717587939697,-116.96550753768842,-117.06383919597988,-117.16217085427134,-117.2605025125628,-117.35883417085425,-117.45716582914571,-117.55549748743717,-117.65382914572862,-117.75216080402008,-117.85049246231154,-117.94882412060299,-118.04715577889445,-118.1454874371859,-118.24381909547736,-118.34215075376882,-118.44048241206028,-118.53881407035175,-118.6371457286432,-118.73547738693466,-118.83380904522612,-118.93214070351758,-119.03047236180903,-119.12880402010049,-119.22713567839195,-119.3254673366834,-119.42379899497486,-119.52213065326632,-119.62046231155777,-119.71879396984923,-119.81712562814069,-119.91545728643214,-120.0137889447236,-120.11212060301506,-120.21045226130651,-120.30878391959797,-120.40711557788943,-120.50544723618088,-120.60377889447234,-120.7021105527638,-120.80044221105526,-120.89877386934671,-120.99710552763817,-121.09543718592963,-121.19376884422108,-121.29210050251254,-121.390432160804,-121.48876381909545,-121.58709547738691,-121.68542713567837,-121.78375879396984,-121.8820904522613,-121.98042211055275,-122.07875376884421,-122.17708542713567,-122.27541708542712,-122.37374874371858,-122.47208040201004,-122.57041206030149,-122.66874371859295,-122.7670753768844,-122.86540703517586,-122.96373869346732,-123.06207035175878,-123.16040201005023,-123.25873366834169,-123.35706532663315,-123.4553969849246,-123.55372864321606,-123.65206030150752,-123.75039195979897,-123.84872361809043,-123.94705527638189,-124.04538693467335,-124.1437185929648,-124.24205025125626,-124.34038190954772,-124.43871356783917,-124.53704522613063,-124.63537688442209,-124.73370854271354,-124.832040201005,-124.93037185929646,-125.02870351758793,-125.12703517587939,-125.22536683417084,-125.3236984924623,-125.42203015075376,-125.52036180904521,-125.61869346733667,-125.71702512562813,-125.81535678391958,-125.91368844221104,-126.0120201005025,-126.11035175879395,-126.20868341708541,-126.30701507537687,-126.40534673366832,-126.50367839195978,-126.60201005025124,-126.7003417085427,-126.79867336683415,-126.89700502512561,-126.99533668341707,-127.09366834170852,-127.19199999999998,-127.29033165829144,-127.38866331658289,-127.48699497487435,-127.5853266331658,-127.68365829145726,-127.78198994974872,-127.88032160804018,-127.97865326633165,-128.0769849246231,-128.17531658291458,-128.27364824120602,-128.3719798994975,-128.47031155778893,-128.5686432160804,-128.66697487437185,-128.76530653266332,-128.86363819095476,-128.96196984924623,-129.06030150753767,-129.15863316582914,-129.2569648241206,-129.35529648241206,-129.4536281407035,-129.55195979899497,-129.65029145728641,-129.74862311557789,-129.84695477386933,-129.9452864321608,-130.04361809045227,-130.1419497487437,-130.24028140703518,-130.33861306532663,-130.4369447236181,-130.53527638190954,-130.633608040201,-130.73193969849245,-130.83027135678392,-130.92860301507537,-131.02693467336684,-131.12526633165828,-131.22359798994975,-131.3219296482412,-131.42026130653267,-131.5185929648241,-131.61692462311558,-131.71525628140702,-131.8135879396985,-131.91191959798994,-132.0102512562814,-132.10858291457285,-132.20691457286432,-132.30524623115576,-132.40357788944723,-132.50190954773868,-132.60024120603015,-132.6985728643216,-132.79690452261306,-132.8952361809045,-132.99356783919598,-133.09189949748742,-133.1902311557789,-133.28856281407036,-133.3868944723618,-133.48522613065327,-133.58355778894472,-133.6818894472362,-133.78022110552763,-133.8785527638191,-133.97688442211054,-134.07521608040201,-134.17354773869346,-134.27187939698493,-134.37021105527637,-134.46854271356784,-134.56687437185929,-134.66520603015076,-134.7635376884422,-134.86186934673367,-134.9602010050251,-135.05853266331658,-135.15686432160803,-135.2551959798995,-135.35352763819094,-135.4518592964824,-135.55019095477385,-135.64852261306532,-135.74685427135677,-135.84518592964824,-135.94351758793968,-136.04184924623115,-136.1401809045226,-136.23851256281407,-136.3368442211055,-136.43517587939698,-136.53350753768845,-136.6318391959799,-136.73017085427136,-136.8285025125628,-136.92683417085428,-137.02516582914572,-137.1234974874372,-137.22182914572863,-137.3201608040201,-137.41849246231155,-137.51682412060302,-137.61515577889446,-137.71348743718593,-137.81181909547738,-137.91015075376885,-138.0084824120603,-138.10681407035176,-138.2051457286432,-138.30347738693467,-138.40180904522612,-138.5001407035176,-138.59847236180903,-138.6968040201005,-138.79513567839194,-138.89346733668341,-138.99179899497486,-139.09013065326633,-139.18846231155777,-139.28679396984924,-139.38512562814068,-139.48345728643216,-139.5817889447236,-139.68012060301507,-139.77845226130654,-139.87678391959798,-139.97511557788945,-140.0734472361809,-140.17177889447237,-140.2701105527638,-140.36844221105528,-140.46677386934672,-140.5651055276382,-140.66343718592964,-140.7617688442211,-140.86010050251255,-140.95843216080402,-141.05676381909547,-141.15509547738694,-141.25342713567838,-141.35175879396985,-141.4500904522613,-141.54842211055276,-141.6467537688442,-141.74508542713568,-141.84341708542712,-141.9417487437186,-142.04008040201003,-142.1384120603015,-142.23674371859295,-142.33507537688442,-142.43340703517586,-142.53173869346733,-142.63007035175877,-142.72840201005025,-142.8267336683417,-142.92506532663316,-143.02339698492463,-143.12172864321607,-143.22006030150754,-143.318391959799,-143.41672361809046,-143.5150552763819,-143.61338693467337,-143.71171859296481,-143.81005025125629,-143.90838190954773,-144.0067135678392,-144.10504522613064,-144.2033768844221,-144.30170854271356,-144.40004020100503,-144.49837185929647,-144.59670351758794,-144.69503517587938,-144.79336683417085,-144.8916984924623,-144.99003015075377,-145.0883618090452,-145.18669346733668,-145.28502512562812,-145.3833567839196,-145.48168844221104,-145.5800201005025,-145.67835175879395,-145.77668341708542,-145.87501507537687,-145.97334673366834,-146.07167839195978,-146.17001005025125,-146.26834170854272,-146.36667336683416,-146.46500502512563,-146.56333668341708,-146.66166834170855,-146.76,-146.85833165829146,-146.9566633165829,-147.05499497487438,-147.15332663316582,-147.2516582914573,-147.34998994974873,-147.4483216080402,-147.54665326633165,-147.64498492462312,-147.74331658291456,-147.84164824120603,-147.93997989949747,-148.03831155778894,-148.1366432160804,-148.23497487437186,-148.3333065326633,-148.43163819095477,-148.5299698492462,-148.62830150753769,-148.72663316582913,-148.8249648241206,-148.92329648241204,-149.0216281407035,-149.11995979899496,-149.21829145728643,-149.31662311557787,-149.41495477386934,-149.5132864321608,-149.61161809045225,-149.70994974874372,-149.80828140703517,-149.90661306532664,-150.00494472361808,-150.10327638190955,-150.201608040201,-150.29993969849247,-150.3982713567839,-150.49660301507538,-150.59493467336682,-150.6932663316583,-150.79159798994974,-150.8899296482412,-150.98826130653265,-151.08659296482412,-151.18492462311556,-151.28325628140703,-151.38158793969848,-151.47991959798995,-151.5782512562814,-151.67658291457286,-151.7749145728643,-151.87324623115578,-151.97157788944722,-152.0699095477387,-152.16824120603013,-152.2665728643216,-152.36490452261305,-152.46323618090452,-152.56156783919596,-152.65989949748743,-152.7582311557789,-152.85656281407034,-152.95489447236181,-153.05322613065326,-153.15155778894473,-153.24988944723617,-153.34822110552764,-153.44655276381908,-153.54488442211056,-153.643216080402,-153.74154773869347,-153.8398793969849,-153.93821105527638,-154.03654271356783,-154.1348743718593,-154.23320603015074,-154.3315376884422,-154.42986934673365,-154.52820100502512,-154.62653266331657,-154.72486432160804,-154.82319597989948,-154.92152763819095,-155.0198592964824,-155.11819095477387,-155.2165226130653,-155.31485427135678,-155.41318592964822,-155.5115175879397,-155.60984924623114,-155.7081809045226,-155.80651256281405,-155.90484422110552,-156.003175879397,-156.10150753768843,-156.1998391959799,-156.29817085427135,-156.39650251256282,-156.49483417085426,-156.59316582914573,-156.69149748743718,-156.78982914572865,-156.8881608040201,-156.98649246231156,-157.084824120603,-157.18315577889447,-157.28148743718592,-157.3798190954774,-157.47815075376883,-157.5764824120603,-157.67481407035174,-157.77314572864321,-157.87147738693466,-157.96980904522613,-158.06814070351757,-158.16647236180904,-158.26480402010048,-158.36313567839196,-158.4614673366834,-158.55979899497487,-158.6581306532663,-158.75646231155778,-158.85479396984923,-158.9531256281407,-159.05145728643214,-159.1497889447236,-159.24812060301508,-159.34645226130652,-159.444783919598,-159.54311557788944,-159.6414472361809,-159.73977889447235,-159.83811055276382,-159.93644221105527,-160.03477386934674,-160.13310552763818,-160.23143718592965,-160.3297688442211,-160.42810050251256,-160.526432160804,-160.62476381909548,-160.72309547738692,-160.8214271356784,-160.91975879396983,-161.0180904522613,-161.11642211055275,-161.21475376884422,-161.31308542713566,-161.41141708542713,-161.50974874371857,-161.60808040201005,-161.7064120603015,-161.80474371859296,-161.9030753768844,-162.00140703517587,-162.09973869346732,-162.1980703517588,-162.29640201005023,-162.3947336683417,-162.49306532663317,-162.59139698492461,-162.68972864321609,-162.78806030150753,-162.886391959799,-162.98472361809044,-163.0830552763819,-163.18138693467336,-163.27971859296483,-163.37805025125627,-163.47638190954774,-163.57471356783918,-163.67304522613065,-163.7713768844221,-163.86970854271357,-163.968040201005,-164.06637185929648,-164.16470351758792,-164.2630351758794,-164.36136683417084,-164.4596984924623,-164.55803015075375,-164.65636180904522,-164.75469346733666,-164.85302512562814,-164.95135678391958,-165.04968844221105,-165.1480201005025,-165.24635175879396,-165.3446834170854,-165.44301507537688,-165.54134673366832,-165.6396783919598,-165.73801005025126,-165.8363417085427,-165.93467336683418,-166.03300502512562,-166.1313366834171,-166.22966834170853,-166.328,-166.42633165829145,-166.52466331658292,-166.62299497487436,-166.72132663316583,-166.81965829145727,-166.91798994974874,-167.0163216080402,-167.11465326633166,-167.2129849246231,-167.31131658291457,-167.409648241206,-167.50797989949749,-167.60631155778893,-167.7046432160804,-167.80297487437184,-167.9013065326633,-167.99963819095476,-168.09796984924623,-168.19630150753767,-168.29463316582914,-168.39296482412058,-168.49129648241205,-168.5896281407035,-168.68795979899497,-168.7862914572864,-168.88462311557788,-168.98295477386935,-169.0812864321608,-169.17961809045227,-169.2779497487437,-169.37628140703518,-169.47461306532662,-169.5729447236181,-169.67127638190954,-169.769608040201,-169.86793969849245,-169.96627135678392,-170.06460301507536,-170.16293467336683,-170.26126633165828,-170.35959798994975,-170.4579296482412,-170.55626130653266,-170.6545929648241,-170.75292462311558,-170.85125628140702,-170.9495879396985,-171.04791959798993,-171.1462512562814,-171.24458291457285,-171.34291457286432,-171.44124623115576,-171.53957788944723,-171.63790954773867,-171.73624120603014,-171.8345728643216,-171.93290452261306,-172.0312361809045,-172.12956783919597,-172.22789949748744,-172.32623115577888,-172.42456281407036,-172.5228944723618,-172.62122613065327,-172.7195577889447,-172.81788944723618,-172.91622110552763,-173.0145527638191,-173.11288442211054,-173.211216080402,-173.30954773869345,-173.40787939698492,-173.50621105527637,-173.60454271356784,-173.70287437185928,-173.80120603015075,-173.8995376884422,-173.99786934673367,-174.0962010050251,-174.19453266331658,-174.29286432160802,-174.3911959798995,-174.48952763819094,-174.5878592964824,-174.68619095477385,-174.78452261306532,-174.88285427135676,-174.98118592964823,-175.07951758793968,-175.17784924623115,-175.2761809045226,-175.37451256281406,-175.47284422110553,-175.57117587939698,-175.66950753768845,-175.7678391959799,-175.86617085427136,-175.9645025125628,-176.06283417085427,-176.16116582914572,-176.2594974874372,-176.35782914572863,-176.4561608040201,-176.55449246231154,-176.65282412060301,-176.75115577889446,-176.84948743718593,-176.94781909547737,-177.04615075376884,-177.14448241206028,-177.24281407035176,-177.3411457286432,-177.43947738693467,-177.5378090452261,-177.63614070351758,-177.73447236180903,-177.8328040201005,-177.93113567839194,-178.0294673366834,-178.12779899497485,-178.22613065326632,-178.32446231155777,-178.42279396984924,-178.52112562814068,-178.61945728643215,-178.71778894472362,-178.81612060301507,-178.91445226130654,-179.01278391959798,-179.11111557788945,-179.2094472361809,-179.30777889447236,-179.4061105527638,-179.50444221105528,-179.60277386934672,-179.7011055276382,-179.79943718592963,-179.8977688442211,-179.99610050251255,-180.09443216080402,-180.19276381909546,-180.29109547738693,-180.38942713567837,-180.48775879396985,-180.5860904522613,-180.68442211055276,-180.7827537688442,-180.88108542713567,-180.97941708542712,-181.0777487437186,-181.17608040201003,-181.2744120603015,-181.37274371859294,-181.47107537688441,-181.56940703517586,-181.66773869346733,-181.76607035175877,-181.86440201005024,-181.9627336683417,-182.06106532663316,-182.15939698492463,-182.25772864321607,-182.35606030150754,-182.45439195979898,-182.55272361809045,-182.6510552763819,-182.74938693467337,-182.8477185929648,-182.94605025125628,-183.04438190954772,-183.1427135678392,-183.24104522613064,-183.3393768844221,-183.43770854271355,-183.53604020100502,-183.63437185929646,-183.73270351758794,-183.83103517587938,-183.92936683417085,-184.0276984924623,-184.12603015075376,-184.2243618090452,-184.32269346733668,-184.42102512562812,-184.5193567839196,-184.61768844221103,-184.7160201005025,-184.81435175879395,-184.91268341708542,-185.01101507537686,-185.10934673366833,-185.2076783919598,-185.30601005025125,-185.40434170854272,-185.50267336683416,-185.60100502512563,-185.69933668341707,-185.79766834170854,-185.896,-185.99433165829146,-186.0926633165829,-186.19099497487437,-186.2893266331658,-186.38765829145729,-186.48598994974873,-186.5843216080402,-186.68265326633164,-186.7809849246231,-186.87931658291456,-186.97764824120603,-187.07597989949747,-187.17431155778894,-187.27264321608038,-187.37097487437185,-187.4693065326633,-187.56763819095477,-187.6659698492462,-187.76430150753768,-187.86263316582912,-187.9609648241206,-188.05929648241204,-188.1576281407035,-188.25595979899495,-188.35429145728642,-188.4526231155779,-188.55095477386934,-188.6492864321608,-188.74761809045225,-188.84594974874372,-188.94428140703516,-189.04261306532663,-189.14094472361808,-189.23927638190955,-189.337608040201,-189.43593969849246,-189.5342713567839,-189.63260301507538,-189.73093467336682,-189.8292663316583,-189.92759798994973,-190.0259296482412,-190.12426130653265,-190.22259296482412,-190.32092462311556,-190.41925628140703,-190.51758793969847,-190.61591959798994,-190.7142512562814,-190.81258291457286,-190.9109145728643,-191.00924623115577,-191.1075778894472,-191.20590954773868,-191.30424120603013,-191.4025728643216,-191.50090452261304,-191.5992361809045,-191.69756783919598,-191.79589949748743,-191.8942311557789,-191.99256281407034,-192.0908944723618,-192.18922613065325,-192.28755778894472,-192.38588944723617,-192.48422110552764,-192.58255276381908,-192.68088442211055,-192.779216080402,-192.87754773869347,-192.9758793969849,-193.07421105527638,-193.17254271356782,-193.2708743718593,-193.36920603015074,-193.4675376884422,-193.56586934673365,-193.66420100502512,-193.76253266331656,-193.86086432160803,-193.95919597989948,-194.05752763819095,-194.1558592964824,-194.25419095477386,-194.3525226130653,-194.45085427135677,-194.54918592964822,-194.6475175879397,-194.74584924623113,-194.8441809045226,-194.94251256281407,-195.04084422110552,-195.139175879397,-195.23750753768843,-195.3358391959799,-195.43417085427134,-195.53250251256281,-195.63083417085426,-195.72916582914573,-195.82749748743717,-195.92582914572864,-196.02416080402008,-196.12249246231156,-196.220824120603,-196.31915577889447,-196.4174874371859,-196.51581909547738,-196.61415075376883,-196.7124824120603,-196.81081407035174,-196.9091457286432,-197.00747738693465,-197.10580904522612,-197.20414070351757,-197.30247236180904,-197.40080402010048,-197.49913567839195,-197.5974673366834,-197.69579899497487,-197.7941306532663,-197.89246231155778,-197.99079396984922,-198.0891256281407,-198.18745728643216,-198.2857889447236,-198.38412060301508,-198.48245226130652,-198.580783919598,-198.67911557788943,-198.7774472361809,-198.87577889447235,-198.97411055276382,-199.07244221105526,-199.17077386934673,-199.26910552763817,-199.36743718592965,-199.4657688442211,-199.56410050251256,-199.662432160804,-199.76076381909547,-199.85909547738692,-199.9574271356784,-200.05575879396983,-200.1540904522613,-200.25242211055274,-200.3507537688442,-200.44908542713566,-200.54741708542713,-200.64574874371857,-200.74408040201004,-200.84241206030148,-200.94074371859296,-201.0390753768844,-201.13740703517587,-201.2357386934673,-201.33407035175878,-201.43240201005025,-201.5307336683417,-201.62906532663317,-201.7273969849246,-201.82572864321608,-201.92406030150752,-202.022391959799,-202.12072361809044,-202.2190552763819,-202.31738693467335,-202.41571859296482,-202.51405025125626,-202.61238190954774,-202.71071356783918,-202.80904522613065,-202.9073768844221,-203.00570854271356,-203.104040201005,-203.20237185929648,-203.30070351758792,-203.3990351758794,-203.49736683417083,-203.5956984924623,-203.69403015075375,-203.79236180904522,-203.89069346733666,-203.98902512562813,-204.08735678391957,-204.18568844221105,-204.2840201005025,-204.38235175879396,-204.4806834170854,-204.57901507537687,-204.67734673366834,-204.7756783919598,-204.87401005025126,-204.9723417085427,-205.07067336683417,-205.1690050251256,-205.26733668341708,-205.36566834170853,-205.464,-205.56233165829144,-205.6606633165829,-205.75899497487435,-205.85732663316583,-205.95565829145727,-206.05398994974874,-206.15232160804018,-206.25065326633165,-206.3489849246231,-206.44731658291457,-206.545648241206,-206.64397989949748,-206.74231155778892,-206.8406432160804,-206.93897487437184,-207.0373065326633,-207.13563819095475,-207.23396984924622,-207.33230150753766,-207.43063316582914,-207.52896482412058,-207.62729648241205,-207.7256281407035,-207.82395979899496,-207.92229145728643,-208.02062311557788,-208.11895477386935,-208.2172864321608,-208.31561809045226,-208.4139497487437,-208.51228140703518,-208.61061306532662,-208.7089447236181,-208.80727638190953,-208.905608040201,-209.00393969849245,-209.10227135678392,-209.20060301507536,-209.29893467336683,-209.39726633165827,-209.49559798994974,-209.5939296482412,-209.69226130653266,-209.7905929648241,-209.88892462311557,-209.987256281407,-210.08558793969848,-210.18391959798993,-210.2822512562814,-210.38058291457284,-210.4789145728643,-210.57724623115575,-210.67557788944723,-210.77390954773867,-210.87224120603014,-210.97057286432158,-211.06890452261305,-211.16723618090452,-211.26556783919597,-211.36389949748744,-211.46223115577888,-211.56056281407035,-211.6588944723618,-211.75722613065327,-211.8555577889447,-211.95388944723618,-212.05222110552762,-212.1505527638191,-212.24888442211054,-212.347216080402,-212.44554773869345,-212.54387939698492,-212.64221105527636,-212.74054271356783,-212.83887437185928,-212.93720603015075,-213.0355376884422,-213.13386934673366,-213.2322010050251,-213.33053266331657,-213.42886432160802,-213.5271959798995,-213.62552763819093,-213.7238592964824,-213.82219095477384,-213.92052261306532,-214.01885427135676,-214.11718592964823,-214.21551758793967,-214.31384924623114,-214.41218090452261,-214.51051256281406,-214.60884422110553,-214.70717587939697,-214.80550753768844,-214.90383919597988,-215.00217085427136,-215.1005025125628,-215.19883417085427,-215.2971658291457,-215.39549748743718,-215.49382914572863,-215.5921608040201,-215.69049246231154,-215.788824120603,-215.88715577889445,-215.98548743718592,-216.08381909547737,-216.18215075376884,-216.28048241206028,-216.37881407035175,-216.4771457286432,-216.57547738693466,-216.6738090452261,-216.77214070351758,-216.87047236180902,-216.9688040201005,-217.06713567839194,-217.1654673366834,-217.26379899497485,-217.36213065326632,-217.46046231155776,-217.55879396984923,-217.6571256281407,-217.75545728643215,-217.85378894472362,-217.95212060301506,-218.05045226130653,-218.14878391959797,-218.24711557788945,-218.3454472361809,-218.44377889447236,-218.5421105527638,-218.64044221105527,-218.73877386934672,-218.8371055276382,-218.93543718592963,-219.0337688442211,-219.13210050251254,-219.230432160804,-219.32876381909546,-219.42709547738693,-219.52542713567837,-219.62375879396984,-219.72209045226128,-219.82042211055276,-219.9187537688442,-220.01708542713567,-220.1154170854271,-220.21374874371858,-220.31208040201003,-220.4104120603015,-220.50874371859294,-220.6070753768844,-220.70540703517585,-220.80373869346732,-220.9020703517588,-221.00040201005024,-221.0987336683417,-221.19706532663315,-221.29539698492462,-221.39372864321606,-221.49206030150754,-221.59039195979898,-221.68872361809045,-221.7870552763819,-221.88538693467336,-221.9837185929648,-222.08205025125628,-222.18038190954772,-222.2787135678392,-222.37704522613063,-222.4753768844221,-222.57370854271355,-222.67204020100502,-222.77037185929646,-222.86870351758793,-222.96703517587937,-223.06536683417085,-223.1636984924623,-223.26203015075376,-223.3603618090452,-223.45869346733667,-223.55702512562812,-223.6553567839196,-223.75368844221103,-223.8520201005025,-223.95035175879394,-224.0486834170854,-224.14701507537688,-224.24534673366833,-224.3436783919598,-224.44201005025124,-224.5403417085427,-224.63867336683415,-224.73700502512563,-224.83533668341707,-224.93366834170854,-225.03199999999998,-225.13033165829145,-225.2286633165829,-225.32699497487437,-225.4253266331658,-225.52365829145728,-225.62198994974872,-225.7203216080402,-225.81865326633164,-225.9169849246231,-226.01531658291455,-226.11364824120602,-226.21197989949746,-226.31031155778894,-226.40864321608038,-226.50697487437185,-226.6053065326633,-226.70363819095476,-226.8019698492462,-226.90030150753768,-226.99863316582912,-227.0969648241206,-227.19529648241203,-227.2936281407035,-227.39195979899498,-227.49029145728642,-227.5886231155779,-227.68695477386933,-227.7852864321608,-227.88361809045225,-227.98194974874372,-228.08028140703516,-228.17861306532663,-228.27694472361807,-228.37527638190954,-228.473608040201,-228.57193969849246,-228.6702713567839,-228.76860301507537,-228.8669346733668,-228.96526633165828,-229.06359798994973,-229.1619296482412,-229.26026130653264,-229.3585929648241,-229.45692462311555,-229.55525628140703,-229.65358793969847,-229.75191959798994,-229.85025125628138,-229.94858291457285,-230.0469145728643,-230.14524623115577,-230.2435778894472,-230.34190954773868,-230.44024120603012,-230.5385728643216,-230.63690452261307,-230.7352361809045,-230.83356783919598,-230.93189949748742,-231.0302311557789,-231.12856281407034,-231.2268944723618,-231.32522613065325,-231.42355778894472,-231.52188944723616,-231.62022110552763,-231.71855276381908,-231.81688442211055,-231.915216080402,-232.01354773869346,-232.1118793969849,-232.21021105527637,-232.30854271356782,-232.4068743718593,-232.50520603015073,-232.6035376884422,-232.70186934673364,-232.80020100502512,-232.89853266331656,-232.99686432160803,-233.09519597989947,-233.19352763819094,-233.2918592964824,-233.39019095477386,-233.4885226130653,-233.58685427135677,-233.6851859296482,-233.78351758793968,-233.88184924623116,-233.9801809045226,-234.07851256281407,-234.1768442211055,-234.27517587939698,-234.37350753768843,-234.4718391959799,-234.57017085427134,-234.6685025125628,-234.76683417085425,-234.86516582914572,-234.96349748743717,-235.06182914572864,-235.16016080402008,-235.25849246231155,-235.356824120603,-235.45515577889446,-235.5534874371859,-235.65181909547738,-235.75015075376882,-235.8484824120603,-235.94681407035173,-236.0451457286432,-236.14347738693465,-236.24180904522612,-236.34014070351756,-236.43847236180903,-236.53680402010048,-236.63513567839195,-236.7334673366834,-236.83179899497486,-236.9301306532663,-237.02846231155777,-237.12679396984925,-237.2251256281407,-237.32345728643216,-237.4217889447236,-237.52012060301507,-237.61845226130652,-237.716783919598,-237.81511557788943,-237.9134472361809,-238.01177889447234,-238.1101105527638,-238.20844221105526,-238.30677386934673,-238.40510552763817,-238.50343718592964,-238.60176884422108,-238.70010050251256,-238.798432160804,-238.89676381909547,-238.9950954773869,-239.09342713567838,-239.19175879396983,-239.2900904522613,-239.38842211055274,-239.4867537688442,-239.58508542713565,-239.68341708542712,-239.78174874371857,-239.88008040201004,-239.97841206030148,-240.07674371859295,-240.1750753768844,-240.27340703517586,-240.37173869346734,-240.47007035175878,-240.56840201005025,-240.6667336683417,-240.76506532663316,-240.8633969849246,-240.96172864321608,-241.06006030150752,-241.158391959799,-241.25672361809043,-241.3550552763819,-241.45338693467335,-241.55171859296482,-241.65005025125626,-241.74838190954773,-241.84671356783917,-241.94504522613065,-242.0433768844221,-242.14170854271356,-242.240040201005,-242.33837185929647,-242.43670351758792,-242.5350351758794,-242.63336683417083,-242.7316984924623,-242.83003015075374,-242.9283618090452,-243.02669346733666,-243.12502512562813,-243.22335678391957,-243.32168844221104,-243.42002010050248,-243.51835175879395,-243.61668341708543,-243.71501507537687,-243.81334673366834,-243.91167839195978,-244.01001005025125,-244.1083417085427,-244.20667336683417,-244.3050050251256,-244.40333668341708,-244.50166834170852,-244.6,-244.69833165829144,-244.7966633165829,-244.89499497487435,-244.99332663316582,-245.09165829145726,-245.18998994974874,-245.28832160804018,-245.38665326633165,-245.4849849246231,-245.58331658291456,-245.681648241206,-245.77997989949748,-245.87831155778892,-245.9766432160804,-246.07497487437183,-246.1733065326633,-246.27163819095475,-246.36996984924622,-246.46830150753766,-246.56663316582913,-246.66496482412057,-246.76329648241204,-246.86162814070352,-246.95995979899496,-247.05829145728643,-247.15662311557787,-247.25495477386934,-247.3532864321608,-247.45161809045226,-247.5499497487437,-247.64828140703517,-247.7466130653266,-247.84494472361808,-247.94327638190953,-248.041608040201,-248.13993969849244,-248.2382713567839,-248.33660301507535,-248.43493467336683,-248.53326633165827,-248.63159798994974,-248.72992964824118,-248.82826130653265,-248.9265929648241,-249.02492462311557,-249.123256281407,-249.22158793969848,-249.31991959798992,-249.4182512562814,-249.51658291457284,-249.6149145728643,-249.71324623115575,-249.81157788944722,-249.90990954773866,-250.00824120603014,-250.1065728643216,-250.20490452261305,-250.30323618090452,-250.40156783919596,-250.49989949748743,-250.59823115577888,-250.69656281407035,-250.7948944723618,-250.89322613065326,-250.9915577889447,-251.08988944723617,-251.18822110552762,-251.2865527638191,-251.38488442211053,-251.483216080402,-251.58154773869344,-251.67987939698492,-251.77821105527636,-251.87654271356783,-251.97487437185927,-252.07320603015074,-252.17153768844219,-252.26986934673366,-252.3682010050251,-252.46653266331657,-252.564864321608,-252.66319597989948,-252.76152763819093,-252.8598592964824,-252.95819095477384,-253.0565226130653,-253.15485427135675,-253.25318592964823,-253.3515175879397,-253.44984924623114,-253.5481809045226,-253.64651256281405,-253.74484422110552,-253.84317587939697,-253.94150753768844,-254.03983919597988,-254.13817085427135,-254.2365025125628,-254.33483417085426,-254.4331658291457,-254.53149748743718,-254.62982914572862,-254.7281608040201,-254.82649246231153,-254.924824120603,-255.02315577889445,-255.12148743718592,-255.21981909547736,-255.31815075376883,-255.41648241206028,-255.51481407035175,-255.6131457286432,-255.71147738693466,-255.8098090452261,-255.90814070351757,-256.006472361809,-256.10480402010046,-256.2031356783919,-256.30146733668334,-256.39979899497484,-256.4981306532663,-256.59646231155773,-256.69479396984923,-256.7931256281407,-256.8914572864321,-256.98978894472356,-257.08812060301506,-257.1864522613065,-257.28478391959794,-257.3831155778894,-257.4814472361809,-257.5797788944723,-257.67811055276377,-257.7764422110552,-257.8747738693467,-257.97310552763815,-258.0714371859296,-258.16976884422104,-258.26810050251254,-258.366432160804,-258.4647638190954,-258.56309547738687,-258.66142713567837,-258.7597587939698,-258.85809045226125,-258.9564221105527,-259.0547537688442,-259.15308542713564,-259.2514170854271,-259.3497487437185,-259.44808040201,-259.54641206030146,-259.6447437185929,-259.74307537688435,-259.84140703517585,-259.9397386934673,-260.03807035175873,-260.13640201005023,-260.2347336683417,-260.3330653266331,-260.43139698492456,-260.52972864321606,-260.6280603015075,-260.72639195979895,-260.8247236180904,-260.9230552763819,-261.02138693467333,-261.1197185929648,-261.2180502512562,-261.3163819095477,-261.41471356783916,-261.5130452261306,-261.61137688442204,-261.70970854271354,-261.808040201005,-261.9063718592964,-262.00470351758787,-262.10303517587937,-262.2013668341708,-262.29969849246226,-262.3980301507537,-262.4963618090452,-262.59469346733664,-262.6930251256281,-262.7913567839195,-262.889688442211,-262.98802010050247,-263.0863517587939,-263.1846834170854,-263.28301507537685,-263.3813467336683,-263.47967839195974,-263.57801005025124,-263.6763417085427,-263.7746733668341,-263.87300502512556,-263.97133668341706,-264.0696683417085,-264.16799999999995,-264.2663316582914,-264.3646633165829,-264.46299497487433,-264.5613266331658,-264.6596582914572,-264.7579899497487,-264.85632160804016,-264.9546532663316,-265.05298492462305,-265.15131658291455,-265.249648241206,-265.34797989949743,-265.4463115577889,-265.5446432160804,-265.6429748743718,-265.74130653266326,-265.8396381909547,-265.9379698492462,-266.03630150753764,-266.1346331658291,-266.23296482412053,-266.33129648241203,-266.42962814070347,-266.5279597989949,-266.6262914572864,-266.72462311557786,-266.8229547738693,-266.92128643216074,-267.01961809045224,-267.1179497487437,-267.2162814070351,-267.31461306532657,-267.41294472361807,-267.5112763819095,-267.60960804020095,-267.7079396984924,-267.8062713567839,-267.90460301507534,-268.0029346733668,-268.1012663316582,-268.1995979899497,-268.29792964824117,-268.3962613065326,-268.49459296482405,-268.59292462311555,-268.691256281407,-268.78958793969844,-268.8879195979899,-268.9862512562814,-269.0845829145728,-269.18291457286426,-269.2812462311557,-269.3795778894472,-269.47790954773865,-269.5762412060301,-269.6745728643216,-269.77290452261303,-269.8712361809045,-269.9695678391959,-270.0678994974874,-270.16623115577886,-270.2645628140703,-270.36289447236175,-270.46122613065324,-270.5595577889447,-270.65788944723613,-270.7562211055276,-270.8545527638191,-270.9528844221105,-271.05121608040196,-271.1495477386934,-271.2478793969849,-271.34621105527634,-271.4445427135678,-271.5428743718592,-271.6412060301507,-271.73953768844217,-271.8378693467336,-271.93620100502505,-272.03453266331655,-272.132864321608,-272.23119597989944,-272.3295276381909,-272.4278592964824,-272.5261909547738,-272.62452261306527,-272.7228542713567,-272.8211859296482,-272.91951758793965,-273.0178492462311,-273.1161809045226,-273.21451256281404,-273.3128442211055,-273.4111758793969,-273.5095075376884,-273.60783919597986,-273.7061708542713,-273.80450251256275,-273.90283417085425,-274.0011658291457,-274.09949748743713,-274.1978291457286,-274.2961608040201,-274.3944924623115,-274.49282412060296,-274.5911557788944,-274.6894874371859,-274.78781909547735,-274.8861507537688,-274.98448241206023,-275.08281407035173,-275.1811457286432,-275.2794773869346,-275.37780904522606,-275.47614070351756,-275.574472361809,-275.67280402010044,-275.7711356783919,-275.8694673366834,-275.9677989949748,-276.06613065326627,-276.16446231155777,-276.2627939698492,-276.36112562814066,-276.4594572864321,-276.5577889447236,-276.65612060301504,-276.7544522613065,-276.8527839195979,-276.9511155778894,-277.04944723618087,-277.1477788944723,-277.24611055276375,-277.34444221105525,-277.4427738693467,-277.54110552763814,-277.6394371859296,-277.7377688442211,-277.8361005025125,-277.93443216080396,-278.0327638190954,-278.1310954773869,-278.22942713567835,-278.3277587939698,-278.42609045226123,-278.52442211055273,-278.6227537688442,-278.7210854271356,-278.81941708542706,-278.91774874371856,-279.01608040201,-279.11441206030145,-279.2127437185929,-279.3110753768844,-279.40940703517583,-279.5077386934673,-279.6060703517588,-279.7044020100502,-279.80273366834166,-279.9010653266331,-279.9993969849246,-280.09772864321604,-280.1960603015075,-280.29439195979893,-280.39272361809043,-280.49105527638187,-280.5893869346733,-280.68771859296476,-280.78605025125626,-280.8843819095477,-280.98271356783914,-281.0810452261306,-281.1793768844221,-281.2777085427135,-281.37604020100497,-281.4743718592964,-281.5727035175879,-281.67103517587935,-281.7693668341708,-281.86769849246224,-281.96603015075374,-282.0643618090452,-282.1626934673366,-282.26102512562807,-282.35935678391957,-282.457688442211,-282.55602010050245,-282.65435175879395,-282.7526834170854,-282.85101507537684,-282.9493467336683,-283.0476783919598,-283.1460100502512,-283.24434170854266,-283.3426733668341,-283.4410050251256,-283.53933668341705,-283.6376683417085,-283.73599999999993,-283.83433165829143,-283.9326633165829,-284.0309949748743,-284.12932663316576,-284.22765829145726,-284.3259899497487,-284.42432160804015,-284.5226532663316,-284.6209849246231,-284.71931658291453,-284.817648241206,-284.9159798994974,-285.0143115577889,-285.11264321608036,-285.2109748743718,-285.30930653266324,-285.40763819095474,-285.5059698492462,-285.6043015075376,-285.70263316582907,-285.80096482412057,-285.899296482412,-285.99762814070345,-286.09595979899495,-286.1942914572864,-286.29262311557784,-286.3909547738693,-286.4892864321608,-286.5876180904522,-286.68594974874367,-286.7842814070351,-286.8826130653266,-286.98094472361805,-287.0792763819095,-287.17760804020094,-287.27593969849244,-287.3742713567839,-287.4726030150753,-287.57093467336676,-287.66926633165826,-287.7675979899497,-287.86592964824115,-287.9642613065326,-288.0625929648241,-288.16092462311553,-288.259256281407,-288.3575879396984,-288.4559195979899,-288.55425125628136,-288.6525829145728,-288.75091457286425,-288.84924623115575,-288.9475778894472,-289.04590954773863,-289.14424120603013,-289.2425728643216,-289.340904522613,-289.43923618090446,-289.53756783919596,-289.6358994974874,-289.73423115577884,-289.8325628140703,-289.9308944723618,-290.0292261306532,-290.12755778894467,-290.2258894472361,-290.3242211055276,-290.42255276381906,-290.5208844221105,-290.61921608040194,-290.71754773869344,-290.8158793969849,-290.9142110552763,-291.01254271356777,-291.11087437185927,-291.2092060301507,-291.30753768844215,-291.4058693467336,-291.5042010050251,-291.60253266331654,-291.700864321608,-291.7991959798994,-291.8975276381909,-291.99585929648237,-292.0941909547738,-292.19252261306525,-292.29085427135675,-292.3891859296482,-292.48751758793964,-292.58584924623113,-292.6841809045226,-292.782512562814,-292.88084422110546,-292.97917587939696,-293.0775075376884,-293.17583919597985,-293.2741708542713,-293.3725025125628,-293.47083417085423)
counts=c(0.0, 0.0,0.0,0.0,0.0,0.0,0.0,0.0,0.0,0.0,0.0,0.0,0.0,0.0,0.0,0.0,0.0,0.0,0.0,0.0,0.0,0.0,0.0,0.0,0.0,0.0,0.0,0.0,0.0,0.0,0.0,0.0,0.0,0.0,0.0,0.0,0.0,0.0,0.0,0.0,0.0,0.0,0.0,0.0,0.0,0.0,0.0,0.0,0.0,0.0,0.0,0.0,0.0,0.0,0.0,0.0,0.0,0.0,0.0,0.0,0.0,0.0,0.0,0.0,0.0,0.0,0.0,0.0,0.0,0.0,0.0,0.0,0.0,0.0,0.0,0.0,0.0,0.0,0.0,0.0,0.0,0.0,0.0,0.0,0.0,0.0,0.0,0.0,0.0,0.0,0.0,0.0,0.0,0.0,0.0,0.0,0.0,0.0,0.0,0.0,0.0,0.0,0.0,0.0,0.0,0.0,0.0,0.0,0.0,0.0,0.0,0.0,0.0,0.0,0.0,0.0,0.0,0.0,0.0,0.0,0.0,0.0,0.0,0.0,0.0,0.0,0.0,0.0,0.0,0.0,0.0,0.0,0.0,0.0,0.0,0.0,0.0,0.0,0.0,0.0,0.0,0.0,0.0,0.0,0.0,0.0,0.0,0.0,0.0,0.0,0.0,0.0,0.0,0.0,0.0,0.0,0.0,0.0,0.0,0.0,0.0,0.0,0.0,0.0,0.0,0.0,0.0,0.0,0.0,0.0,0.0,0.0,0.0,0.0,0.0,0.0,0.0,0.0,0.0,0.0,0.0,0.0,0.0,0.0,0.0,0.0,0.0,0.0,0.0,0.0,0.0,0.0,0.0,0.0,0.0,0.0,0.0,0.0,0.0,0.0,0.0,0.0,0.0,0.0,0.0,0.0,0.0,0.0,0.0,0.0,0.0,0.0,0.0,0.0,0.0,0.0,0.0,0.0,0.0,0.0,0.0,0.0,0.0,0.0,0.0,0.0,0.0,0.0,0.0,0.0,0.0,0.0,0.0,0.0,0.0,0.0,0.0,0.0,0.0,0.0,0.0,0.0,0.0,0.0,0.0,0.0,0.0,0.0,0.0,0.0,0.0,0.0,0.0,0.0,0.0,0.0,0.0,0.0,0.0,0.0,0.0,0.0,0.0,0.0,0.0,0.0,0.0,0.0,0.0,0.0,0.0,0.0,0.0,0.0,0.0,0.0,0.0,0.0,0.0,0.0,0.0,0.0,0.0,0.0,0.0,0.0,0.0,0.0,0.0,0.0,0.0,0.0,0.0,0.0,0.0,0.0,0.0,0.0,0.0,0.0,0.0,0.0,0.0,0.0,0.0,0.0,0.0,0.0,0.0,0.0,0.0,0.0,0.0,0.0,0.0,0.0,0.0,0.0,0.0,0.0,0.0,0.0,0.0,0.0,0.0,0.0,0.0,0.0,0.0,0.0,0.0,0.0,0.0,0.0,0.0,0.0,0.0,0.0,0.0,0.0,0.0,0.0,0.0,0.0,0.0,0.0,0.0,0.0,0.0,0.0,0.0,0.0,0.0,0.0,0.0,0.0,0.0,0.0,0.0,0.0,0.0,0.0,0.0,0.0,0.0,0.0,0.0,0.0,0.0,0.0,0.0,0.0,0.0,0.0,0.0,0.0,0.0,0.0,0.0,0.0,0.0,0.0,0.0,0.0,0.0,0.0,0.0,0.0,0.0,0.0,0.0,0.0,0.0,0.0,0.0,0.0,0.0,0.0,0.0,0.0,0.0,0.0,0.0,0.0,0.0,0.0,0.0,0.0,0.0,0.0,0.0,0.0,0.0,0.0,0.0,0.0,0.0,0.0,0.0,0.0,0.0,0.0,0.0,0.0,0.0,0.0,0.0,0.0,0.0,0.0,0.0,0.0,0.0,0.0,0.0,0.0,0.0,0.0,0.0,0.0,0.0,0.0,0.0,0.0,0.0,0.0,0.0,0.0,0.0,0.0,0.0,0.0,0.0,0.0,0.0,0.0,0.0,0.0,0.0,0.0,0.0,0.0,0.0,0.0,0.0,0.0,0.0,0.0,0.0,0.0,0.0,0.0,0.0,0.0,0.0,0.0,0.0,0.0,0.0,0.0,0.0,0.0,0.0,0.0,0.0,0.0,0.0,0.0,0.0,0.0,0.0,0.0,0.0,0.0,0.0,0.0,0.0,0.0,0.0,0.0,0.0,0.0,0.0,0.0,0.0,0.0,0.0,0.0,0.0,0.0,0.0,0.0,0.0,0.0,0.0,0.0,0.0,0.0,0.0,0.0,0.0,0.0,0.0,0.0,0.0,0.0,0.0,0.0,0.0,0.0,0.0,0.0,0.0,0.0,0.0,0.0,0.0,0.0,0.0,0.0,0.0,0.0,0.0,0.0,0.0,0.0,0.0,0.0,0.0,0.0,0.0,0.0,0.0,0.0,0.0,0.0,0.0,0.0,0.0,0.0,0.0,0.0,0.0,0.0,0.0,0.0,0.0,0.0,0.0,0.0,0.0,0.0,0.0,0.0,0.0,0.0,0.0,0.0,0.0,0.0,0.0,0.0,0.0,0.0,0.0,0.0,0.0,0.0,0.0,0.0,0.0,0.0,0.0,0.0,0.0,0.0,0.0,0.0,0.0,0.0,0.0,0.0,0.0,0.0,0.0,0.0,0.0,0.0,0.0,0.0,0.0,0.0,0.0,0.0,0.0,0.0,0.0,0.0,0.0,0.0,0.0,0.0,0.0,0.0,0.0,0.0,0.0,0.0,0.0,0.0,0.0,0.0,0.0,0.0,0.0,0.0,0.0,0.0,0.0,0.0,0.0,0.0,0.0,0.0,0.0,0.0,0.0,0.0,0.0,0.0,0.0,0.0,0.0,0.0,0.0,0.0,0.0,0.0,0.0,0.0,0.0,0.0,0.0,0.0,0.0,0.0,0.0,0.0,0.0,0.0,0.0,0.0,0.0,0.0,0.0,0.0,0.0,0.0,0.0,0.0,0.0,0.0,0.0,0.0,0.0,0.0,0.0,0.0,0.0,0.0,0.0,0.0,0.0,0.0,0.0,0.0,0.0,0.0,0.0,0.0,0.0,0.0,0.0,0.0,0.0,0.0,0.0,0.0,0.0,0.0,0.0,0.0,0.0,0.0,0.0,0.0,0.0,0.0,0.0,0.0,0.0,0.0,0.0,0.0,0.0,0.0,0.0,0.0,0.0,0.0,0.0,0.0,0.0,0.0,0.0,0.0,0.0,0.0,0.0,0.0,0.0,0.0,0.0,0.0,0.0,0.0,0.0,0.0,0.0,0.0,0.0,0.0,0.0,0.0,0.0,0.0,0.0,0.0,0.0,0.0,0.0,0.0,0.0,0.0,0.0,0.0,0.0,0.0,0.0,0.0,0.0,0.0,0.0,0.0,0.0,0.0,0.0,0.0,0.0,0.0,0.0,0.0,0.0,0.0,0.0,0.0,0.0,0.0,0.0,0.0,0.0,0.0,0.0,0.0,0.0,0.0,0.0,0.0,0.0,0.0,0.0,0.0,0.0,0.0,0.0,0.0,0.0,0.0,0.0,0.0,0.0,0.0,0.0,0.0,0.0,0.0,0.0,0.0,0.0,0.0,0.0,0.0,0.0,0.0,0.0,0.0,0.0,0.0,0.0,0.0,0.0,0.0,0.0,0.0,0.0,0.0,0.0,0.0,0.0,0.0,0.0,0.0,0.0,0.0,0.0,0.0,0.0,0.0,0.0,0.0,0.0,0.0,0.0,0.0,0.0,0.0,0.0,0.0,0.0,0.0,0.0,0.0,0.0,0.0,0.0,0.0,0.0,0.0,0.0,0.0,0.0,0.0,0.0,0.0,0.0,0.0,0.0,0.0,0.0,0.0,0.0,0.0,0.0,0.0,0.0,0.0,0.0,0.0,0.0,0.0,0.0,0.0,0.0,0.0,0.0,0.0,0.0,0.0,0.0,0.0,0.0,0.0,0.0,0.0,0.0,0.0,0.0,0.0,0.0,0.0,0.0,0.0,0.0,0.0,0.0,0.0,0.0,0.0,0.0,0.0,0.0,0.0,0.0,0.0,0.0,0.0,0.0,0.0,0.0,0.0,0.0,0.0,0.0,0.0,0.0,0.0,0.0,0.0,0.0,0.0,0.0,0.0,0.0,0.0,0.0,0.0,0.0,0.0,0.0,0.0,0.0,0.0,0.0,0.0,0.0,0.0,0.0,0.0,0.0,0.0,0.0,0.0,0.0,0.0,0.0,0.0,0.0,0.0,0.0,0.0,0.0,0.0,0.0,0.0,0.0,0.0,0.0,0.0,0.0,0.0,0.0,0.0,0.0,0.0,0.0,0.0,0.0,0.0,0.0,0.0,0.0,0.0,0.0,0.0,0.0,0.0,0.0,0.0,0.0,0.0,0.0,0.0,0.0,0.0,0.0,0.0,0.0,0.0,0.0,0.0,0.0,0.0,0.0,0.0,0.0,0.0,0.0,0.0,0.0,0.0,0.0,0.0,0.0,0.0,0.0,0.0,0.0,0.0,0.0,0.0,0.0,0.0,0.0,0.0,0.0,0.0,0.0,0.0,0.0,0.0,0.0,0.0,0.0,0.0,0.0,0.0,0.0,0.0,0.0,0.0,0.0,0.0,0.0,0.0,0.0,0.0,0.0,0.0,0.0,0.0,0.0,0.0,0.0,0.0,0.0,0.0,0.0,0.0,0.0,0.0,0.0,0.0,0.0,0.0,0.0,0.0,0.0,0.0,0.0,0.0,0.0,0.0,0.0,0.0,0.0,0.0,0.0,0.0,0.0,0.0,0.0,0.0,0.0,0.0,0.0,0.0,0.0,0.0,0.0,0.0,0.0,0.0,0.0,0.0,0.0,0.0,0.0,0.0,0.0,0.0,0.0,0.0,0.0,0.0,0.0,0.0,0.0,0.0,0.0,0.0,0.0,0.0,0.0,0.0,0.0,0.0,0.0,0.0,0.0,0.0,0.0,0.0,0.0,0.0,0.0,0.0,0.0,0.0,0.0,0.0,0.0,0.0,0.0,0.0,0.0,0.0,0.0,0.0,0.0,0.0,0.0,0.0,0.0,0.0,0.0,0.0,0.0,0.0,0.0,0.0,0.0,0.0,0.0,0.0,0.0,0.0,0.0,0.0,0.0,0.0,0.0,0.0,0.0,0.0,0.0,0.0,0.0,0.0,0.0,0.0,0.0,0.0,0.0,0.0,0.0,0.0,0.0,0.0,0.0,0.0,0.0,0.0,0.0,0.0,0.0,0.0,0.0,0.0,0.0,0.0,0.0,0.0,0.0,0.0,0.0,0.0,0.0,0.0,0.0,0.0,0.0,0.0,0.0,0.0,0.0,0.0,0.0,0.0,0.0,0.0,0.0,0.0,0.0,0.0,0.0,0.0,0.0,0.0,0.0,0.0,0.0,0.0,0.0,0.0,0.0,0.0,0.0,0.0,0.0,0.0,0.0,0.0,0.0,0.0,0.0,0.0,0.0,0.0,0.0,0.0,0.0,0.0,0.0,0.0,0.0,0.0,0.0,0.0,0.0,0.0,0.0,0.0,0.0,0.0,0.0,0.0,0.0,0.0,0.0,0.0,0.0,0.0,0.0,0.0,0.0,0.0,0.0,0.0,0.0,0.0,0.0,0.0,0.0,0.0,0.0,0.0,0.0,0.0,0.0,0.0,0.0,0.0,0.0,0.0,0.0,0.0,0.0,0.0,0.0,0.0,0.0,0.0,0.0,0.0,0.0,0.0,0.0,0.0,0.0,0.0,0.0,0.0,0.0,0.0,0.0,0.0,0.0,0.0,0.0,0.0,0.0,0.0,0.0,0.0,0.0,0.0,0.0,0.0,0.0,0.0,0.0,0.0,0.0,0.0,0.0,0.0,0.0,0.0,0.0,0.0,0.0,0.0,0.0,0.0,0.0,0.0,0.0,0.0,0.0,0.0,0.0,0.0,0.0,0.0,0.0,0.0,0.0,0.0,0.0,0.0,0.0,0.0,0.0,0.0,0.0,0.0,0.0,0.0,0.0,0.0,0.0,0.0,0.0,0.0,0.0,0.0,0.0,0.0,0.0,0.0,0.0,0.0,0.0,0.0,0.0,0.0,0.0,0.0,0.0,0.0,0.0,0.0,0.0,0.0,0.0,0.0,0.0,0.0,0.0,0.0,0.0,0.0,0.0,0.0,0.0,0.0,0.0,0.0,0.0,0.0,0.0,0.0,0.0,0.0,0.0,0.0,0.0,0.0,0.0,0.0,0.0,0.0,0.0,0.0,0.0,0.0,0.0,0.0,0.0,0.0,0.0,0.0,0.0,0.0,0.0,0.0,0.0,0.0,0.0,0.0,0.0,0.0,0.0,0.0,0.0,0.0,0.0,0.0,0.0,0.0,0.0,0.0,0.0,0.0,0.0,0.0,0.0,0.0,0.0,0.0,0.0,0.0,0.0,0.0,0.0,0.0,0.0,0.0,0.0,0.0,0.0,0.0,0.0,0.0,0.0,0.0,0.0,0.0,0.0,0.0,0.0,0.0,0.0,0.0,0.0,0.0,0.0,0.0,0.0,0.0,0.0,0.0,0.0,0.0,0.0,0.0,0.0,0.0,0.0,0.0,0.0,0.0,0.0,0.0,0.0,0.0,0.0,0.0,0.0,0.0,0.0,0.0,0.0,0.0,0.0,0.0,0.0,0.0,0.0,0.0,0.0,0.0,0.0,0.0,0.0,0.0,0.0,0.0,0.0,0.0,0.0,0.0,0.0,0.0,0.0,0.0,0.0,0.0,0.0,0.0,0.0,0.0,0.0,0.0,0.0,0.0,0.0,0.0,0.0,0.0,0.0,0.0,0.0,0.0,0.0,0.0,0.0,0.0,0.0,0.0,0.0,0.0,0.0,0.0,0.0,0.0,0.0,0.0,0.0,0.0,0.0,0.0,0.0,0.0,0.0,0.0,0.0,0.0,0.0,0.0,0.0,0.0,0.0,0.0,0.0,0.0,0.0,0.0,0.0,0.0,0.0,0.0,0.0,0.0,0.0,0.0,0.0,0.0,0.0,0.0,0.0,0.0,0.0,0.0,0.0,0.0,0.0,0.0,0.0,0.0,0.0,0.0,0.0,0.0,0.0,0.0,0.0,0.0,0.0,0.0,0.0,0.0,0.0,0.0,0.0,0.0,0.0,0.0,0.0,0.0,0.0,0.0,0.0,0.0,0.0,0.0,0.0,0.0,0.0,0.0,0.0,0.0,0.0,0.0,0.0,0.0,0.0,0.0,0.0,0.0,0.0,0.0,0.0,0.0,0.0,0.0,0.0,0.0,0.0,0.0,0.0,0.0,0.0,0.0,0.0,0.0,0.0,0.0,0.0,0.0,0.0,0.0,0.0,0.0,0.0,0.0,0.0,0.0,0.0,0.0,0.0,0.0,0.0,0.0,0.0,0.0,0.0,0.0,0.0,0.0,0.0,0.0,0.0,0.0,0.0,0.0,0.0,0.0,0.0,0.0,0.0,0.0,0.0,0.0,0.0,0.0,0.0,0.0,0.0,0.0,0.0,0.0,0.0,0.0,0.0,0.0,0.0,0.0,0.0,0.0,0.0,0.0,0.0,0.0,0.0,0.0,0.0,0.0,0.0,0.0,0.0,0.0,0.0,0.0,0.0,0.0,0.0,0.0,0.0,0.0,0.0,0.0,0.0,0.0,0.0,0.0,0.0,0.0,0.0,0.0,0.0,0.0,0.0,0.0,0.0,0.0,0.0,0.0,0.0,0.0,0.0,0.0,0.0,0.0,0.0,0.0,0.0,0.0,0.0,0.0,0.0,0.0,0.0,0.0,0.0,0.0,0.0,0.0,0.0,0.0,0.0,0.0,0.0,0.0,0.0,0.0,0.0,0.0,0.0,0.0,0.0,0.0,0.0,0.0,0.0,0.0,0.0,0.0,0.0,0.0,0.0,0.0,0.0,0.0,0.0,0.0,0.0,0.0,0.0,0.0,0.0,0.0,0.0,0.0,0.0,0.0,0.0,0.0,0.0,0.0,0.0,0.0,0.0,0.0,0.0,0.0,0.0,0.0,0.0,0.0,0.0,0.0,0.0,0.0,0.0,0.0,0.0,0.0,0.0,0.0,0.0,0.0,0.0,0.0,0.0,0.0,0.0,0.0,0.0,0.0,0.0,0.0,0.0,0.0,0.0,0.0,0.0,0.0,0.0,0.0,0.0,0.0,0.0,0.0,0.0,0.0,0.0,0.0,0.0,0.0,0.0,0.0,0.0,0.0,0.0,0.0,0.0,0.0,0.0,0.0,0.0,0.0,0.0,0.0,0.0,0.0,0.0,0.0,0.0,0.0,0.0,0.0,0.0,0.0,0.0,0.0,0.0,0.0,0.0,0.0,0.0,0.0,0.0,0.0,0.0,0.0,0.0,0.0,0.0,0.0,0.0,0.0,0.0,0.0,0.0,0.0,0.0,0.0,0.0,0.0,0.0,0.0,0.0,0.0,0.0,0.0,0.0,0.0,0.0,0.0,0.0,0.0,0.0,0.0,0.0,0.0,0.0,0.0,0.0,0.0,0.0,0.0,0.0,0.0,0.0,0.0,0.0,0.0,0.0,0.0,0.0,0.0,0.0,0.0,0.0,0.0,0.0,0.0,0.0,0.0,0.0,0.0,0.0,0.0,0.0,0.0,0.0,0.0,0.0,0.0,0.0,0.0,0.0,0.0,0.0,0.0,0.0,0.0,0.0,0.0,0.0,0.0,0.0,0.0,0.0,0.0,0.0,0.0,0.0,0.0,0.0,0.0,0.0,0.0,0.0,0.0,0.0,0.0,0.0,0.0,0.0,0.0,0.0,0.0,0.0,0.0,0.0,0.0,0.0,0.0,0.0,0.0,0.0,0.0,0.0,0.0,0.0,0.0,0.0,0.0,0.0,0.0,0.0,0.0,0.0,0.0,0.0,0.0,0.0,0.0,0.0,0.0,0.0,0.0,0.0,0.0,0.0,0.0,0.0,0.0,0.0,0.0,0.0,0.0,0.0,0.0,0.0,0.0,0.0,0.0,0.0,0.0,0.0,0.0,0.0,0.0,0.0,0.0,0.0,0.0,0.0,0.0,0.0,0.0,0.0,0.0,0.0,0.0,0.0,0.0,0.0,0.0,0.0,0.0,0.0,0.0,0.0,0.0,0.0,0.0,0.0,0.0,0.0,0.0,0.0,0.0,0.0,0.0,0.0,0.0,0.0,0.0,0.0,0.0,0.0,0.0,0.0,0.0,0.0,0.0,0.003903903903903904,0.004404404404404405,0.00980980980980981,0.01031031031031031,0.014514514514514515,0.017117117117117116,0.005705705705705706,0.006006006006006006,0.004704704704704705,0.005605605605605605,0.002002002002002002,0.0015015015015015015,0.0015015015015015015,0.0006006006006006006,0.0008008008008008008,0.0005005005005005005,0.0005005005005005005,0.0001001001001001001,0.0001001001001001001,0.0001001001001001001,0.0002002002002002002,0.0001001001001001001,0.0005005005005005005,0.002102102102102102,0.003303303303303303,0.00950950950950951,0.011411411411411412,0.02982982982982983,0.04344344344344345,0.03983983983983984,0.043043043043043044,0.043243243243243246,0.04914914914914915,0.05565565565565565,0.052652652652652655,0.054854854854854855,0.05855855855855856,0.05175175175175175,0.04964964964964965,0.047647647647647645,0.04064064064064064,0.047647647647647645,0.036136136136136136,0.03023023023023023,0.025425425425425426,0.01991991991991992,0.01901901901901902,0.015315315315315315,0.013013013013013013,0.014414414414414415,0.00970970970970971,0.008708708708708709,0.005405405405405406,0.005305305305305305,0.0055055055055055055,0.0055055055055055055,0.004604604604604604,0.0055055055055055055,0.007107107107107107,0.005305305305305305,0.004804804804804805,0.0025025025025025025,0.004204204204204204,0.0022022022022022024,0.0017017017017017016,0.0019019019019019018,0.0018018018018018018,0.0013013013013013013,0.002102102102102102,0.0016016016016016017,0.0019019019019019018,0.0009009009009009009,0.0003003003003003003,0.0001001001001001001,0.0007007007007007007,0.0003003003003003003,0.0006006006006006006,0.0002002002002002002,0.0003003003003003003,0.0002002002002002002,0.0002002002002002002,0.0001001001001001001,0.0,0.0001001001001001001,0.0,0.0,0.0001001001001001001,0.0,0.0001001001001001001,0.0,0.0,0.0,0.0,0.0,0.0,0.0,0.0,0.0,0.0,0.0,0.0,0.0,0.0,0.0,0.0,0.0,0.0,0.0,0.0,0.0,0.0,0.0,0.0,0.0,0.0,0.0,0.0,0.0,0.0,0.0,0.0,0.0,0.0,0.0001001001001001001,0.0,0.0,0.0,0.0,0.0,0.0,0.0001001001001001001,0.0,0.0,0.0,0.0001001001001001001,0.0,0.0,0.0,0.0001001001001001001,0.0001001001001001001,0.0,0.0,0.0001001001001001001,0.0,0.0,0.0,0.0002002002002002002,0.0001001001001001001,0.0,0.0002002002002002002,0.0001001001001001001,0.0,0.0001001001001001001,0.0,0.0,0.0,0.0001001001001001001,0.0001001001001001001,0.0,0.0,0.0001001001001001001,0.0004004004004004004,0.0001001001001001001,0.0002002002002002002,0.0,0.0001001001001001001,0.0003003003003003003,0.0002002002002002002,0.0002002002002002002,0.0001001001001001001,0.0001001001001001001,0.0,0.0005005005005005005,0.0002002002002002002,0.0002002002002002002,0.0003003003003003003,0.0002002002002002002,0.0001001001001001001,0.0001001001001001001,0.0002002002002002002,0.0004004004004004004,0.0004004004004004004,0.0005005005005005005,0.0005005005005005005,0.0001001001001001001,0.0003003003003003003,0.0002002002002002002,0.0001001001001001001,0.0,0.0003003003003003003,0.0006006006006006006,0.0002002002002002002,0.0005005005005005005,0.0001001001001001001,0.0005005005005005005,0.0001001001001001001,0.0004004004004004004,0.0002002002002002002,0.0002002002002002002,0.0002002002002002002,0.0001001001001001001,0.0003003003003003003,0.0006006006006006006,0.0004004004004004004,0.0002002002002002002,0.0003003003003003003,0.0001001001001001001,0.0003003003003003003,0.0002002002002002002,0.0003003003003003003,0.0002002002002002002,0.0,0.0002002002002002002,0.0,0.0002002002002002002,0.0001001001001001001,0.0,0.0001001001001001001,0.0,0.0,0.0002002002002002002,0.0,0.0001001001001001001,0.0,0.0,0.0002002002002002002,0.0,0.0001001001001001001,0.0,0.0,0.0,0.0003003003003003003,0.0,0.0,0.0,0.0001001001001001001,0.0003003003003003003,0.0,0.0001001001001001001,0.0001001001001001001,0.0,0.0001001001001001001,0.0,0.0001001001001001001,0.0,0.0002002002002002002,0.0,0.0,0.0001001001001001001,0.0,0.0,0.0,0.0,0.0001001001001001001,0.0,0.0,0.0001001001001001001,0.0,0.0,0.0,0.0,0.0,0.0,0.0,0.0,0.0,0.0001001001001001001,0.0,0.0,0.0001001001001001001,0.0,0.0,0.0,0.0001001001001001001,0.0001001001001001001,0.0,0.0,0.0,0.0,0.0,0.0,0.0,0.0,0.0001001001001001001,0.0001001001001001001,0.0,0.0,0.0,0.0004004004004004004,0.0001001001001001001,0.0007007007007007007,0.0017017017017017016,0.0035035035035035035,0.005605605605605605,0.008408408408408409,0.014414414414414415,0.03753753753753754,0.04504504504504504,0.06376376376376376,0.06606606606606606,0.07327327327327328,0.09259259259259259,0.12672672672672672,0.15165165165165165,0.13243243243243244,0.10800800800800801,0.05285285285285285,0.013313313313313313,0.0016016016016016017,0.0001001001001001001,0.0,0.0,0.0,0.0,0.0,0.0,0.0002002002002002002,0.002102102102102102,0.012012012012012012,0.02982982982982983,0.04484484484484484,0.07087087087087086,0.1009009009009009,0.12062062062062062,0.13283283283283284,0.14134134134134135,0.1257257257257257,0.08288288288288288,0.054654654654654654,0.03213213213213213,0.019719719719719718,0.011311311311311311,0.007407407407407408,0.005405405405405406,0.0038038038038038036,0.0009009009009009009,0.0004004004004004004,0.0,0.0,0.0,0.0001001001001001001,0.0,0.0,0.0,0.0,0.0001001001001001001,0.0,0.0001001001001001001,0.0,0.0,0.0,0.0,0.0,0.0,0.0002002002002002002,0.0,0.0,0.0,0.0,0.0,0.0,0.0,0.0,0.0001001001001001001,0.0,0.0,0.0,0.0,0.0,0.0002002002002002002,0.0,0.0002002002002002002,0.0001001001001001001,0.0001001001001001001,0.0002002002002002002,0.0,0.0002002002002002002,0.0001001001001001001,0.0001001001001001001,0.0003003003003003003,0.0002002002002002002,0.0002002002002002002,0.0003003003003003003,0.0,0.0,0.0004004004004004004,0.0004004004004004004,0.0002002002002002002,0.0,0.0001001001001001001,0.0,0.0001001001001001001,0.0,0.0,0.0,0.0,0.0,0.0,0.0,0.0001001001001001001,0.0001001001001001001,0.0,0.0001001001001001001,0.0001001001001001001,0.0,0.0002002002002002002,0.0002002002002002002,0.0001001001001001001,0.0004004004004004004,0.0,0.0001001001001001001,0.0002002002002002002,0.0001001001001001001,0.0001001001001001001,0.0004004004004004004,0.0004004004004004004,0.0011011011011011012,0.0006006006006006006,0.0004004004004004004,0.0002002002002002002,0.0002002002002002002,0.0008008008008008008,0.0011011011011011012,0.0014014014014014013,0.0007007007007007007,0.0014014014014014013,0.0018018018018018018,0.0024024024024024023,0.003303303303303303,0.0036036036036036037,0.005005005005005005,0.005305305305305305,0.003903903903903904,0.005905905905905906,0.0075075075075075074,0.008608608608608608,0.01091091091091091,0.013813813813813814,0.016116116116116116,0.019119119119119118,0.02122122122122122,0.022822822822822823,0.033633633633633635,0.035935935935935935,0.04974974974974975,0.05105105105105105,0.054954954954954956,0.04504504504504504,0.04684684684684685,0.033433433433433433,0.01941941941941942,0.01961961961961962,0.008708708708708709,0.007407407407407408,0.003303303303303303,0.0022022022022022024,0.0008008008008008008,0.0002002002002002002,0.0001001001001001001,0.0003003003003003003,0.0001001001001001001,0.0003003003003003003,0.0011011011011011012,0.0008008008008008008,0.002702702702702703,0.0016016016016016017,0.004604604604604604,0.012812812812812813,0.016316316316316318,0.01701701701701702,0.027327327327327327,0.045545545545545546,0.026326326326326328,0.022922922922922924,0.028028028028028028,0.022322322322322324,0.017317317317317317,0.028428428428428427,0.04054054054054054,0.028028028028028028,0.02942942942942943,0.03083083083083083,0.026426426426426425,0.02702702702702703,0.038338338338338336,0.02702702702702703,0.02762762762762763,0.015715715715715714,0.01121121121121121,0.008008008008008008,0.007707707707707708,0.005205205205205205,0.003703703703703704,0.0022022022022022024,0.0017017017017017016,0.0014014014014014013,0.0013013013013013013,0.0013013013013013013,0.0016016016016016017,0.001001001001001001,0.0011011011011011012,0.0007007007007007007,0.0003003003003003003,0.0008008008008008008,0.0003003003003003003,0.0002002002002002002,0.0004004004004004004,0.0001001001001001001,0.0002002002002002002,0.0002002002002002002,0.0004004004004004004,0.0002002002002002002,0.0003003003003003003,0.0,0.0001001001001001001,0.0,0.0001001001001001001,0.0001001001001001001,0.0002002002002002002,0.0,0.0002002002002002002,0.0001001001001001001,0.0001001001001001001,0.0001001001001001001,0.0002002002002002002,0.0,0.0,0.0,0.0001001001001001001,0.0,0.0001001001001001001,0.0,0.0,0.0,0.0,0.0003003003003003003,0.0001001001001001001,0.0,0.0,0.0002002002002002002,0.0,0.0,0.0,0.0,0.0,0.0001001001001001001,0.0,0.0,0.0,0.0,0.0,0.0002002002002002002,0.0001001001001001001,0.0,0.0,0.0001001001001001001,0.0,0.0,0.0001001001001001001,0.0001001001001001001,0.0,0.0,0.0,0.0,0.0,0.0,0.0001001001001001001,0.0,0.0,0.0,0.0,0.0,0.0,0.0,0.0,0.0,0.0,0.0,0.0,0.0,0.0001001001001001001,0.0001001001001001001,0.0,0.0001001001001001001,0.0,0.0,0.0,0.0,0.0,0.0,0.0,0.0,0.0,0.0001001001001001001,0.0,0.0001001001001001001,0.0,0.0,0.0,0.0,0.0001001001001001001,0.0,0.0,0.0,0.0,0.0002002002002002002,0.0002002002002002002,0.0,0.0,0.0,0.0,0.0,0.0,0.0,0.0,0.0,0.0,0.0001001001001001001,0.0001001001001001001,0.0,0.0,0.0001001001001001001,0.0,0.0001001001001001001,0.0,0.0001001001001001001,0.0,0.0,0.0,0.0,0.0001001001001001001,0.0001001001001001001,0.0,0.0001001001001001001,0.0,0.0001001001001001001,0.0,0.0001001001001001001,0.0,0.0,0.0001001001001001001,0.0,0.0,0.0001001001001001001,0.0,0.0001001001001001001,0.0,0.0,0.0001001001001001001,0.0,0.0,0.0,0.0,0.0,0.0,0.0,0.0,0.0,0.0,0.0001001001001001001,0.0,0.0,0.0,0.0,0.0,0.0,0.0,0.0,0.0,0.0,0.0,0.0,0.0,0.0,0.0,0.0,0.0,0.0001001001001001001,0.0,0.0001001001001001001,0.0,0.0,0.0,0.0,0.0,0.0,0.0,0.0,0.0,0.0,0.0,0.0,0.0,0.0001001001001001001,0.0,0.0002002002002002002,0.0,0.0,0.0,0.0,0.0,0.0,0.0,0.0,0.0001001001001001001,0.0,0.0,0.0,0.0,0.0,0.0,0.0001001001001001001,0.0,0.0,0.0,0.0,0.0,0.0001001001001001001,0.0002002002002002002,0.0,0.0,0.0001001001001001001,0.0,0.0,0.0,0.0,0.0001001001001001001,0.0,0.0,0.0,0.0,0.0,0.0,0.0,0.0,0.0,0.0,0.0,0.0,0.0001001001001001001,0.0,0.0,0.0,0.0,0.0,0.0001001001001001001,0.0,0.0,0.0,0.0001001001001001001,0.0,0.0001001001001001001,0.0,0.0,0.0,0.0,0.0,0.0,0.0,0.0001001001001001001,0.0,0.0,0.0,0.0,0.0,0.0,0.0,0.0,0.0001001001001001001,0.0,0.0,0.0,0.0,0.0,0.0,0.0,0.0,0.0,0.0,0.0,0.0,0.0001001001001001001,0.0,0.0,0.0,0.0,0.0,0.0,0.0,0.0,0.0,0.0001001001001001001,0.0,0.0,0.0,0.0,0.0001001001001001001,0.0001001001001001001,0.0,0.0001001001001001001,0.0,0.0,0.0002002002002002002,0.0001001001001001001,0.0,0.0,0.0001001001001001001,0.0,0.0001001001001001001,0.0001001001001001001,0.0,0.0,0.0,0.0002002002002002002,0.0002002002002002002,0.0,0.0,0.0,0.0,0.0002002002002002002,0.0001001001001001001,0.0001001001001001001,0.0,0.0001001001001001001,0.0,0.0,0.0002002002002002002,0.0002002002002002002,0.0008008008008008008,0.0002002002002002002,0.0003003003003003003,0.0002002002002002002,0.0003003003003003003,0.0006006006006006006,0.0008008008008008008,0.0013013013013013013,0.0022022022022022024,0.0026026026026026027,0.0028028028028028026,0.003103103103103103,0.004104104104104104,0.006006006006006006,0.0065065065065065065,0.006706706706706707,0.011511511511511512,0.02022022022022022,0.019719719719719718,0.031031031031031032,0.024124124124124124,0.03053053053053053,0.03403403403403404,0.03143143143143143,0.029129129129129128,0.03863863863863864,0.04944944944944945,0.03423423423423423,0.051451451451451455,0.04474474474474475,0.034934934934934936,0.04264264264264264,0.03413413413413413,0.024824824824824825,0.023823823823823823,0.01981981981981982,0.023923923923923923,0.02052052052052052,0.02072072072072072,0.01901901901901902,0.01981981981981982,0.016516516516516516,0.020920920920920922,0.02052052052052052,0.014914914914914914,0.01871871871871872,0.017917917917917917,0.01701701701701702,0.015015015015015015,0.011011011011011011,0.013613613613613613,0.007607607607607607,0.0,0.0,0.0,0.0,0.0)
#mids=mids[58:length(mids)]
#counts=counts[58:length(counts)]

plot(c(seq(-290,0,by=1),0),rep(2,length(c(seq(290,0,by=-1),0))), xlab="", ylab="Frequency of shift in extinction rate", xlim=c(-270,-230), ylim=c(0,0.15), type="l", col="white",lwd="1",las="1",cex.axis="1",cex.main="1",cex.lab="1",bty="n", main="D", axes=F)
rect(-323.2,-0.02,-298.9,300, col="white", border=NA)
rect(-298.9,-0.02,-272.95,300, col="whitesmoke", border=NA)
rect(-272.95,-0.02,-259.1,300, col="white", border=NA)
rect(-259.1,-0.02,-251.9,300, col="whitesmoke", border=NA)
rect(-251.9,-0.02,-247.2,300, col="white", border=NA)
rect(-247.2,-0.02,-237,300, col="whitesmoke", border=NA)
rect(-237,-0.02,-201.3,300, col="white", border=NA)
rect(-201.3,-0.02,-174.1,300, col="whitesmoke", border=NA)
rect(-174.1,-0.02,-163.5,300, col="white", border=NA)
rect(-163.5,-0.02,-145,300, col="whitesmoke", border=NA)
rect(-145,-0.02,-100.5,300, col="white", border=NA)
rect(-100.5,-0.02,-66,300, col="whitesmoke", border=NA)
rect(-66,-0.02,-56,300, col="white", border=NA)
rect(-56,-0.02,-33.9,300, col="whitesmoke", border=NA)
rect(-33.9,-0.02,-23.03,300, col="white", border=NA)
rect(-23.03,-0.02,-5.33,300, col="whitesmoke", border=NA)
rect(-5.33,-0.02,-2.58,300, col="white", border=NA)
rect(-2.58,-0.02,0,300, col="whitesmoke", border=NA)

rect(-261.28,-3,-259.51,300, col=alpha('#ffaf03',0.2), border=NA)
rect(-234.5,-3,-232,300, col=alpha('#ffaf03',0.2), border=NA)
abline(v=c(-251.902),col="red",lty="dashed",lwd="2")

axis(side=1, seq(-280, -220, by=10), col="black",col.axis="black",las=1)
axis(side=2, seq(0, 0.15, by=0.05), col="black",col.axis="black",las=2)
	
lines(mids,counts,type = 'h', lwd=5, col='#e34a33')
abline(h=bf2, lty=2)
abline(h=bf6, lty=2)

add_geochrono(0, -0.15)


#####################
## ACERCARIA GENUS ##
#####################

# Frequency of shift in speciation rate
mids=c(-0.04913290927351858, -0.14739872782055574,-0.2456645463675929,-0.34393036491463,-0.44219618346166717,-0.5404620020087044,-0.6387278205557415,-0.7369936391027787,-0.8352594576498159,-0.933525276196853,-1.03179109474389,-1.1300569132909273,-1.2283227318379644,-1.3265885503850015,-1.4248543689320388,-1.5231201874790758,-1.621386006026113,-1.7196518245731502,-1.8179176431201873,-1.9161834616672244,-2.014449280214262,-2.112715098761299,-2.210980917308336,-2.3092467358553734,-2.4075125544024103,-2.5057783729494476,-2.604044191496485,-2.702310010043522,-2.800575828590559,-2.8988416471375964,-2.9971074656846333,-3.0953732842316706,-3.193639102778708,-3.2919049213257447,-3.390170739872782,-3.4884365584198194,-3.5867023769668562,-3.6849681955138935,-3.783234014060931,-3.8814998326079677,-3.9797656511550046,-4.078031469702042,-4.176297288249079,-4.274563106796116,-4.372828925343153,-4.47109474389019,-4.569360562437227,-4.667626380984265,-4.765892199531302,-4.864158018078339,-4.962423836625376,-5.060689655172413,-5.15895547371945,-5.257221292266488,-5.355487110813525,-5.4537529293605616,-5.552018747907599,-5.650284566454636,-5.748550385001673,-5.846816203548711,-5.945082022095748,-6.0433478406427845,-6.141613659189822,-6.239879477736859,-6.338145296283896,-6.436411114830934,-6.534676933377971,-6.6329427519250075,-6.731208570472045,-6.829474389019082,-6.927740207566119,-7.026006026113157,-7.124271844660194,-7.2225376632072305,-7.320803481754268,-7.419069300301305,-7.517335118848342,-7.61560093739538,-7.7138667559424166,-7.812132574489453,-7.910398393036491,-8.008664211583527,-8.106930030130565,-8.205195848677603,-8.303461667224639,-8.401727485771676,-8.499993304318714,-8.59825912286575,-8.696524941412788,-8.794790759959826,-8.893056578506862,-8.9913223970539,-9.089588215600937,-9.187854034147973,-9.28611985269501,-9.384385671242049,-9.482651489789085,-9.580917308336122,-9.67918312688316,-9.777448945430196,-9.875714763977234,-9.973980582524272,-10.072246401071308,-10.170512219618345,-10.268778038165383,-10.367043856712419,-10.465309675259457,-10.563575493806495,-10.66184131235353,-10.760107130900568,-10.858372949447606,-10.956638767994642,-11.05490458654168,-11.153170405088717,-11.251436223635753,-11.349702042182791,-11.447967860729829,-11.546233679276865,-11.644499497823903,-11.74276531637094,-11.841031134917976,-11.939296953465014,-12.037562772012052,-12.135828590559088,-12.234094409106126,-12.332360227653163,-12.4306260462002,-12.528891864747237,-12.627157683294275,-12.72542350184131,-12.823689320388349,-12.921955138935386,-13.020220957482422,-13.11848677602946,-13.216752594576498,-13.315018413123534,-13.413284231670572,-13.51155005021761,-13.609815868764645,-13.708081687311683,-13.80634750585872,-13.904613324405757,-14.002879142952795,-14.101144961499832,-14.199410780046868,-14.297676598593906,-14.395942417140944,-14.49420823568798,-14.592474054235018,-14.690739872782055,-14.789005691329091,-14.887271509876129,-14.985537328423167,-15.083803146970203,-15.18206896551724,-15.280334784064278,-15.378600602611314,-15.476866421158352,-15.57513223970539,-15.673398058252426,-15.771663876799463,-15.869929695346501,-15.968195513893539,-16.066461332440575,-16.164727150987613,-16.26299296953465,-16.361258788081688,-16.459524606628726,-16.557790425175764,-16.656056243722798,-16.754322062269836,-16.852587880816873,-16.95085369936391,-17.04911951791095,-17.147385336457987,-17.24565115500502,-17.34391697355206,-17.442182792099096,-17.540448610646134,-17.638714429193172,-17.73698024774021,-17.835246066287244,-17.93351188483428,-18.03177770338132,-18.130043521928357,-18.228309340475395,-18.326575159022433,-18.424840977569467,-18.523106796116505,-18.621372614663542,-18.71963843321058,-18.817904251757618,-18.916170070304656,-19.01443588885169,-19.112701707398728,-19.210967525945765,-19.309233344492803,-19.40749916303984,-19.50576498158688,-19.604030800133913,-19.70229661868095,-19.80056243722799,-19.898828255775026,-19.997094074322064,-20.0953598928691,-20.193625711416136,-20.291891529963173,-20.39015734851021,-20.48842316705725,-20.586688985604287,-20.684954804151324,-20.78322062269836,-20.881486441245396,-20.979752259792434,-21.078018078339472,-21.17628389688651,-21.274549715433547,-21.37281553398058,-21.47108135252762,-21.569347171074657,-21.667612989621695,-21.765878808168733,-21.86414462671577,-21.962410445262805,-22.060676263809842,-22.15894208235688,-22.257207900903918,-22.355473719450956,-22.453739537997993,-22.552005356545028,-22.650271175092065,-22.748536993639103,-22.84680281218614,-22.94506863073318,-23.043334449280216,-23.14160026782725,-23.23986608637429,-23.338131904921326,-23.436397723468364,-23.5346635420154,-23.63292936056244,-23.731195179109474,-23.82946099765651,-23.92772681620355,-24.025992634750587,-24.124258453297625,-24.222524271844662,-24.320790090391696,-24.419055908938734,-24.517321727485772,-24.61558754603281,-24.713853364579847,-24.812119183126885,-24.91038500167392,-25.008650820220957,-25.106916638767995,-25.205182457315033,-25.30344827586207,-25.401714094409105,-25.499979912956142,-25.59824573150318,-25.696511550050218,-25.794777368597256,-25.893043187144293,-25.991309005691328,-26.089574824238365,-26.187840642785403,-26.28610646133244,-26.38437227987948,-26.482638098426516,-26.58090391697355,-26.67916973552059,-26.777435554067626,-26.875701372614664,-26.9739671911617,-27.07223300970874,-27.170498828255774,-27.26876464680281,-27.36703046534985,-27.465296283896887,-27.563562102443925,-27.661827920990962,-27.760093739537997,-27.858359558085034,-27.956625376632072,-28.05489119517911,-28.153157013726148,-28.251422832273185,-28.34968865082022,-28.447954469367257,-28.546220287914295,-28.644486106461333,-28.74275192500837,-28.84101774355541,-28.939283562102442,-29.03754938064948,-29.135815199196518,-29.234081017743556,-29.332346836290593,-29.43061265483763,-29.528878473384665,-29.627144291931703,-29.72541011047874,-29.82367592902578,-29.921941747572816,-30.020207566119854,-30.11847338466689,-30.216739203213926,-30.315005021760964,-30.413270840308,-30.51153665885504,-30.609802477402077,-30.70806829594911,-30.80633411449615,-30.904599933043187,-31.002865751590225,-31.101131570137262,-31.1993973886843,-31.297663207231334,-31.395929025778372,-31.49419484432541,-31.592460662872448,-31.690726481419485,-31.788992299966523,-31.887258118513557,-31.9855239370606,-32.08378975560763,-32.18205557415467,-32.28032139270171,-32.37858721124874,-32.476853029795784,-32.57511884834282,-32.67338466688986,-32.77165048543689,-32.86991630398393,-32.96818212253097,-33.066447941078,-33.164713759625045,-33.26297957817208,-33.36124539671911,-33.459511215266154,-33.55777703381319,-33.65604285236023,-33.754308670907264,-33.852574489454305,-33.95084030800134,-34.049106126548374,-34.147371945095415,-34.24563776364245,-34.34390358218949,-34.442169400736525,-34.54043521928356,-34.6387010378306,-34.736966856377634,-34.835232674924676,-34.93349849347171,-35.03176431201875,-35.130030130565785,-35.22829594911282,-35.32656176765986,-35.424827586206895,-35.523093404753936,-35.62135922330097,-35.719625041848005,-35.817890860395046,-35.91615667894208,-36.01442249748912,-36.112688316036156,-36.2109541345832,-36.30921995313023,-36.407485771677266,-36.50575159022431,-36.60401740877134,-36.70228322731838,-36.80054904586542,-36.89881486441245,-36.99708068295949,-37.095346501506526,-37.19361232005357,-37.2918781386006,-37.39014395714764,-37.48840977569468,-37.58667559424171,-37.68494141278875,-37.78320723133579,-37.88147304988283,-37.97973886842986,-38.0780046869769,-38.17627050552394,-38.27453632407097,-38.37280214261801,-38.47106796116505,-38.56933377971208,-38.66759959825912,-38.76586541680616,-38.8641312353532,-38.96239705390023,-39.060662872447274,-39.15892869099431,-39.25719450954134,-39.355460328088384,-39.45372614663542,-39.55199196518246,-39.650257783729494,-39.74852360227653,-39.84678942082357,-39.9450552393706,-40.043321057917645,-40.14158687646468,-40.23985269501172,-40.338118513558754,-40.43638433210579,-40.53465015065283,-40.632915969199864,-40.731181787746905,-40.82944760629394,-40.927713424840974,-41.025979243388015,-41.12424506193505,-41.22251088048209,-41.320776699029125,-41.419042517576166,-41.5173083361232,-41.615574154670234,-41.713839973217276,-41.81210579176431,-41.91037161031135,-42.008637428858385,-42.10690324740542,-42.20516906595246,-42.303434884499495,-42.40170070304654,-42.49996652159357,-42.59823234014061,-42.696498158687646,-42.79476397723468,-42.89302979578172,-42.991295614328756,-43.0895614328758,-43.18782725142283,-43.286093069969866,-43.38435888851691,-43.48262470706394,-43.58089052561098,-43.67915634415802,-43.77742216270506,-43.87568798125209,-43.973953799799126,-44.07221961834617,-44.1704854368932,-44.26875125544024,-44.36701707398728,-44.46528289253431,-44.56354871108135,-44.66181452962839,-44.76008034817543,-44.85834616672246,-44.956611985269504,-45.05487780381654,-45.15314362236357,-45.251409440910614,-45.34967525945765,-45.44794107800469,-45.54620689655172,-45.64447271509876,-45.7427385336458,-45.84100435219283,-45.939270170739874,-46.03753598928691,-46.13580180783395,-46.234067626380984,-46.33233344492802,-46.43059926347506,-46.528865082022094,-46.627130900569135,-46.72539671911617,-46.8236625376632,-46.921928356210245,-47.02019417475728,-47.11845999330432,-47.216725811851354,-47.314991630398396,-47.41325744894543,-47.511523267492464,-47.609789086039505,-47.70805490458654,-47.80632072313358,-47.904586541680615,-48.00285236022765,-48.10111817877469,-48.199383997321725,-48.297649815868766,-48.3959156344158,-48.49418145296284,-48.592447271509876,-48.69071309005691,-48.78897890860395,-48.887244727150986,-48.98551054569803,-49.08377636424506,-49.182042182792095,-49.28030800133914,-49.37857381988617,-49.47683963843321,-49.575105456980246,-49.67337127552729,-49.77163709407432,-49.869902912621356,-49.9681687311684,-50.06643454971543,-50.16470036826247,-50.26296618680951,-50.36123200535654,-50.45949782390358,-50.55776364245062,-50.65602946099766,-50.75429527954469,-50.852561098091726,-50.95082691663877,-51.0490927351858,-51.14735855373284,-51.24562437227988,-51.34389019082692,-51.44215600937395,-51.54042182792099,-51.63868764646803,-51.73695346501506,-51.835219283562104,-51.93348510210914,-52.03175092065617,-52.130016739203214,-52.22828255775025,-52.32654837629729,-52.42481419484432,-52.523080013391365,-52.6213458319384,-52.71961165048543,-52.817877469032474,-52.91614328757951,-53.01440910612655,-53.112674924673584,-53.21094074322062,-53.30920656176766,-53.407472380314694,-53.505738198861735,-53.60400401740877,-53.70226983595581,-53.800535654502845,-53.89880147304988,-53.99706729159692,-54.095333110143955,-54.193598928690996,-54.29186474723803,-54.390130565785064,-54.488396384332106,-54.58666220287914,-54.68492802142618,-54.783193839973215,-54.88145965852026,-54.97972547706729,-55.077991295614325,-55.176257114161366,-55.2745229327084,-55.37278875125544,-55.471054569802476,-55.56932038834951,-55.66758620689655,-55.765852025443586,-55.86411784399063,-55.96238366253766,-56.0606494810847,-56.15891529963174,-56.25718111817877,-56.35544693672581,-56.453712755272846,-56.55197857381989,-56.65024439236692,-56.748510210913956,-56.846776029461,-56.94504184800803,-57.04330766655507,-57.14157348510211,-57.23983930364915,-57.33810512219618,-57.43637094074322,-57.53463675929026,-57.63290257783729,-57.731168396384334,-57.82943421493137,-57.9277000334784,-58.02596585202544,-58.12423167057248,-58.22249748911952,-58.32076330766655,-58.419029126213594,-58.51729494476063,-58.61556076330766,-58.713826581854704,-58.81209240040174,-58.91035821894878,-59.008624037495814,-59.10688985604285,-59.20515567458989,-59.30342149313692,-59.401687311683965,-59.499953130231,-59.59821894877804,-59.696484767325074,-59.79475058587211,-59.89301640441915,-59.991282222966184,-60.089548041513225,-60.18781386006026,-60.286079678607294,-60.384345497154335,-60.48261131570137,-60.58087713424841,-60.679142952795445,-60.777408771342486,-60.87567458988952,-60.973940408436555,-61.072206226983596,-61.17047204553063,-61.26873786407767,-61.367003682624706,-61.46526950117174,-61.56353531971878,-61.661801138265815,-61.76006695681286,-61.85833277535989,-61.95659859390693,-62.054864412453966,-62.153130231001,-62.25139604954804,-62.349661868095076,-62.44792768664212,-62.54619350518915,-62.644459323736186,-62.74272514228323,-62.84099096083026,-62.9392567793773,-63.03752259792434,-63.13578841647137,-63.23405423501841,-63.33232005356545,-63.43058587211249,-63.52885169065952,-63.62711750920656,-63.7253833277536,-63.82364914630063,-63.92191496484767,-64.02018078339471,-64.11844660194174,-64.21671242048878,-64.31497823903581,-64.41324405758284,-64.51150987612989,-64.60977569467693,-64.70804151322396,-64.806307331771,-64.90457315031803,-65.00283896886508,-65.10110478741211,-65.19937060595915,-65.29763642450618,-65.39590224305323,-65.49416806160026,-65.5924338801473,-65.69069969869433,-65.78896551724137,-65.88723133578841,-65.98549715433545,-66.08376297288248,-66.18202879142952,-66.28029460997655,-66.3785604285236,-66.47682624707063,-66.57509206561767,-66.6733578841647,-66.77162370271174,-66.86988952125878,-66.96815533980582,-67.06642115835285,-67.16468697689989,-67.26295279544692,-67.36121861399397,-67.459484432541,-67.55775025108804,-67.65601606963507,-67.75428188818212,-67.85254770672915,-67.95081352527619,-68.04907934382322,-68.14734516237026,-68.2456109809173,-68.34387679946434,-68.44214261801137,-68.54040843655841,-68.63867425510544,-68.73694007365249,-68.83520589219953,-68.93347171074656,-69.0317375292936,-69.13000334784063,-69.22826916638768,-69.32653498493471,-69.42480080348174,-69.52306662202878,-69.62133244057581,-69.71959825912286,-69.8178640776699,-69.91612989621693,-70.01439571476396,-70.11266153331101,-70.21092735185805,-70.30919317040508,-70.40745898895211,-70.50572480749915,-70.6039906260462,-70.70225644459323,-70.80052226314027,-70.8987880816873,-70.99705390023433,-71.09531971878138,-71.19358553732842,-71.29185135587545,-71.39011717442249,-71.48838299296952,-71.58664881151657,-71.6849146300636,-71.78318044861064,-71.88144626715767,-71.9797120857047,-72.07797790425175,-72.17624372279879,-72.27450954134582,-72.37277535989286,-72.4710411784399,-72.56930699698694,-72.66757281553397,-72.765838634081,-72.86410445262804,-72.96237027117509,-73.06063608972212,-73.15890190826916,-73.25716772681619,-73.35543354536323,-73.45369936391027,-73.55196518245731,-73.65023100100434,-73.74849681955138,-73.84676263809841,-73.94502845664546,-74.0432942751925,-74.14156009373953,-74.23982591228656,-74.3380917308336,-74.43635754938065,-74.53462336792768,-74.63288918647471,-74.73115500502175,-74.8294208235688,-74.92768664211583,-75.02595246066286,-75.1242182792099,-75.22248409775693,-75.32074991630398,-75.41901573485102,-75.51728155339805,-75.61554737194508,-75.71381319049212,-75.81207900903917,-75.9103448275862,-76.00861064613323,-76.10687646468027,-76.2051422832273,-76.30340810177435,-76.40167392032139,-76.49993973886842,-76.59820555741545,-76.69647137596249,-76.79473719450954,-76.89300301305657,-76.9912688316036,-77.08953465015064,-77.18780046869767,-77.28606628724472,-77.38433210579176,-77.48259792433879,-77.58086374288582,-77.67912956143287,-77.77739537997991,-77.87566119852694,-77.97392701707398,-78.07219283562101,-78.17045865416806,-78.26872447271509,-78.36699029126213,-78.46525610980916,-78.5635219283562,-78.66178774690324,-78.76005356545028,-78.85831938399731,-78.95658520254435,-79.05485102109138,-79.15311683963843,-79.25138265818546,-79.3496484767325,-79.44791429527953,-79.54618011382657,-79.64444593237361,-79.74271175092065,-79.84097756946768,-79.93924338801472,-80.03750920656177,-80.1357750251088,-80.23404084365583,-80.33230666220287,-80.4305724807499,-80.52883829929695,-80.62710411784398,-80.72536993639102,-80.82363575493805,-80.92190157348509,-81.02016739203214,-81.11843321057917,-81.2166990291262,-81.31496484767324,-81.41323066622027,-81.51149648476732,-81.60976230331435,-81.70802812186139,-81.80629394040842,-81.90455975895546,-82.0028255775025,-82.10109139604954,-82.19935721459657,-82.29762303314361,-82.39588885169066,-82.49415467023769,-82.59242048878473,-82.69068630733176,-82.7889521258788,-82.88721794442584,-82.98548376297288,-83.08374958151991,-83.18201540006694,-83.28028121861398,-83.37854703716103,-83.47681285570806,-83.5750786742551,-83.67334449280213,-83.77161031134916,-83.86987612989621,-83.96814194844325,-84.06640776699028,-84.16467358553732,-84.26293940408435,-84.3612052226314,-84.45947104117843,-84.55773685972547,-84.6560026782725,-84.75426849681955,-84.85253431536658,-84.95080013391362,-85.04906595246065,-85.14733177100769,-85.24559758955473,-85.34386340810177,-85.4421292266488,-85.54039504519584,-85.63866086374287,-85.73692668228992,-85.83519250083695,-85.93345831938399,-86.03172413793102,-86.12998995647806,-86.2282557750251,-86.32652159357214,-86.42478741211917,-86.5230532306662,-86.62131904921324,-86.71958486776029,-86.81785068630732,-86.91611650485436,-87.01438232340139,-87.11264814194844,-87.21091396049547,-87.30917977904251,-87.40744559758954,-87.50571141613658,-87.60397723468363,-87.70224305323066,-87.8005088717777,-87.89877469032473,-87.99704050887176,-88.09530632741881,-88.19357214596585,-88.29183796451288,-88.39010378305991,-88.48836960160695,-88.586635420154,-88.68490123870103,-88.78316705724806,-88.8814328757951,-88.97969869434213,-89.07796451288918,-89.17623033143622,-89.27449614998325,-89.37276196853028,-89.47102778707732,-89.56929360562437,-89.6675594241714,-89.76582524271844,-89.86409106126547,-89.96235687981252,-90.06062269835955,-90.15888851690659,-90.25715433545362,-90.35542015400065,-90.4536859725477,-90.55195179109474,-90.65021760964177,-90.7484834281888,-90.84674924673584,-90.94501506528289,-91.04328088382992,-91.14154670237696,-91.23981252092399,-91.33807833947102,-91.43634415801807,-91.53460997656511,-91.63287579511214,-91.73114161365918,-91.82940743220621,-91.92767325075326,-92.02593906930029,-92.12420488784733,-92.22247070639436,-92.32073652494141,-92.41900234348844,-92.51726816203548,-92.61553398058251,-92.71379979912955,-92.8120656176766,-92.91033143622363,-93.00859725477066,-93.1068630733177,-93.20512889186473,-93.30339471041178,-93.40166052895881,-93.49992634750585,-93.59819216605288,-93.69645798459992,-93.79472380314697,-93.892989621694,-93.99125544024103,-94.08952125878807,-94.1877870773351,-94.28605289588215,-94.38431871442918,-94.48258453297622,-94.58085035152325,-94.6791161700703,-94.77738198861734,-94.87564780716437,-94.9739136257114,-95.07217944425844,-95.17044526280549,-95.26871108135252,-95.36697689989956,-95.46524271844659,-95.56350853699362,-95.66177435554067,-95.7600401740877,-95.85830599263474,-95.95657181118177,-96.05483762972881,-96.15310344827586,-96.25136926682289,-96.34963508536993,-96.44790090391696,-96.546166722464,-96.64443254101104,-96.74269835955808,-96.84096417810511,-96.93922999665214,-97.0374958151992,-97.13576163374623,-97.23402745229326,-97.3322932708403,-97.43055908938733,-97.52882490793438,-97.62709072648141,-97.72535654502845,-97.82362236357548,-97.92188818212252,-98.02015400066956,-98.1184198192166,-98.21668563776363,-98.31495145631067,-98.4132172748577,-98.51148309340475,-98.60974891195178,-98.70801473049882,-98.80628054904585,-98.90454636759289,-99.00281218613993,-99.10107800468697,-99.199343823234,-99.29760964178104,-99.39587546032809,-99.49414127887512,-99.59240709742215,-99.69067291596919,-99.78893873451622,-99.88720455306327,-99.9854703716103,-100.08373619015734,-100.18200200870437,-100.28026782725141,-100.37853364579846,-100.47679946434549,-100.57506528289252,-100.67333110143956,-100.77159691998659,-100.86986273853364,-100.96812855708068,-101.06639437562771,-101.16466019417474,-101.26292601272178,-101.36119183126883,-101.45945764981586,-101.5577234683629,-101.65598928690993,-101.75425510545696,-101.85252092400401,-101.95078674255105,-102.04905256109808,-102.14731837964511,-102.24558419819216,-102.3438500167392,-102.44211583528623,-102.54038165383326,-102.6386474723803,-102.73691329092735,-102.83517910947438,-102.93344492802142,-103.03171074656845,-103.12997656511548,-103.22824238366253,-103.32650820220957,-103.4247740207566,-103.52303983930364,-103.62130565785067,-103.71957147639772,-103.81783729494475,-103.91610311349179,-104.01436893203882,-104.11263475058585,-104.2109005691329,-104.30916638767994,-104.40743220622697,-104.505698024774,-104.60396384332105,-104.70222966186809,-104.80049548041512,-104.89876129896216,-104.99702711750919,-105.09529293605624,-105.19355875460327,-105.29182457315031,-105.39009039169734,-105.48835621024438,-105.58662202879142,-105.68488784733846,-105.7831536658855,-105.88141948443253,-105.97968530297956,-106.07795112152661,-106.17621694007364,-106.27448275862068,-106.37274857716771,-106.47101439571475,-106.5692802142618,-106.66754603280883,-106.76581185135586,-106.8640776699029,-106.96234348844995,-107.06060930699698,-107.15887512554401,-107.25714094409105,-107.35540676263808,-107.45367258118513,-107.55193839973217,-107.6502042182792,-107.74847003682623,-107.84673585537327,-107.94500167392032,-108.04326749246735,-108.14153331101438,-108.23979912956142,-108.33806494810845,-108.4363307666555,-108.53459658520254,-108.63286240374957,-108.7311282222966,-108.82939404084364,-108.92765985939069,-109.02592567793772,-109.12419149648476,-109.22245731503179,-109.32072313357884,-109.41898895212587,-109.5172547706729,-109.61552058921994,-109.71378640776697,-109.81205222631402,-109.91031804486106,-110.00858386340809,-110.10684968195513,-110.20511550050216,-110.30338131904921,-110.40164713759624,-110.49991295614328,-110.59817877469031,-110.69644459323735,-110.7947104117844,-110.89297623033143,-110.99124204887846,-111.0895078674255,-111.18777368597253,-111.28603950451958,-111.38430532306661,-111.48257114161365,-111.58083696016068,-111.67910277870773,-111.77736859725476,-111.8756344158018,-111.97390023434883,-112.07216605289587,-112.17043187144291,-112.26869768998995,-112.36696350853698,-112.46522932708402,-112.56349514563105,-112.6617609641781,-112.76002678272513,-112.85829260127217,-112.9565584198192,-113.05482423836624,-113.15309005691329,-113.25135587546032,-113.34962169400735,-113.44788751255439,-113.54615333110142,-113.64441914964847,-113.7426849681955,-113.84095078674254,-113.93921660528957,-114.03748242383661,-114.13574824238366,-114.23401406093069,-114.33227987947772,-114.43054569802476,-114.5288115165718,-114.62707733511884,-114.72534315366588,-114.82360897221291,-114.92187479075994,-115.02014060930699,-115.11840642785403,-115.21667224640106,-115.3149380649481,-115.41320388349513,-115.51146970204218,-115.60973552058921,-115.70800133913625,-115.80626715768328,-115.90453297623031,-116.00279879477736,-116.1010646133244,-116.19933043187143,-116.29759625041847,-116.3958620689655,-116.49412788751255,-116.59239370605958,-116.69065952460662,-116.78892534315365,-116.8871911617007,-116.98545698024773,-117.08372279879477,-117.1819886173418,-117.28025443588884,-117.37852025443588,-117.47678607298292,-117.57505189152995,-117.67331771007699,-117.77158352862402,-117.86984934717107,-117.9681151657181,-118.06638098426514,-118.16464680281217,-118.2629126213592,-118.36117843990625,-118.45944425845329,-118.55771007700032,-118.65597589554736,-118.75424171409439,-118.85250753264144,-118.95077335118847,-119.04903916973551,-119.14730498828254,-119.24557080682959,-119.34383662537662,-119.44210244392366,-119.5403682624707,-119.63863408101773,-119.73689989956478,-119.83516571811181,-119.93343153665884,-120.03169735520588,-120.12996317375291,-120.22822899229996,-120.326494810847,-120.42476062939403,-120.52302644794106,-120.6212922664881,-120.71955808503515,-120.81782390358218,-120.91608972212921,-121.01435554067625,-121.11262135922328,-121.21088717777033,-121.30915299631737,-121.4074188148644,-121.50568463341143,-121.60395045195848,-121.70221627050552,-121.80048208905255,-121.89874790759959,-121.99701372614662,-122.09527954469367,-122.1935453632407,-122.29181118178774,-122.39007700033477,-122.4883428188818,-122.58660863742885,-122.68487445597589,-122.78314027452292,-122.88140609306996,-122.97967191161699,-123.07793773016404,-123.17620354871107,-123.2744693672581,-123.37273518580514,-123.47100100435217,-123.56926682289922,-123.66753264144626,-123.76579845999329,-123.86406427854033,-123.96233009708737,-124.06059591563441,-124.15886173418144,-124.25712755272848,-124.35539337127551,-124.45365918982256,-124.5519250083696,-124.65019082691663,-124.74845664546366,-124.8467224640107,-124.94498828255774,-125.04325410110478,-125.14151991965181,-125.23978573819885,-125.33805155674588,-125.43631737529293,-125.53458319383996,-125.632849012387,-125.73111483093403,-125.82938064948107,-125.92764646802812,-126.02591228657515,-126.12417810512218,-126.22244392366922,-126.32070974221625,-126.4189755607633,-126.51724137931033,-126.61550719785737,-126.7137730164044,-126.81203883495145,-126.91030465349849,-127.00857047204552,-127.10683629059255,-127.20510210913959,-127.30336792768664,-127.40163374623367,-127.4998995647807,-127.59816538332774,-127.69643120187477,-127.79469702042182,-127.89296283896886,-127.99122865751589,-128.08949447606295,-128.18776029460997,-128.28602611315702,-128.38429193170404,-128.4825577502511,-128.58082356879814,-128.67908938734516,-128.7773552058922,-128.87562102443923,-128.97388684298627,-129.07215266153332,-129.17041848008034,-129.2686842986274,-129.3669501171744,-129.46521593572146,-129.5634817542685,-129.66174757281553,-129.76001339136258,-129.8582792099096,-129.95654502845665,-130.0548108470037,-130.1530766655507,-130.25134248409776,-130.3496083026448,-130.44787412119183,-130.54613993973888,-130.6444057582859,-130.74267157683295,-130.84093739538,-130.93920321392702,-131.03746903247406,-131.13573485102108,-131.23400066956813,-131.33226648811518,-131.4305323066622,-131.52879812520925,-131.62706394375627,-131.72532976230332,-131.82359558085037,-131.9218613993974,-132.02012721794443,-132.11839303649145,-132.2166588550385,-132.31492467358555,-132.41319049213257,-132.51145631067962,-132.60972212922664,-132.7079879477737,-132.80625376632074,-132.90451958486776,-133.0027854034148,-133.10105122196182,-133.19931704050887,-133.29758285905592,-133.39584867760294,-133.49411449615,-133.592380314697,-133.69064613324406,-133.7889119517911,-133.88717777033813,-133.98544358888518,-134.0837094074322,-134.18197522597924,-134.2802410445263,-134.3785068630733,-134.47677268162036,-134.57503850016738,-134.67330431871443,-134.77157013726148,-134.8698359558085,-134.96810177435555,-135.0663675929026,-135.1646334114496,-135.26289922999666,-135.36116504854368,-135.45943086709073,-135.55769668563778,-135.6559625041848,-135.75422832273185,-135.85249414127887,-135.95075995982592,-136.04902577837296,-136.14729159691998,-136.24555741546703,-136.34382323401405,-136.4420890525611,-136.54035487110815,-136.63862068965517,-136.73688650820222,-136.83515232674924,-136.9334181452963,-137.03168396384334,-137.12994978239036,-137.2282156009374,-137.32648141948442,-137.42474723803147,-137.52301305657852,-137.62127887512554,-137.7195446936726,-137.8178105122196,-137.91607633076666,-138.0143421493137,-138.11260796786073,-138.21087378640777,-138.3091396049548,-138.40740542350184,-138.5056712420489,-138.6039370605959,-138.70220287914296,-138.80046869768998,-138.89873451623703,-138.99700033478408,-139.0952661533311,-139.19353197187814,-139.29179779042516,-139.3900636089722,-139.48832942751926,-139.58659524606628,-139.68486106461333,-139.78312688316035,-139.8813927017074,-139.97965852025445,-140.07792433880147,-140.17619015734851,-140.27445597589556,-140.37272179444258,-140.47098761298963,-140.56925343153665,-140.6675192500837,-140.76578506863075,-140.86405088717777,-140.96231670572482,-141.06058252427184,-141.15884834281889,-141.25711416136593,-141.35537997991295,-141.45364579846,-141.55191161700702,-141.65017743555407,-141.74844325410112,-141.84670907264814,-141.9449748911952,-142.0432407097422,-142.14150652828926,-142.2397723468363,-142.33803816538332,-142.43630398393037,-142.5345698024774,-142.63283562102444,-142.7311014395715,-142.8293672581185,-142.92763307666556,-143.02589889521258,-143.12416471375963,-143.22243053230667,-143.3206963508537,-143.41896216940074,-143.51722798794776,-143.6154938064948,-143.71375962504186,-143.81202544358888,-143.91029126213593,-144.00855708068295,-144.10682289923,-144.20508871777704,-144.30335453632406,-144.4016203548711,-144.49988617341813,-144.59815199196518,-144.69641781051223,-144.79468362905925,-144.8929494476063,-144.99121526615335,-145.08948108470037,-145.18774690324742,-145.28601272179444,-145.38427854034148,-145.48254435888853,-145.58081017743555,-145.6790759959826,-145.77734181452962,-145.87560763307667,-145.97387345162372,-146.07213927017074,-146.17040508871779,-146.2686709072648,-146.36693672581185,-146.4652025443589,-146.56346836290592,-146.66173418145297,-146.76,-146.85826581854704,-146.9565316370941,-147.0547974556411,-147.15306327418816,-147.25132909273518,-147.34959491128222,-147.44786072982927,-147.5461265483763,-147.64439236692334,-147.74265818547036,-147.8409240040174,-147.93918982256446,-148.03745564111148,-148.13572145965853,-148.23398727820555,-148.3322530967526,-148.43051891529964,-148.52878473384666,-148.6270505523937,-148.72531637094073,-148.82358218948778,-148.92184800803483,-149.02011382658185,-149.1183796451289,-149.21664546367592,-149.31491128222297,-149.41317710077,-149.51144291931703,-149.60970873786408,-149.70797455641113,-149.80624037495815,-149.9045061935052,-150.00277201205222,-150.10103783059927,-150.19930364914632,-150.29756946769334,-150.39583528624038,-150.4941011047874,-150.59236692333445,-150.6906327418815,-150.78889856042852,-150.88716437897557,-150.9854301975226,-151.08369601606964,-151.1819618346167,-151.2802276531637,-151.37849347171075,-151.47675929025777,-151.57502510880482,-151.67329092735187,-151.7715567458989,-151.86982256444594,-151.96808838299296,-152.06635420154,-152.16462002008706,-152.26288583863408,-152.36115165718113,-152.45941747572815,-152.5576832942752,-152.65594911282224,-152.75421493136926,-152.8524807499163,-152.95074656846333,-153.04901238701038,-153.14727820555743,-153.24554402410445,-153.3438098426515,-153.44207566119852,-153.54034147974556,-153.6386072982926,-153.73687311683963,-153.83513893538668,-153.9334047539337,-154.03167057248075,-154.1299363910278,-154.22820220957482,-154.32646802812187,-154.4247338466689,-154.52299966521593,-154.62126548376298,-154.71953130231,-154.81779712085705,-154.9160629394041,-155.01432875795112,-155.11259457649817,-155.2108603950452,-155.30912621359224,-155.40739203213928,-155.5056578506863,-155.60392366923335,-155.70218948778037,-155.80045530632742,-155.89872112487447,-155.9969869434215,-156.09525276196854,-156.19351858051556,-156.2917843990626,-156.39005021760966,-156.48831603615668,-156.58658185470372,-156.68484767325074,-156.7831134917978,-156.88137931034484,-156.97964512889186,-157.0779109474389,-157.17617676598593,-157.27444258453298,-157.37270840308003,-157.47097422162705,-157.5692400401741,-157.6675058587211,-157.76577167726816,-157.8640374958152,-157.96230331436223,-158.06056913290928,-158.1588349514563,-158.25710077000335,-158.3553665885504,-158.45363240709742,-158.55189822564446,-158.65016404419148,-158.74842986273853,-158.84669568128558,-158.9449614998326,-159.04322731837965,-159.14149313692667,-159.23975895547372,-159.33802477402077,-159.4362905925678,-159.53455641111483,-159.63282222966188,-159.7310880482089,-159.82935386675595,-159.92761968530297,-160.02588550385002,-160.12415132239707,-160.2224171409441,-160.32068295949114,-160.41894877803816,-160.5172145965852,-160.61548041513225,-160.71374623367927,-160.81201205222632,-160.91027787077334,-161.0085436893204,-161.10680950786744,-161.20507532641446,-161.3033411449615,-161.40160696350853,-161.49987278205558,-161.59813860060262,-161.69640441914964,-161.7946702376967,-161.8929360562437,-161.99120187479076,-162.0894676933378,-162.18773351188483,-162.28599933043188,-162.3842651489789,-162.48253096752595,-162.580796786073,-162.67906260462001,-162.77732842316706,-162.87559424171408,-162.97386006026113,-163.07212587880818,-163.1703916973552,-163.26865751590225,-163.36692333444927,-163.46518915299632,-163.56345497154336,-163.66172079009038,-163.75998660863743,-163.85825242718445,-163.9565182457315,-164.05478406427855,-164.15304988282557,-164.25131570137262,-164.34958151991964,-164.4478473384667,-164.54611315701374,-164.64437897556076,-164.7426447941078,-164.84091061265485,-164.93917643120187,-165.03744224974892,-165.13570806829594,-165.233973886843,-165.33223970539004,-165.43050552393706,-165.5287713424841,-165.62703716103113,-165.72530297957817,-165.82356879812522,-165.92183461667224,-166.0201004352193,-166.1183662537663,-166.21663207231336,-166.3148978908604,-166.41316370940743,-166.51142952795448,-166.6096953465015,-166.70796116504854,-166.8062269835956,-166.9044928021426,-167.00275862068966,-167.10102443923668,-167.19929025778373,-167.29755607633078,-167.3958218948778,-167.49408771342485,-167.59235353197187,-167.69061935051892,-167.78888516906596,-167.88715098761298,-167.98541680616003,-168.08368262470705,-168.1819484432541,-168.28021426180115,-168.37848008034817,-168.47674589889522,-168.57501171744224,-168.67327753598929,-168.77154335453633,-168.86980917308335,-168.9680749916304,-169.06634081017742,-169.16460662872447,-169.26287244727152,-169.36113826581854,-169.4594040843656,-169.55766990291264,-169.65593572145966,-169.7542015400067,-169.85246735855372,-169.95073317710077,-170.04899899564782,-170.14726481419484,-170.2455306327419,-170.3437964512889,-170.44206226983596,-170.540328088383,-170.63859390693003,-170.73685972547707,-170.8351255440241,-170.93339136257114,-171.0316571811182,-171.1299229996652,-171.22818881821226,-171.32645463675928,-171.42472045530633,-171.52298627385338,-171.6212520924004,-171.71951791094745,-171.81778372949447,-171.9160495480415,-172.01431536658856,-172.11258118513558,-172.21084700368263,-172.30911282222965,-172.4073786407767,-172.50564445932375,-172.60391027787077,-172.70217609641782,-172.80044191496484,-172.89870773351188,-172.99697355205893,-173.09523937060595,-173.193505189153,-173.29177100770002,-173.39003682624707,-173.48830264479412,-173.58656846334114,-173.6848342818882,-173.7831001004352,-173.88136591898225,-173.9796317375293,-174.07789755607632,-174.17616337462337,-174.27442919317042,-174.37269501171744,-174.4709608302645,-174.5692266488115,-174.66749246735856,-174.7657582859056,-174.86402410445262,-174.96228992299967,-175.0605557415467,-175.15882156009374,-175.2570873786408,-175.3553531971878,-175.45361901573486,-175.55188483428188,-175.65015065282893,-175.74841647137598,-175.846682289923,-175.94494810847004,-176.04321392701706,-176.1414797455641,-176.23974556411116,-176.33801138265818,-176.43627720120523,-176.53454301975225,-176.6328088382993,-176.73107465684635,-176.82934047539337,-176.9276062939404,-177.02587211248743,-177.12413793103448,-177.22240374958153,-177.32066956812855,-177.4189353866756,-177.51720120522262,-177.61546702376967,-177.71373284231672,-177.81199866086374,-177.91026447941078,-178.0085302979578,-178.10679611650485,-178.2050619350519,-178.30332775359892,-178.40159357214597,-178.499859390693,-178.59812520924004,-178.6963910277871,-178.7946568463341,-178.89292266488116,-178.99118848342818,-179.08945430197522,-179.18772012052227,-179.2859859390693,-179.38425175761634,-179.4825175761634,-179.5807833947104,-179.67904921325746,-179.77731503180448,-179.87558085035153,-179.97384666889857,-180.0721124874456,-180.17037830599264,-180.26864412453966,-180.3669099430867,-180.46517576163376,-180.56344158018078,-180.66170739872783,-180.75997321727485,-180.8582390358219,-180.95650485436894,-181.05477067291596,-181.153036491463,-181.25130231001003,-181.34956812855708,-181.44783394710413,-181.54609976565115,-181.6443655841982,-181.74263140274522,-181.84089722129227,-181.93916303983931,-182.03742885838633,-182.13569467693338,-182.2339604954804,-182.33222631402745,-182.4304921325745,-182.52875795112152,-182.62702376966857,-182.7252895882156,-182.82355540676264,-182.92182122530969,-183.0200870438567,-183.11835286240375,-183.21661868095077,-183.31488449949782,-183.41315031804487,-183.5114161365919,-183.60968195513894,-183.70794777368596,-183.806213592233,-183.90447941078006,-184.00274522932708,-184.10101104787412,-184.19927686642117,-184.2975426849682,-184.39580850351524,-184.49407432206226,-184.5923401406093,-184.69060595915636,-184.78887177770338,-184.88713759625043,-184.98540341479745,-185.0836692333445,-185.18193505189154,-185.28020087043856,-185.3784666889856,-185.47673250753263,-185.57499832607968,-185.67326414462673,-185.77152996317375,-185.8697957817208,-185.96806160026782,-186.06632741881486,-186.1645932373619,-186.26285905590893,-186.36112487445598,-186.459390693003,-186.55765651155005,-186.6559223300971,-186.75418814864412,-186.85245396719117,-186.9507197857382,-187.04898560428524,-187.14725142283228,-187.2455172413793,-187.34378305992635,-187.44204887847337,-187.54031469702042,-187.63858051556747,-187.7368463341145,-187.83511215266154,-187.93337797120856,-188.0316437897556,-188.12990960830265,-188.22817542684967,-188.32644124539672,-188.42470706394374,-188.5229728824908,-188.62123870103784,-188.71950451958486,-188.8177703381319,-188.91603615667893,-189.01430197522598,-189.11256779377302,-189.21083361232004,-189.3090994308671,-189.40736524941414,-189.50563106796116,-189.6038968865082,-189.70216270505523,-189.80042852360228,-189.89869434214933,-189.99696016069635,-190.0952259792434,-190.19349179779041,-190.29175761633746,-190.3900234348845,-190.48828925343153,-190.58655507197858,-190.6848208905256,-190.78308670907265,-190.8813525276197,-190.97961834616672,-191.07788416471377,-191.17614998326079,-191.27441580180783,-191.37268162035488,-191.4709474389019,-191.56921325744895,-191.66747907599597,-191.76574489454302,-191.86401071309007,-191.9622765316371,-192.06054235018414,-192.15880816873116,-192.2570739872782,-192.35533980582525,-192.45360562437227,-192.55187144291932,-192.65013726146634,-192.7484030800134,-192.84666889856044,-192.94493471710746,-193.0432005356545,-193.14146635420153,-193.23973217274857,-193.33799799129562,-193.43626380984264,-193.5345296283897,-193.6327954469367,-193.73106126548376,-193.8293270840308,-193.92759290257783,-194.02585872112488,-194.12412453967193,-194.22239035821895,-194.320656176766,-194.418921995313,-194.51718781386006,-194.6154536324071,-194.71371945095413,-194.81198526950118,-194.9102510880482,-195.00851690659525,-195.1067827251423,-195.20504854368932,-195.30331436223636,-195.40158018078338,-195.49984599933043,-195.59811181787748,-195.6963776364245,-195.79464345497155,-195.89290927351857,-195.99117509206562,-196.08944091061267,-196.1877067291597,-196.28597254770673,-196.38423836625375,-196.4825041848008,-196.58077000334785,-196.67903582189487,-196.77730164044192,-196.87556745898894,-196.973833277536,-197.07209909608304,-197.17036491463006,-197.2686307331771,-197.36689655172412,-197.46516237027117,-197.56342818881822,-197.66169400736524,-197.7599598259123,-197.8582256444593,-197.95649146300636,-198.0547572815534,-198.15302310010043,-198.25128891864748,-198.3495547371945,-198.44782055574154,-198.5460863742886,-198.6443521928356,-198.74261801138266,-198.8408838299297,-198.93914964847673,-199.03741546702378,-199.1356812855708,-199.23394710411785,-199.3322129226649,-199.4304787412119,-199.52874455975896,-199.62701037830598,-199.72527619685303,-199.82354201540008,-199.9218078339471,-200.02007365249415,-200.11833947104117,-200.21660528958822,-200.31487110813526,-200.41313692668228,-200.51140274522933,-200.60966856377635,-200.7079343823234,-200.80620020087045,-200.90446601941747,-201.00273183796452,-201.10099765651154,-201.1992634750586,-201.29752929360563,-201.39579511215265,-201.4940609306997,-201.59232674924672,-201.69059256779377,-201.78885838634082,-201.88712420488784,-201.9853900234349,-202.0836558419819,-202.18192166052896,-202.280187479076,-202.37845329762303,-202.47671911617007,-202.5749849347171,-202.67325075326414,-202.7715165718112,-202.8697823903582,-202.96804820890526,-203.06631402745228,-203.16457984599933,-203.26284566454638,-203.3611114830934,-203.45937730164044,-203.55764312018746,-203.6559089387345,-203.75417475728156,-203.85244057582858,-203.95070639437563,-204.04897221292268,-204.1472380314697,-204.24550385001675,-204.34376966856377,-204.44203548711081,-204.54030130565786,-204.63856712420488,-204.73683294275193,-204.83509876129895,-204.933364579846,-205.03163039839305,-205.12989621694007,-205.22816203548712,-205.32642785403414,-205.42469367258118,-205.52295949112823,-205.62122530967525,-205.7194911282223,-205.81775694676932,-205.91602276531637,-206.01428858386342,-206.11255440241044,-206.2108202209575,-206.3090860395045,-206.40735185805156,-206.5056176765986,-206.60388349514562,-206.70214931369267,-206.8004151322397,-206.89868095078674,-206.9969467693338,-207.0952125878808,-207.19347840642786,-207.29174422497488,-207.39001004352193,-207.48827586206897,-207.586541680616,-207.68480749916304,-207.78307331771006,-207.8813391362571,-207.97960495480416,-208.07787077335118,-208.17613659189823,-208.27440241044525,-208.3726682289923,-208.47093404753934,-208.56919986608636,-208.6674656846334,-208.76573150318046,-208.86399732172748,-208.96226314027453,-209.06052895882155,-209.1587947773686,-209.25706059591565,-209.35532641446267,-209.45359223300972,-209.55185805155674,-209.65012387010378,-209.74838968865083,-209.84665550719785,-209.9449213257449,-210.04318714429192,-210.14145296283897,-210.23971878138602,-210.33798459993304,-210.43625041848009,-210.5345162370271,-210.63278205557415,-210.7310478741212,-210.82931369266822,-210.92757951121527,-211.0258453297623,-211.12411114830934,-211.2223769668564,-211.3206427854034,-211.41890860395046,-211.51717442249748,-211.61544024104452,-211.71370605959157,-211.8119718781386,-211.91023769668564,-212.00850351523266,-212.1067693337797,-212.20503515232676,-212.30330097087378,-212.40156678942083,-212.49983260796785,-212.5980984265149,-212.69636424506194,-212.79463006360896,-212.892895882156,-212.99116170070303,-213.08942751925008,-213.18769333779713,-213.28595915634415,-213.3842249748912,-213.48249079343825,-213.58075661198527,-213.6790224305323,-213.77728824907933,-213.87555406762638,-213.97381988617343,-214.07208570472045,-214.1703515232675,-214.26861734181452,-214.36688316036157,-214.46514897890862,-214.56341479745564,-214.66168061600268,-214.7599464345497,-214.85821225309675,-214.9564780716438,-215.05474389019082,-215.15300970873787,-215.2512755272849,-215.34954134583194,-215.447807164379,-215.546072982926,-215.64433880147305,-215.74260462002007,-215.84087043856712,-215.93913625711417,-216.0374020756612,-216.13566789420824,-216.23393371275526,-216.3321995313023,-216.43046534984936,-216.52873116839638,-216.62699698694342,-216.72526280549044,-216.8235286240375,-216.92179444258454,-217.02006026113156,-217.1183260796786,-217.21659189822563,-217.31485771677268,-217.41312353531973,-217.51138935386675,-217.6096551724138,-217.70792099096082,-217.80618680950786,-217.9044526280549,-218.00271844660193,-218.10098426514898,-218.199250083696,-218.29751590224305,-218.3957817207901,-218.49404753933712,-218.59231335788417,-218.6905791764312,-218.78884499497823,-218.88711081352528,-218.9853766320723,-219.08364245061935,-219.1819082691664,-219.28017408771342,-219.37843990626047,-219.4767057248075,-219.57497154335454,-219.67323736190158,-219.7715031804486,-219.86976899899565,-219.96803481754267,-220.06630063608972,-220.16456645463677,-220.2628322731838,-220.36109809173084,-220.45936391027786,-220.5576297288249,-220.65589554737195,-220.75416136591897,-220.85242718446602,-220.95069300301304,-221.0489588215601,-221.14722464010714,-221.24549045865416,-221.3437562772012,-221.44202209574823,-221.54028791429528,-221.63855373284233,-221.73681955138935,-221.8350853699364,-221.9333511884834,-222.03161700703046,-222.1298828255775,-222.22814864412453,-222.32641446267158,-222.4246802812186,-222.52294609976565,-222.6212119183127,-222.71947773685972,-222.81774355540676,-222.91600937395378,-223.01427519250083,-223.11254101104788,-223.2108068295949,-223.30907264814195,-223.407338466689,-223.50560428523602,-223.60387010378307,-223.7021359223301,-223.80040174087713,-223.89866755942418,-223.9969333779712,-224.09519919651825,-224.19346501506527,-224.29173083361232,-224.38999665215937,-224.4882624707064,-224.58652828925344,-224.68479410780046,-224.7830599263475,-224.88132574489455,-224.97959156344157,-225.07785738198862,-225.17612320053564,-225.2743890190827,-225.37265483762974,-225.47092065617676,-225.5691864747238,-225.66745229327083,-225.76571811181788,-225.86398393036492,-225.96224974891194,-226.060515567459,-226.158781386006,-226.25704720455306,-226.3553130231001,-226.45357884164713,-226.55184466019418,-226.6501104787412,-226.74837629728825,-226.8466421158353,-226.94490793438231,-227.04317375292936,-227.14143957147638,-227.23970539002343,-227.33797120857048,-227.4362370271175,-227.53450284566455,-227.63276866421157,-227.73103448275862,-227.82930030130566,-227.92756611985268,-228.02583193839973,-228.12409775694675,-228.2223635754938,-228.32062939404085,-228.41889521258787,-228.51716103113492,-228.61542684968197,-228.713692668229,-228.81195848677604,-228.91022430532306,-229.0084901238701,-229.10675594241715,-229.20502176096417,-229.30328757951122,-229.40155339805824,-229.4998192166053,-229.59808503515234,-229.69635085369936,-229.7946166722464,-229.89288249079343,-229.99114830934047,-230.08941412788752,-230.18767994643454,-230.2859457649816,-230.3842115835286,-230.48247740207566,-230.5807432206227,-230.67900903916973,-230.77727485771678,-230.8755406762638,-230.97380649481084,-231.0720723133579,-231.1703381319049,-231.26860395045196,-231.36686976899898,-231.46513558754603,-231.56340140609308,-231.6616672246401,-231.75993304318715,-231.85819886173417,-231.95646468028121,-232.05473049882826,-232.15299631737528,-232.25126213592233,-232.34952795446935,-232.4477937730164,-232.54605959156345,-232.64432541011047,-232.74259122865752,-232.84085704720454,-232.93912286575159,-233.03738868429863,-233.13565450284565,-233.2339203213927,-233.33218613993975,-233.43045195848677,-233.52871777703382,-233.62698359558084,-233.7252494141279,-233.82351523267494,-233.92178105122196,-234.020046869769,-234.11831268831602,-234.21657850686307,-234.31484432541012,-234.41311014395714,-234.5113759625042,-234.6096417810512,-234.70790759959826,-234.8061734181453,-234.90443923669233,-235.00270505523937,-235.1009708737864,-235.19923669233344,-235.2975025108805,-235.3957683294275,-235.49403414797456,-235.59229996652158,-235.69056578506863,-235.78883160361568,-235.8870974221627,-235.98536324070975,-236.08362905925677,-236.1818948778038,-236.28016069635086,-236.37842651489788,-236.47669233344493,-236.57495815199195,-236.673223970539,-236.77148978908605,-236.86975560763307,-236.96802142618012,-237.06628724472714,-237.16455306327418,-237.26281888182123,-237.36108470036825,-237.4593505189153,-237.55761633746232,-237.65588215600937,-237.75414797455642,-237.85241379310344,-237.9506796116505,-238.04894543019753,-238.14721124874455,-238.2454770672916,-238.34374288583862,-238.44200870438567,-238.54027452293272,-238.63854034147974,-238.7368061600268,-238.8350719785738,-238.93333779712086,-239.0316036156679,-239.12986943421492,-239.22813525276197,-239.326401071309,-239.42466688985604,-239.5229327084031,-239.6211985269501,-239.71946434549716,-239.81773016404418,-239.91599598259123,-240.01426180113828,-240.1125276196853,-240.21079343823234,-240.30905925677936,-240.4073250753264,-240.50559089387346,-240.60385671242048,-240.70212253096753,-240.80038834951455,-240.8986541680616,-240.99691998660865,-241.09518580515567,-241.1934516237027,-241.29171744224973,-241.38998326079678,-241.48824907934383,-241.58651489789085,-241.6847807164379,-241.78304653498492,-241.88131235353197,-241.97957817207902,-242.07784399062604,-242.17610980917308,-242.2743756277201,-242.37264144626715,-242.4709072648142,-242.56917308336122,-242.66743890190827,-242.7657047204553,-242.86397053900234,-242.9622363575494,-243.0605021760964,-243.15876799464345,-243.2570338131905,-243.35529963173752,-243.45356545028457,-243.5518312688316,-243.65009708737864,-243.7483629059257,-243.8466287244727,-243.94489454301976,-244.04316036156678,-244.14142618011383,-244.23969199866087,-244.3379578172079,-244.43622363575494,-244.53448945430196,-244.632755272849,-244.73102109139606,-244.82928690994308,-244.92755272849013,-245.02581854703715,-245.1240843655842,-245.22235018413124,-245.32061600267826,-245.4188818212253,-245.51714763977233,-245.61541345831938,-245.71367927686643,-245.81194509541345,-245.9102109139605,-246.00847673250752,-246.10674255105457,-246.20500836960161,-246.30327418814863,-246.40154000669568,-246.4998058252427,-246.59807164378975,-246.6963374623368,-246.79460328088382,-246.89286909943087,-246.9911349179779,-247.08940073652494,-247.18766655507198,-247.285932373619,-247.38419819216605,-247.48246401071307,-247.58072982926012,-247.67899564780717,-247.7772614663542,-247.87552728490124,-247.9737931034483,-248.0720589219953,-248.17032474054236,-248.26859055908938,-248.36685637763642,-248.46512219618347,-248.5633880147305,-248.66165383327754,-248.75991965182456,-248.8581854703716,-248.95645128891866,-249.05471710746568,-249.15298292601273,-249.25124874455975,-249.3495145631068,-249.44778038165384,-249.54604620020086,-249.6443120187479,-249.74257783729493,-249.84084365584198,-249.93910947438903,-250.03737529293605,-250.1356411114831,-250.23390693003012,-250.33217274857716,-250.4304385671242,-250.52870438567123,-250.62697020421828,-250.7252360227653,-250.82350184131235,-250.9217676598594,-251.02003347840642,-251.11829929695347,-251.2165651155005,-251.31483093404754,-251.41309675259458,-251.5113625711416,-251.60962838968865,-251.70789420823567,-251.80616002678272,-251.90442584532977,-252.0026916638768,-252.10095748242384,-252.19922330097086,-252.2974891195179,-252.39575493806495,-252.49402075661197,-252.59228657515902,-252.69055239370604,-252.7888182122531,-252.88708403080014,-252.98534984934716,-253.0836156678942,-253.18188148644126,-253.28014730498828,-253.37841312353532,-253.47667894208234,-253.5749447606294,-253.67321057917644,-253.77147639772346,-253.8697422162705,-253.96800803481753,-254.06627385336458,-254.16453967191163,-254.26280549045865,-254.3610713090057,-254.45933712755271,-254.55760294609976,-254.6558687646468,-254.75413458319383,-254.85240040174088,-254.9506662202879,-255.04893203883495,-255.147197857382,-255.24546367592902,-255.34372949447607,-255.44199531302309,-255.54026113157013,-255.63852695011718,-255.7367927686642,-255.83505858721125,-255.93332440575827,-256.0315902243053,-256.12985604285234,-256.2281218613994,-256.32638767994644,-256.42465349849346,-256.52291931704053,-256.62118513558755,-256.7194509541346,-256.8177167726816,-256.91598259122867,-257.0142484097757,-257.1125142283227,-257.2107800468698,-257.3090458654168,-257.4073116839638,-257.5055775025109,-257.6038433210579,-257.70210913960494,-257.80037495815196,-257.89864077669904,-257.99690659524606,-258.0951724137931,-258.19343823234016,-258.2917040508872,-258.3899698694342,-258.4882356879813,-258.5865015065283,-258.6847673250753,-258.78303314362233,-258.8812989621694,-258.97956478071643,-259.07783059926345,-259.1760964178105,-259.27436223635755,-259.37262805490457,-259.47089387345164,-259.56915969199866,-259.6674255105457,-259.7656913290927,-259.8639571476398,-259.9622229661868,-260.0604887847338,-260.1587546032809,-260.2570204218279,-260.35528624037494,-260.453552058922,-260.55181787746903,-260.65008369601605,-260.74834951456313,-260.84661533311015,-260.94488115165717,-261.0431469702042,-261.14141278875127,-261.2396786072983,-261.3379444258453,-261.4362102443924,-261.5344760629394,-261.6327418814864,-261.7310077000335,-261.8292735185805,-261.92753933712754,-262.02580515567456,-262.12407097422164,-262.22233679276866,-262.3206026113157,-262.41886842986275,-262.5171342484098,-262.6154000669568,-262.7136658855039,-262.8119317040509,-262.9101975225979,-263.00846334114493,-263.106729159692,-263.20499497823903,-263.30326079678605,-263.4015266153331,-263.49979243388015,-263.59805825242717,-263.69632407097424,-263.79458988952126,-263.8928557080683,-263.9911215266153,-264.0893873451624,-264.1876531637094,-264.2859189822564,-264.3841848008035,-264.4824506193505,-264.58071643789754,-264.6789822564446,-264.77724807499163,-264.87551389353865,-264.9737797120857,-265.07204553063275,-265.17031134917977,-265.2685771677268,-265.36684298627387,-265.4651088048209,-265.5633746233679,-265.661640441915,-265.759906260462,-265.858172079009,-265.9564378975561,-266.0547037161031,-266.15296953465014,-266.25123535319716,-266.34950117174424,-266.44776699029126,-266.5460328088383,-266.64429862738535,-266.7425644459324,-266.8408302644794,-266.93909608302647,-267.0373619015735,-267.1356277201205,-267.23389353866753,-267.3321593572146,-267.4304251757616,-267.52869099430865,-267.6269568128557,-267.72522263140274,-267.82348844994976,-267.92175426849684,-268.02002008704386,-268.1182859055909,-268.2165517241379,-268.314817542685,-268.413083361232,-268.511349179779,-268.6096149983261,-268.7078808168731,-268.80614663542013,-268.9044124539672,-269.00267827251423,-269.10094409106125,-269.19920990960827,-269.29747572815535,-269.39574154670237,-269.4940073652494,-269.59227318379646,-269.6905390023435,-269.7888048208905,-269.8870706394376,-269.9853364579846,-270.0836022765316,-270.1818680950787,-270.2801339136257,-270.37839973217274,-270.47666555071976,-270.57493136926684,-270.67319718781386,-270.7714630063609,-270.86972882490795,-270.967994643455,-271.066260462002,-271.16452628054907,-271.2627920990961,-271.3610579176431,-271.45932373619013,-271.5575895547372,-271.6558553732842,-271.75412119183125,-271.8523870103783,-271.95065282892534,-272.04891864747236,-272.14718446601944,-272.24545028456646,-272.3437161031135,-272.4419819216605,-272.5402477402076,-272.6385135587546,-272.7367793773016,-272.8350451958487,-272.9333110143957,-273.03157683294273,-273.1298426514898,-273.22810847003683,-273.32637428858385,-273.42464010713087,-273.52290592567795,-273.62117174422497,-273.719437562772,-273.81770338131906,-273.9159691998661,-274.0142350184131,-274.1125008369602,-274.2107666555072,-274.3090324740542,-274.40729829260124,-274.5055641111483,-274.60382992969534,-274.70209574824236,-274.80036156678943,-274.89862738533645,-274.9968932038835,-275.09515902243055,-275.19342484097757,-275.2916906595246,-275.38995647807167,-275.4882222966187,-275.5864881151657,-275.6847539337127,-275.7830197522598,-275.8812855708068,-275.97955138935384,-276.0778172079009,-276.17608302644794,-276.27434884499496,-276.37261466354204,-276.47088048208906,-276.5691463006361,-276.6674121191831,-276.7656779377302,-276.8639437562772,-276.9622095748242,-277.0604753933713,-277.1587412119183,-277.25700703046533,-277.3552728490124,-277.4535386675594,-277.55180448610645,-277.65007030465347,-277.74833612320054,-277.84660194174756,-277.9448677602946,-278.04313357884166,-278.1413993973887,-278.2396652159357,-278.3379310344828,-278.4361968530298,-278.5344626715768,-278.63272849012384,-278.7309943086709,-278.82926012721794,-278.92752594576496,-279.02579176431203,-279.12405758285905,-279.2223234014061,-279.32058921995315,-279.41885503850017,-279.5171208570472,-279.6153866755942,-279.7136524941413,-279.8119183126883,-279.9101841312353,-280.0084499497824,-280.1067157683294,-280.20498158687644,-280.3032474054235,-280.40151322397054,-280.49977904251756,-280.59804486106464,-280.69631067961166,-280.7945764981587,-280.8928423167057,-280.9911081352528,-281.0893739537998,-281.1876397723468,-281.2859055908939,-281.3841714094409,-281.48243722798793,-281.580703046535,-281.678968865082,-281.77723468362905,-281.87550050217607,-281.97376632072314,-282.07203213927016,-282.1702979578172,-282.26856377636426,-282.3668295949113,-282.4650954134583,-282.5633612320054,-282.6616270505524,-282.7598928690994,-282.85815868764644,-282.9564245061935,-283.05469032474053,-283.15295614328755,-283.25122196183463,-283.34948778038165,-283.44775359892867,-283.54601941747575,-283.64428523602277,-283.7425510545698,-283.8408168731168,-283.9390826916639,-284.0373485102109,-284.1356143287579,-284.233880147305,-284.332145965852,-284.43041178439904,-284.5286776029461,-284.62694342149314,-284.72520924004016,-284.82347505858723,-284.92174087713425,-285.0200066956813,-285.1182725142283,-285.2165383327754,-285.3148041513224,-285.4130699698694,-285.5113357884165,-285.6096016069635,-285.7078674255105,-285.8061332440576,-285.9043990626046,-286.00266488115165,-286.10093069969867,-286.19919651824574,-286.29746233679276,-286.3957281553398,-286.49399397388686,-286.5922597924339,-286.6905256109809,-286.788791429528,-286.887057248075,-286.985323066622,-287.08358888516904,-287.1818547037161,-287.28012052226313,-287.37838634081015,-287.47665215935723,-287.57491797790425,-287.67318379645127,-287.77144961499835,-287.86971543354537,-287.9679812520924,-288.0662470706394,-288.1645128891865,-288.2627787077335,-288.3610445262805,-288.4593103448276,-288.5575761633746,-288.65584198192164,-288.7541078004687,-288.85237361901574,-288.95063943756276,-289.0489052561098,-289.14717107465685,-289.2454368932039,-289.3437027117509,-289.44196853029797,-289.540234348845,-289.638500167392,-289.7367659859391,-289.8350318044861,-289.9332976230331,-290.0315634415802,-290.1298292601272,-290.22809507867424,-290.32636089722126,-290.42462671576834,-290.52289253431536,-290.6211583528624,-290.71942417140946,-290.8176899899565,-290.9159558085035,-291.0142216270506,-291.1124874455976,-291.2107532641446,-291.30901908269163,-291.4072849012387,-291.50555071978573,-291.60381653833275,-291.7020823568798,-291.80034817542685,-291.89861399397387,-291.99687981252094,-292.09514563106796,-292.193411449615,-292.291677268162,-292.3899430867091,-292.4882089052561,-292.5864747238031,-292.6847405423502,-292.7830063608972,-292.88127217944424,-292.9795379979913,-293.07780381653834,-293.17606963508536,-293.2743354536324,-293.37260127217945,-293.4708670907265)
counts=c(0.0, 0.0,0.0,0.0,0.0,0.0,0.0,0.0,0.0,0.0,0.0,0.0,0.0,0.0,0.0,0.0,0.0,0.0,0.0,0.0,0.0,0.0,0.0,0.0,0.0,0.0,0.0,0.0,0.0,0.0,0.0,0.0,0.0,0.0,0.0,0.0,0.0,0.0,0.0,0.0,0.0,0.0,0.0,0.0,0.0,0.0,0.0,0.0,0.0,0.0,0.0,0.0,0.0,0.0,0.0,0.0,0.0,0.0,0.0,0.0,0.0,0.0,0.0,0.0,0.0,0.0,0.0,0.0,0.0,0.0,0.0,0.0,0.0,0.0,0.0,0.0,0.0,0.0,0.0,0.0,0.0,0.0,0.0,0.0,0.0,0.0,0.0,0.0,0.0,0.0,0.0,0.0,0.0,0.0,0.0,0.0,0.0,0.0,0.0,0.0,0.0,0.0,0.0,0.0,0.0,0.0,0.0,0.0,0.0,0.0,0.0,0.0,0.0,0.0,0.0,0.0,0.0,0.0,0.0,0.0,0.0,0.0,0.0,0.0,0.0,0.0,0.0,0.0,0.0,0.0,0.0,0.0,0.0,0.0,0.0,0.0,0.0,0.0,0.0,0.0,0.0,0.0,0.0,0.0,0.0,0.0,0.0,0.0,0.0,0.0,0.0,0.0,0.0,0.0,0.0,0.0,0.0,0.0,0.0,0.0,0.0,0.0,0.0,0.0,0.0,0.0,0.0,0.0,0.0,0.0,0.0,0.0,0.0,0.0,0.0,0.0,0.0,0.0,0.0,0.0,0.0,0.0,0.0,0.0,0.0,0.0,0.0,0.0,0.0,0.0,0.0,0.0,0.0,0.0,0.0,0.0,0.0,0.0,0.0,0.0,0.0,0.0,0.0,0.0,0.0,0.0,0.0,0.0,0.0,0.0,0.0,0.0,0.0,0.0,0.0,0.0,0.0,0.0,0.0,0.0,0.0,0.0,0.0,0.0,0.0,0.0,0.0,0.0,0.0,0.0,0.0,0.0,0.0,0.0,0.0,0.0,0.0,0.0,0.0,0.0,0.0,0.0,0.0,0.0,0.0,0.0,0.0,0.0,0.0,0.0,0.0,0.0,0.0,0.0,0.0,0.0,0.0,0.0,0.0,0.0,0.0,0.0,0.0,0.0,0.0,0.0,0.0,0.0,0.0,0.0,0.0,0.0,0.0,0.0,0.0,0.0,0.0,0.0,0.0,0.0,0.0,0.0,0.0,0.0,0.0,0.0,0.0,0.0,0.0,0.0,0.0,0.0,0.0,0.0,0.0,0.0,0.0,0.0,0.0,0.0,0.0,0.0,0.0,0.0,0.0,0.0,0.0,0.0,0.0,0.0,0.0,0.0,0.0,0.0,0.0,0.0,0.0,0.0,0.0,0.0,0.0,0.0,0.0,0.0,0.0,0.0,0.0,0.0,0.0,0.0,0.0,0.0,0.0,0.0,0.0,0.0,0.0,0.0,0.0,0.0,0.0,0.0,0.0,0.0,0.0,0.0,0.0,0.0,0.0,0.0,0.0,0.0,0.0,0.0,0.0,0.0,0.0,0.0,0.0,0.0,0.0,0.0,0.0,0.0,0.0,0.0,0.0,0.0,0.0,0.0,0.0,0.0,0.0,0.0,0.0,0.0,0.0,0.0,0.0,0.0,0.0,0.0,0.0,0.0,0.0,0.0,0.0,0.0,0.0,0.0,0.0,0.0,0.0,0.0,0.0,0.0,0.0,0.0,0.0,0.0,0.0,0.0,0.0,0.0,0.0,0.0,0.0,0.0,0.0,0.0,0.0,0.0,0.0,0.0,0.0,0.0,0.0,0.0,0.0,0.0,0.0,0.0,0.0,0.0,0.0,0.0,0.0,0.0,0.0,0.0,0.0,0.0,0.0,0.0,0.0,0.0,0.0,0.0,0.0,0.0,0.0,0.0,0.0,0.0,0.0,0.0,0.0,0.0,0.0,0.0,0.0,0.0,0.0,0.0,0.0,0.0,0.0,0.0,0.0,0.0,0.0,0.0,0.0,0.0,0.0,0.0,0.0,0.0,0.0,0.0,0.0,0.0,0.0,0.0,0.0,0.0,0.0,0.0,0.0,0.0,0.0,0.0,0.0,0.0,0.0,0.0,0.0,0.0,0.0,0.0,0.0,0.0,0.0,0.0,0.0,0.0,0.0,0.0,0.0,0.0,0.0,0.0,0.0,0.0,0.0,0.0,0.0,0.0,0.0,0.0,0.0,0.0,0.0,0.0,0.0,0.0,0.0,0.0,0.0,0.0,0.0,0.0,0.0,0.0,0.0,0.0,0.0,0.0,0.0,0.0,0.0,0.0,0.0,0.0,0.0,0.0,0.0,0.0,0.0,0.0,0.0,0.0,0.0,0.0,0.0,0.0,0.0,0.0,0.0,0.0,0.0,0.0,0.0,0.0,0.0,0.0,0.0,0.0,0.0,0.0,0.0,0.0,0.0,0.0,0.0,0.0,0.0,0.0,0.0,0.0,0.0,0.0,0.0,0.0,0.0,0.0,0.0,0.0,0.0,0.0,0.0,0.0,0.0,0.0,0.0,0.0,0.0,0.0,0.0,0.0,0.0,0.0,0.0,0.0,0.0,0.0,0.0,0.0,0.0,0.0,0.0,0.0,0.0,0.0,0.0,0.0,0.0,0.0,0.0,0.0,0.0,0.0,0.0,0.0,0.0,0.0,0.0,0.0,0.0,0.0,0.0,0.0,0.0,0.0,0.0,0.0,0.0,0.0,0.0,0.0,0.0,0.0,0.0,0.0,0.0,0.0,0.0,0.0,0.0,0.0,0.0,0.0,0.0,0.0,0.0,0.0,0.0,0.0,0.0,0.0,0.0,0.0,0.0,0.0,0.0,0.0,0.0,0.0,0.0,0.0,0.0,0.0,0.0,0.0,0.0,0.0,0.0,0.0,0.0,0.0,0.0,0.0,0.0,0.0,0.0,0.0,0.0,0.0,0.0,0.0,0.0,0.0,0.0,0.0,0.0,0.0,0.0,0.0,0.0,0.0,0.0,0.0,0.0,0.0,0.0,0.0,0.0,0.0,0.0,0.0,0.0,0.0,0.0,0.0,0.0,0.0,0.0,0.0,0.0,0.0,0.0,0.0,0.0,0.0,0.0,0.0,0.0,0.0,0.0,0.0,0.0,0.0,0.0,0.0,0.0,0.0,0.0,0.0,0.0,0.0,0.0,0.0,0.0,0.0,0.0,0.0,0.0,0.0,0.0,0.0,0.0,0.0,0.0,0.0,0.0,0.0,0.0,0.0,0.0,0.0,0.0,0.0,0.0,0.0,0.0,0.0,0.0,0.0,0.0,0.0,0.0,0.0,0.0,0.0,0.0,0.0,0.0,0.0,0.0,0.0,0.0,0.0,0.0,0.0,0.0,0.0,0.0,0.0,0.0,0.0,0.0,0.0,0.0,0.0,0.0,0.0,0.0,0.0,0.0,0.0,0.0,0.0,0.0,0.0,0.0,0.0,0.0,0.0,0.0,0.0,0.0,0.0,0.0,0.0,0.0,0.0,0.0,0.0,0.0,0.0,0.0,0.0,0.0,0.0,0.0,0.0,0.0,0.0,0.0,0.0,0.0,0.0,0.0,0.0,0.0,0.0,0.0,0.0,0.0,0.0,0.0,0.0,0.0,0.0,0.0,0.0,0.0,0.0,0.0,0.0,0.0,0.0,0.0,0.0,0.0,0.0,0.0,0.0,0.0,0.0,0.0,0.0,0.0,0.0,0.0,0.0,0.0,0.0,0.0,0.0,0.0,0.0,0.0,0.0,0.0,0.0,0.0,0.0,0.0,0.0,0.0,0.0,0.0,0.0,0.0,0.0,0.0,0.0,0.0,0.0,0.0,0.0,0.0,0.0,0.0,0.0,0.0,0.0,0.0,0.0,0.0,0.0,0.0,0.0,0.0,0.0,0.0,0.0,0.0,0.0,0.0,0.0,0.0,0.0,0.0,0.0,0.0,0.0,0.0,0.0,0.0,0.0,0.0,0.0,0.0,0.0,0.0,0.0,0.0,0.0,0.0,0.0,0.0,0.0,0.0,0.0,0.0,0.0,0.0,0.0,0.0,0.0,0.0,0.0,0.0,0.0,0.0,0.0,0.0,0.0,0.0,0.0,0.0,0.0,0.0,0.0,0.0,0.0,0.0,0.0,0.0,0.0,0.0,0.0,0.0,0.0,0.0,0.0,0.0,0.0,0.0,0.0,0.0,0.0,0.0,0.0,0.0,0.0,0.0,0.0,0.0,0.0,0.0,0.0,0.0,0.0,0.0,0.0,0.0,0.0,0.0,0.0,0.0,0.0,0.0,0.0,0.0,0.0,0.0,0.0,0.0,0.0,0.0,0.0,0.0,0.0,0.0,0.0,0.0,0.0,0.0,0.0,0.0,0.0,0.0,0.0,0.0,0.0,0.0,0.0,0.0,0.0,0.0,0.0,0.0,0.0,0.0,0.0,0.0,0.0,0.0,0.0,0.0,0.0,0.0,0.0,0.0,0.0,0.0,0.0,0.0,0.0,0.0,0.0,0.0,0.0,0.0,0.0,0.0,0.0,0.0,0.0,0.0,0.0,0.0,0.0,0.0,0.0,0.0,0.0,0.0,0.0,0.0,0.0,0.0,0.0,0.0,0.0,0.0,0.0,0.0,0.0,0.0,0.0,0.0,0.0,0.0,0.0,0.0,0.0,0.0,0.0,0.0,0.0,0.0,0.0,0.0,0.0,0.0,0.0,0.0,0.0,0.0,0.0,0.0,0.0,0.0,0.0,0.0,0.0,0.0,0.0,0.0,0.0,0.0,0.0,0.0,0.0,0.0,0.0,0.0,0.0,0.0,0.0,0.0,0.0,0.0,0.0,0.0,0.0,0.0,0.0,0.0,0.0,0.0,0.0,0.0,0.0,0.0,0.0,0.0,0.0,0.0,0.0,0.0,0.0,0.0,0.0,0.0,0.0,0.0,0.0,0.0,0.0,0.0,0.0,0.0,0.0,0.0,0.0,0.0,0.0,0.0,0.0,0.0,0.0,0.0,0.0,0.0,0.0,0.0,0.0,0.0,0.0,0.0,0.0,0.0,0.0,0.0,0.0,0.0,0.0,0.0,0.0,0.0,0.0,0.0,0.0,0.0,0.0,0.0,0.0,0.0,0.0,0.0,0.0,0.0,0.0,0.0,0.0,0.0,0.0,0.0,0.0,0.0,0.0,0.0,0.0,0.0,0.0,0.0,0.0,0.0,0.0,0.0,0.0,0.0,0.0,0.0,0.0,0.0,0.0,0.0,0.0,0.0,0.0,0.0,0.0,0.0,0.0,0.0,0.0,0.0,0.0,0.0,0.0,0.0,0.0,0.0,0.0,0.0,0.0,0.0,0.0,0.0,0.0,0.0,0.0,0.0,0.0,0.0,0.0,0.0,0.0,0.0,0.0,0.0,0.0,0.0,0.0,0.0,0.0,0.0,0.0,0.0,0.0,0.0,0.0,0.0,0.0,0.0,0.0,0.0,0.0,0.0,0.0,0.0,0.0,0.0,0.0,0.0,0.0,0.0,0.0,0.0,0.0,0.0,0.0,0.0,0.0,0.0,0.0,0.0,0.0,0.0,0.0,0.0,0.0,0.0,0.0,0.0,0.0,0.0,0.0,0.0,0.0,0.0,0.0,0.0,0.0,0.0,0.0,0.0,0.0,0.0,0.0,0.0,0.0,0.0,0.0,0.0,0.0,0.0,0.0,0.0,0.0,0.0,0.0,0.0,0.0,0.0,0.0,0.0,0.0,0.0,0.0,0.0,0.0,0.0,0.0,0.0,0.0,0.0,0.0,0.0,0.0,0.0,0.0,0.0,0.0,0.0,0.0,0.0,0.0,0.0,0.0,0.0,0.0,0.0,0.0,0.0,0.0,0.0,0.0,0.0,0.0,0.0,0.0,0.0,0.0,0.0,0.0,0.0,0.0,0.0,0.0,0.0,0.0,0.0,0.0,0.0,0.0,0.0,0.0,0.0,0.0,0.0,0.0,0.0,0.0,0.0,0.0,0.0,0.0,0.0,0.0,0.0,0.0,0.0,0.0,0.0,0.0,0.0,0.0,0.0,0.0,0.0,0.0,0.0,0.0,0.0,0.0,0.0,0.0,0.0,0.0,0.0,0.0,0.0,0.0,0.0,0.0,0.0,0.0,0.0,0.0,0.0,0.0,0.0,0.0,0.0,0.0,0.0,0.0,0.0,0.0,0.0,0.0,0.0,0.0,0.0,0.0,0.0,0.0,0.0,0.0,0.0,0.0,0.0,0.0,0.0,0.0,0.0,0.0,0.0,0.0,0.0,0.0,0.0,0.0,0.0,0.0,0.0,0.0,0.0,0.0,0.0,0.0,0.0,0.0,0.0,0.0,0.0,0.0,0.0,0.0,0.0,0.0,0.0,0.0,0.0,0.0,0.0,0.0,0.0,0.0,0.0,0.0,0.0,0.0,0.0,0.0,0.0,0.0,0.0,0.0,0.0,0.0,0.0,0.0,0.0,0.0,0.0,0.0,0.0,0.0,0.0,0.0,0.0,0.0,0.0,0.0,0.0,0.0,0.0,0.0,0.0,0.0,0.0,0.0,0.0,0.0,0.0,0.0,0.0,0.0,0.0,0.0,0.0,0.0,0.0,0.0,0.0,0.0,0.0,0.0,0.0,0.0,0.0,0.0,0.0,0.0,0.0,0.0,0.0,0.0,0.0,0.0,0.0,0.0,0.0,0.0,0.0,0.0,0.0,0.0,0.0,0.0,0.0,0.0,0.0,0.0,0.0,0.0,0.0,0.0,0.0,0.0,0.0,0.0,0.0,0.0,0.0,0.0,0.0,0.0,0.0,0.0,0.0,0.0,0.0,0.0,0.0,0.0,0.0,0.0,0.0,0.0,0.0,0.0,0.0,0.0,0.0,0.0,0.0,0.0,0.0,0.0,0.0,0.0,0.0,0.0,0.0,0.0,0.0,0.0,0.0,0.0,0.0,0.0,0.0,0.0,0.0,0.0,0.0,0.0,0.0,0.0,0.0,0.0,0.0,0.0,0.0,0.0,0.0,0.0,0.0,0.0,0.0,0.0,0.0,0.0,0.0,0.0,0.0,0.0,0.0,0.0,0.0,0.0,0.0,0.0,0.0,0.0,0.0,0.0,0.0,0.0,0.0,0.0,0.0,0.0,0.0,0.0,0.0,0.0,0.0,0.0,0.0,0.0,0.0,0.0,0.0,0.0,0.0,0.0,0.0,0.0,0.0,0.0,0.0,0.0,0.0,0.0,0.0,0.0,0.0,0.0,0.0,0.0,0.0,0.0,0.0,0.0,0.0,0.0,0.0,0.0,0.0,0.0,0.0,0.0,0.0,0.0,0.0,0.0,0.0,0.0,0.0,0.0,0.0,0.0,0.0,0.0,0.0,0.0,0.0,0.0,0.0,0.0,0.0,0.0,0.0,0.0,0.0,0.0,0.0,0.0,0.0,0.0,0.0,0.0,0.0,0.0,0.0,0.0,0.0,0.0,0.0,0.0,0.0,0.0,0.0,0.0,0.0,0.0,0.0,0.0,0.0,0.0,0.0,0.0,0.0,0.0,0.0,0.0,0.0,0.0,0.0,0.0,0.0,0.0,0.0,0.0,0.0,0.0,0.0,0.0,0.0,0.0,0.0,0.0,0.0,0.0,0.0,0.0,0.0,0.0,0.0,0.0,0.0,0.0,0.0,0.0,0.0,0.0,0.0,0.0,0.0,0.0,0.0,0.0,0.0,0.0,0.0,0.0,0.0,0.0,0.0,0.0,0.0,0.0,0.0,0.0,0.0,0.0,0.0,0.0,0.0,0.0,0.0,0.0,0.0,0.0,0.0,0.0,0.0,0.0,0.0,0.0,0.0,0.0,0.0,0.0,0.0,0.0,0.0,0.0,0.0,0.0,0.0,0.0,0.0,0.0,0.0,0.0,0.0,0.0,0.0,0.0,0.0,0.0,0.0,0.0,0.0,0.0,0.0,0.0,0.0,0.0,0.0,0.0,0.0,0.0,0.0,0.0,0.0,0.0,0.0,0.0,0.0,0.0,0.0,0.0,0.0,0.0,0.0,0.0,0.0,0.0,0.0,0.0,0.0,0.0,0.0,0.0,0.0,0.0,0.0,0.0,0.0,0.0,0.0,0.0,0.0,0.0,0.0,0.0,0.0,0.0,0.0,0.0,0.0,0.0,0.0,0.0,0.0,0.0,0.0,0.0,0.0,0.0,0.0,0.0,0.0,0.0,0.0,0.0,0.0,0.0,0.0,0.0,0.0,0.0,0.0,0.0,0.0,0.0,0.0,0.0,0.0,0.0,0.0,0.0,0.0,0.0,0.0,0.0,0.0,0.0,0.0,0.0,0.0,0.0,0.0,0.0,0.0,0.0,0.0,0.0,0.0,0.0,0.0,0.0,0.0,0.0,0.0,0.0,0.0,0.0,0.0,0.0,0.0,0.0,0.0,0.0,0.0,0.0,0.0,0.0,0.0,0.0,0.0,0.0,0.0,0.0,0.0,0.0,0.0,0.0,0.0,0.0,0.0,0.0,0.0,0.0,0.0,0.0,0.0,0.0,0.0,0.0,0.0,0.0,0.0,0.0,0.0,0.0,0.0,0.0,0.0,0.0,0.0,0.0,0.0,0.0,0.0,0.0,0.0,0.0,0.0,0.0,0.0,0.0,0.0,0.0,0.0,0.0,0.0,0.0,0.0,0.0,0.0,0.0,0.0,0.0,0.0,0.0,0.0,0.0,0.0,0.0,0.0,0.0,0.0,0.0,0.0,0.0,0.0,0.0,0.0,0.0,0.0,0.0,0.0,0.0,0.0,0.0,0.0,0.0,0.0,0.0,0.0,0.0,0.0,0.0,0.0,0.0,0.0,0.0,0.0,0.0,0.0,0.0,0.0,0.0,0.0,0.0,0.0,0.0,0.0,0.0,0.0,0.0,0.0,0.0,0.0,0.0,0.0,0.0,0.0,0.0,0.0,0.0,0.0,0.0,0.0,0.0,0.0,0.0,0.0,0.0,0.0,0.0,0.0,0.0,0.0,0.0,0.0,0.0,0.0,0.0,0.0,0.0,0.0,0.0,0.0,0.0,0.0,0.0,0.0,0.0,0.0,0.0,0.0,0.0,0.0,0.0,0.0,0.0,0.0,0.0,0.0,0.0,0.0,0.0,0.0,0.0,0.0,0.0,0.0,0.0,0.0,0.0,0.0,0.0,0.0,0.0,0.0,0.0,0.0,0.007807807807807808,0.013013013013013013,0.00940940940940941,0.01121121121121121,0.015715715715715714,0.017217217217217216,0.016316316316316318,0.013913913913913913,0.01091091091091091,0.010810810810810811,0.013013013013013013,0.021021021021021023,0.03163163163163163,0.03403403403403404,0.03143143143143143,0.023723723723723725,0.024624624624624624,0.025725725725725727,0.023423423423423424,0.022322322322322324,0.017717717717717716,0.013713713713713714,0.008908908908908908,0.004804804804804805,0.004204204204204204,0.003103103103103103,0.0019019019019019018,0.002102102102102102,0.001001001001001001,0.0009009009009009009,0.0006006006006006006,0.0001001001001001001,0.0004004004004004004,0.0003003003003003003,0.0002002002002002002,0.0002002002002002002,0.0002002002002002002,0.0001001001001001001,0.0002002002002002002,0.0001001001001001001,0.0,0.0,0.0001001001001001001,0.0001001001001001001,0.0003003003003003003,0.0,0.0001001001001001001,0.0001001001001001001,0.0,0.0001001001001001001,0.0002002002002002002,0.0,0.0,0.0002002002002002002,0.0,0.0001001001001001001,0.0,0.0,0.0002002002002002002,0.0001001001001001001,0.0,0.0,0.0002002002002002002,0.0,0.0002002002002002002,0.0003003003003003003,0.0002002002002002002,0.0,0.0001001001001001001,0.0,0.0002002002002002002,0.0002002002002002002,0.0,0.0002002002002002002,0.0,0.0,0.0003003003003003003,0.0001001001001001001,0.0,0.0003003003003003003,0.0,0.0,0.0001001001001001001,0.0002002002002002002,0.0001001001001001001,0.0,0.0,0.0001001001001001001,0.0001001001001001001,0.0,0.0,0.0001001001001001001,0.0,0.0,0.0,0.0001001001001001001,0.0,0.0,0.0,0.0,0.0,0.0,0.0001001001001001001,0.0,0.0,0.0003003003003003003,0.0,0.0001001001001001001,0.0,0.0,0.0,0.0,0.0,0.0001001001001001001,0.0,0.0,0.0,0.0,0.0001001001001001001,0.0,0.0001001001001001001,0.0,0.0001001001001001001,0.0,0.0,0.0,0.0,0.0,0.0001001001001001001,0.0,0.0,0.0,0.0,0.0,0.0001001001001001001,0.0001001001001001001,0.0,0.0001001001001001001,0.0,0.0001001001001001001,0.0003003003003003003,0.0002002002002002002,0.0003003003003003003,0.0001001001001001001,0.0001001001001001001,0.0001001001001001001,0.0008008008008008008,0.0004004004004004004,0.0006006006006006006,0.0005005005005005005,0.0004004004004004004,0.0013013013013013013,0.0006006006006006006,0.0011011011011011012,0.001001001001001001,0.001001001001001001,0.0007007007007007007,0.0008008008008008008,0.002002002002002002,0.0011011011011011012,0.0014014014014014013,0.0018018018018018018,0.002102102102102102,0.0024024024024024023,0.0015015015015015015,0.0019019019019019018,0.0028028028028028026,0.004304304304304304,0.004204204204204204,0.004404404404404405,0.006606606606606606,0.005205205205205205,0.006306306306306306,0.00910910910910911,0.008708708708708709,0.01011011011011011,0.012312312312312312,0.012112112112112113,0.016216216216216217,0.02142142142142142,0.023423423423423424,0.027327327327327327,0.026626626626626626,0.02872872872872873,0.03333333333333333,0.03513513513513514,0.038138138138138135,0.03953953953953954,0.04124124124124124,0.04104104104104104,0.03793793793793794,0.03433433433433433,0.037237237237237236,0.03453453453453453,0.034834834834834835,0.038338338338338336,0.03303303303303303,0.03423423423423423,0.030930930930930932,0.026526526526526525,0.026726726726726727,0.024024024024024024,0.019119119119119118,0.016816816816816817,0.016516516516516516,0.012412412412412413,0.01071071071071071,0.008208208208208207,0.0055055055055055055,0.005205205205205205,0.004304304304304304,0.0024024024024024023,0.002702702702702703,0.0016016016016016017,0.0017017017017017016,0.002102102102102102,0.0012012012012012011,0.0003003003003003003,0.0005005005005005005,0.0005005005005005005,0.0009009009009009009,0.0012012012012012011,0.0015015015015015015,0.0022022022022022024,0.0013013013013013013,0.0013013013013013013,0.0005005005005005005,0.001001001001001001,0.0006006006006006006,0.0005005005005005005,0.0007007007007007007,0.0007007007007007007,0.0005005005005005005,0.0007007007007007007,0.0007007007007007007,0.0006006006006006006,0.0006006006006006006,0.0003003003003003003,0.0004004004004004004,0.0001001001001001001,0.0003003003003003003,0.0,0.0002002002002002002,0.0005005005005005005,0.0,0.0002002002002002002,0.0002002002002002002,0.0,0.0001001001001001001,0.0002002002002002002,0.0001001001001001001,0.0,0.0002002002002002002,0.0,0.0001001001001001001,0.0002002002002002002,0.0003003003003003003,0.0,0.0,0.0,0.0001001001001001001,0.0,0.0002002002002002002,0.0001001001001001001,0.0001001001001001001,0.0,0.0,0.0,0.0,0.0,0.0,0.0001001001001001001,0.0,0.0,0.0001001001001001001,0.0,0.0,0.0001001001001001001,0.0001001001001001001,0.0001001001001001001,0.0001001001001001001,0.0,0.0,0.0,0.0001001001001001001,0.0,0.0,0.0,0.0001001001001001001,0.0,0.0,0.0,0.0001001001001001001,0.0001001001001001001,0.0,0.0,0.0003003003003003003,0.0001001001001001001,0.0002002002002002002,0.0001001001001001001,0.0001001001001001001,0.0,0.0,0.0002002002002002002,0.0,0.0,0.0001001001001001001,0.0,0.0,0.0,0.0001001001001001001,0.0,0.0,0.0,0.0,0.0,0.0,0.0,0.0,0.0,0.0001001001001001001,0.0001001001001001001,0.0,0.0002002002002002002,0.0001001001001001001,0.0002002002002002002,0.0001001001001001001,0.0,0.0002002002002002002,0.0005005005005005005,0.0003003003003003003,0.0002002002002002002,0.0005005005005005005,0.0003003003003003003,0.0003003003003003003,0.0005005005005005005,0.0,0.0002002002002002002,0.0004004004004004004,0.0007007007007007007,0.0006006006006006006,0.0008008008008008008,0.0006006006006006006,0.0009009009009009009,0.0011011011011011012,0.0013013013013013013,0.0012012012012012011,0.0014014014014014013,0.002102102102102102,0.0014014014014014013,0.0018018018018018018,0.0022022022022022024,0.002902902902902903,0.003703703703703704,0.004004004004004004,0.0035035035035035035,0.002902902902902903,0.003303303303303303,0.002902902902902903,0.0017017017017017016,0.0011011011011011012,0.0002002002002002002,0.0004004004004004004,0.0,0.0,0.0002002002002002002,0.0001001001001001001,0.0001001001001001001,0.0,0.0001001001001001001,0.0001001001001001001,0.0,0.0,0.0001001001001001001,0.0,0.0,0.0,0.0002002002002002002,0.0002002002002002002,0.0,0.0001001001001001001,0.0002002002002002002,0.0,0.0,0.0002002002002002002,0.0,0.0,0.0,0.0002002002002002002,0.0001001001001001001,0.0001001001001001001,0.0,0.0,0.0,0.0001001001001001001,0.0,0.0001001001001001001,0.0,0.0,0.0001001001001001001,0.0,0.0003003003003003003,0.0002002002002002002,0.0001001001001001001,0.0002002002002002002,0.0002002002002002002,0.0002002002002002002,0.0004004004004004004,0.0004004004004004004,0.0002002002002002002,0.0005005005005005005,0.0003003003003003003,0.0003003003003003003,0.0,0.0003003003003003003,0.0003003003003003003,0.0006006006006006006,0.0008008008008008008,0.0004004004004004004,0.0003003003003003003,0.0004004004004004004,0.0003003003003003003,0.0006006006006006006,0.0001001001001001001,0.0005005005005005005,0.0003003003003003003,0.0002002002002002002,0.0003003003003003003,0.0003003003003003003,0.0004004004004004004,0.0003003003003003003,0.0003003003003003003,0.0002002002002002002,0.0005005005005005005,0.0003003003003003003,0.0002002002002002002,0.0007007007007007007,0.0007007007007007007,0.0008008008008008008,0.0004004004004004004,0.0005005005005005005,0.0004004004004004004,0.0001001001001001001,0.0005005005005005005,0.0004004004004004004,0.0002002002002002002,0.0004004004004004004,0.0002002002002002002,0.0007007007007007007,0.0006006006006006006,0.0005005005005005005,0.0004004004004004004,0.0006006006006006006,0.0009009009009009009,0.0014014014014014013,0.0009009009009009009,0.0013013013013013013,0.0019019019019019018,0.0036036036036036037,0.006106106106106106,0.01061061061061061,0.03223223223223223,0.07707707707707707,0.11351351351351352,0.12512512512512514,0.1069069069069069,0.0947947947947948,0.07667667667667667,0.06486486486486487,0.07907907907907907,0.07467467467467467,0.04054054054054054,0.025825825825825825,0.01981981981981982,0.005405405405405406,0.002102102102102102,0.0015015015015015015,0.0006006006006006006,0.0002002002002002002,0.0,0.0,0.0,0.0,0.0,0.0,0.0011011011011011012,0.007207207207207207,0.026226226226226227,0.05975975975975976,0.07797797797797798,0.0970970970970971,0.10800800800800801,0.10930930930930931,0.1011011011011011,0.09259259259259259,0.08698698698698698,0.06106106106106106,0.043343343343343346,0.033833833833833836,0.021721721721721723,0.015115115115115116,0.010810810810810811,0.007607607607607607,0.009309309309309309,0.007007007007007007,0.006006006006006006,0.003703703703703704,0.0034034034034034033,0.002002002002002002,0.002002002002002002,0.0015015015015015015,0.0011011011011011012,0.0008008008008008008,0.0004004004004004004,0.0004004004004004004,0.0002002002002002002,0.0005005005005005005,0.0003003003003003003,0.0,0.0003003003003003003,0.0002002002002002002,0.0003003003003003003,0.0,0.0001001001001001001,0.0001001001001001001,0.0001001001001001001,0.0001001001001001001,0.0002002002002002002,0.0001001001001001001,0.0,0.0,0.0001001001001001001,0.0002002002002002002,0.0,0.0001001001001001001,0.0,0.0002002002002002002,0.0,0.0,0.0,0.0,0.0001001001001001001,0.0,0.0,0.0,0.0,0.0,0.0,0.0,0.0001001001001001001,0.0,0.0,0.0,0.0002002002002002002,0.0001001001001001001,0.0001001001001001001,0.0,0.0,0.0,0.0,0.0,0.0,0.0,0.0,0.0001001001001001001,0.0002002002002002002,0.0,0.0001001001001001001,0.0001001001001001001,0.0,0.0,0.0,0.0003003003003003003,0.0001001001001001001,0.0002002002002002002,0.0001001001001001001,0.0001001001001001001,0.0005005005005005005,0.0003003003003003003,0.0,0.0003003003003003003,0.0003003003003003003,0.0001001001001001001,0.0002002002002002002,0.0002002002002002002,0.0001001001001001001,0.0002002002002002002,0.0003003003003003003,0.0004004004004004004,0.0002002002002002002,0.0006006006006006006,0.0003003003003003003,0.0002002002002002002,0.0007007007007007007,0.0001001001001001001,0.0008008008008008008,0.0009009009009009009,0.0008008008008008008,0.0005005005005005005,0.0005005005005005005,0.0002002002002002002,0.0003003003003003003,0.0004004004004004004,0.0002002002002002002,0.0004004004004004004,0.0,0.0005005005005005005,0.0002002002002002002,0.0002002002002002002,0.0005005005005005005,0.0004004004004004004,0.0009009009009009009,0.0008008008008008008,0.0003003003003003003,0.0004004004004004004,0.0002002002002002002,0.0001001001001001001,0.0004004004004004004,0.0003003003003003003,0.0002002002002002002,0.0002002002002002002,0.0002002002002002002,0.0002002002002002002,0.0003003003003003003,0.0004004004004004004,0.0001001001001001001,0.0002002002002002002,0.0005005005005005005,0.0003003003003003003,0.0004004004004004004,0.0004004004004004004,0.0002002002002002002,0.0004004004004004004,0.0004004004004004004,0.0009009009009009009,0.0008008008008008008,0.0001001001001001001,0.0008008008008008008,0.0003003003003003003,0.0002002002002002002,0.0004004004004004004,0.001001001001001001,0.0005005005005005005,0.0006006006006006006,0.0001001001001001001,0.0007007007007007007,0.0004004004004004004,0.001001001001001001,0.0012012012012012011,0.0004004004004004004,0.0003003003003003003,0.0004004004004004004,0.0003003003003003003,0.0004004004004004004,0.0005005005005005005,0.0006006006006006006,0.0002002002002002002,0.0006006006006006006,0.0005005005005005005,0.0004004004004004004,0.0004004004004004004,0.0007007007007007007,0.0008008008008008008,0.0006006006006006006,0.0005005005005005005,0.0003003003003003003,0.0,0.0003003003003003003,0.0008008008008008008,0.0002002002002002002,0.0002002002002002002,0.0003003003003003003,0.0001001001001001001,0.0002002002002002002,0.0002002002002002002,0.0,0.0001001001001001001,0.0,0.0,0.0001001001001001001,0.0002002002002002002,0.0,0.0001001001001001001,0.0,0.0,0.0001001001001001001,0.0,0.0001001001001001001,0.0001001001001001001,0.0,0.0,0.0002002002002002002,0.0003003003003003003,0.0002002002002002002,0.0002002002002002002,0.0,0.0001001001001001001,0.0,0.0,0.0,0.0,0.0001001001001001001,0.0001001001001001001,0.0001001001001001001,0.0,0.0001001001001001001,0.0002002002002002002,0.0,0.0,0.0003003003003003003,0.0,0.0001001001001001001,0.0001001001001001001,0.0,0.0,0.0,0.0,0.0001001001001001001,0.0001001001001001001,0.0,0.0,0.0,0.0,0.0,0.0,0.0,0.0,0.0,0.0001001001001001001,0.0,0.0,0.0,0.0,0.0,0.0,0.0,0.0,0.0,0.0002002002002002002,0.0,0.0,0.0001001001001001001,0.0,0.0,0.0,0.0001001001001001001,0.0,0.0,0.0,0.0,0.0,0.0001001001001001001,0.0,0.0,0.0,0.0,0.0,0.0001001001001001001,0.0,0.0,0.0002002002002002002,0.0,0.0,0.0,0.0,0.0,0.0,0.0,0.0,0.0,0.0,0.0001001001001001001,0.0,0.0,0.0,0.0,0.0001001001001001001,0.0002002002002002002,0.0002002002002002002,0.0,0.0,0.0,0.0001001001001001001,0.0,0.0,0.0,0.0001001001001001001,0.0001001001001001001,0.0,0.0,0.0,0.0001001001001001001,0.0003003003003003003,0.0002002002002002002,0.0,0.0001001001001001001,0.0002002002002002002,0.0,0.0,0.0,0.0002002002002002002,0.0,0.0001001001001001001,0.0,0.0,0.0,0.0,0.0,0.0001001001001001001,0.0001001001001001001,0.0,0.0001001001001001001,0.0,0.0,0.0,0.0001001001001001001,0.0,0.0,0.0002002002002002002,0.0,0.0,0.0,0.0,0.0,0.0,0.0,0.0,0.0,0.0001001001001001001,0.0001001001001001001,0.0002002002002002002,0.0001001001001001001,0.0,0.0,0.0002002002002002002,0.0,0.0,0.0001001001001001001,0.0,0.0,0.0,0.0,0.0,0.0,0.0,0.0001001001001001001,0.0001001001001001001,0.0,0.0,0.0,0.0,0.0002002002002002002,0.0,0.0,0.0001001001001001001,0.0001001001001001001,0.0001001001001001001,0.0,0.0003003003003003003,0.0,0.0001001001001001001,0.0,0.0001001001001001001,0.0,0.0001001001001001001,0.0,0.0001001001001001001,0.0,0.0001001001001001001,0.0002002002002002002,0.0,0.0001001001001001001,0.0001001001001001001,0.0001001001001001001,0.0,0.0002002002002002002,0.0002002002002002002,0.0003003003003003003,0.0,0.0,0.0,0.0,0.0,0.0,0.0,0.0)
#mids=mids[58:length(mids)]
#counts=counts[58:length(counts)]

plot(c(seq(-290,0,by=1),0),rep(2,length(c(seq(290,0,by=-1),0))), xlab="", ylab="Frequency of shift in origination rate", xlim=c(-270,-230), ylim=c(0,0.15), type="l", col="white",lwd="1",las="1",cex.axis="1",cex.main="1",cex.lab="1",bty="n", main="E", axes=F)
rect(-323.2,-0.02,-298.9,300, col="white", border=NA)
rect(-298.9,-0.02,-272.95,300, col="whitesmoke", border=NA)
rect(-272.95,-0.02,-259.1,300, col="white", border=NA)
rect(-259.1,-0.02,-251.9,300, col="whitesmoke", border=NA)
rect(-251.9,-0.02,-247.2,300, col="white", border=NA)
rect(-247.2,-0.02,-237,300, col="whitesmoke", border=NA)
rect(-237,-0.02,-201.3,300, col="white", border=NA)
rect(-201.3,-0.02,-174.1,300, col="whitesmoke", border=NA)
rect(-174.1,-0.02,-163.5,300, col="white", border=NA)
rect(-163.5,-0.02,-145,300, col="whitesmoke", border=NA)
rect(-145,-0.02,-100.5,300, col="white", border=NA)
rect(-100.5,-0.02,-66,300, col="whitesmoke", border=NA)
rect(-66,-0.02,-56,300, col="white", border=NA)
rect(-56,-0.02,-33.9,300, col="whitesmoke", border=NA)
rect(-33.9,-0.02,-23.03,300, col="white", border=NA)
rect(-23.03,-0.02,-5.33,300, col="whitesmoke", border=NA)
rect(-5.33,-0.02,-2.58,300, col="white", border=NA)
rect(-2.58,-0.02,0,300, col="whitesmoke", border=NA)


rect(-261.28,-3,-259.51,300, col=alpha('#ffaf03',0.2), border=NA)
rect(-234.5,-3,-232,300, col=alpha('#ffaf03',0.2), border=NA)
abline(v=c(-251.902),col="red",lty="dashed",lwd="2")


axis(side=1, seq(-280, -220, by=10), col="black",col.axis="black",las=1)
axis(side=2, seq(0, 0.15, by=0.05), col="black",col.axis="black",las=2)
	
lines(mids,counts,type = 'h', lwd=5, col='#4c4cec')
bf2 = 0.0011464782002158194
bf6 = 0.00840979074750282
abline(h=bf2, lty=2)
abline(h=bf6, lty=2)

add_geochrono(0, -0.15)


# Frequency of shift in extinction rate
mids=c(-0.04913290927351858, -0.14739872782055574,-0.2456645463675929,-0.34393036491463,-0.44219618346166717,-0.5404620020087044,-0.6387278205557415,-0.7369936391027787,-0.8352594576498159,-0.933525276196853,-1.03179109474389,-1.1300569132909273,-1.2283227318379644,-1.3265885503850015,-1.4248543689320388,-1.5231201874790758,-1.621386006026113,-1.7196518245731502,-1.8179176431201873,-1.9161834616672244,-2.014449280214262,-2.112715098761299,-2.210980917308336,-2.3092467358553734,-2.4075125544024103,-2.5057783729494476,-2.604044191496485,-2.702310010043522,-2.800575828590559,-2.8988416471375964,-2.9971074656846333,-3.0953732842316706,-3.193639102778708,-3.2919049213257447,-3.390170739872782,-3.4884365584198194,-3.5867023769668562,-3.6849681955138935,-3.783234014060931,-3.8814998326079677,-3.9797656511550046,-4.078031469702042,-4.176297288249079,-4.274563106796116,-4.372828925343153,-4.47109474389019,-4.569360562437227,-4.667626380984265,-4.765892199531302,-4.864158018078339,-4.962423836625376,-5.060689655172413,-5.15895547371945,-5.257221292266488,-5.355487110813525,-5.4537529293605616,-5.552018747907599,-5.650284566454636,-5.748550385001673,-5.846816203548711,-5.945082022095748,-6.0433478406427845,-6.141613659189822,-6.239879477736859,-6.338145296283896,-6.436411114830934,-6.534676933377971,-6.6329427519250075,-6.731208570472045,-6.829474389019082,-6.927740207566119,-7.026006026113157,-7.124271844660194,-7.2225376632072305,-7.320803481754268,-7.419069300301305,-7.517335118848342,-7.61560093739538,-7.7138667559424166,-7.812132574489453,-7.910398393036491,-8.008664211583527,-8.106930030130565,-8.205195848677603,-8.303461667224639,-8.401727485771676,-8.499993304318714,-8.59825912286575,-8.696524941412788,-8.794790759959826,-8.893056578506862,-8.9913223970539,-9.089588215600937,-9.187854034147973,-9.28611985269501,-9.384385671242049,-9.482651489789085,-9.580917308336122,-9.67918312688316,-9.777448945430196,-9.875714763977234,-9.973980582524272,-10.072246401071308,-10.170512219618345,-10.268778038165383,-10.367043856712419,-10.465309675259457,-10.563575493806495,-10.66184131235353,-10.760107130900568,-10.858372949447606,-10.956638767994642,-11.05490458654168,-11.153170405088717,-11.251436223635753,-11.349702042182791,-11.447967860729829,-11.546233679276865,-11.644499497823903,-11.74276531637094,-11.841031134917976,-11.939296953465014,-12.037562772012052,-12.135828590559088,-12.234094409106126,-12.332360227653163,-12.4306260462002,-12.528891864747237,-12.627157683294275,-12.72542350184131,-12.823689320388349,-12.921955138935386,-13.020220957482422,-13.11848677602946,-13.216752594576498,-13.315018413123534,-13.413284231670572,-13.51155005021761,-13.609815868764645,-13.708081687311683,-13.80634750585872,-13.904613324405757,-14.002879142952795,-14.101144961499832,-14.199410780046868,-14.297676598593906,-14.395942417140944,-14.49420823568798,-14.592474054235018,-14.690739872782055,-14.789005691329091,-14.887271509876129,-14.985537328423167,-15.083803146970203,-15.18206896551724,-15.280334784064278,-15.378600602611314,-15.476866421158352,-15.57513223970539,-15.673398058252426,-15.771663876799463,-15.869929695346501,-15.968195513893539,-16.066461332440575,-16.164727150987613,-16.26299296953465,-16.361258788081688,-16.459524606628726,-16.557790425175764,-16.656056243722798,-16.754322062269836,-16.852587880816873,-16.95085369936391,-17.04911951791095,-17.147385336457987,-17.24565115500502,-17.34391697355206,-17.442182792099096,-17.540448610646134,-17.638714429193172,-17.73698024774021,-17.835246066287244,-17.93351188483428,-18.03177770338132,-18.130043521928357,-18.228309340475395,-18.326575159022433,-18.424840977569467,-18.523106796116505,-18.621372614663542,-18.71963843321058,-18.817904251757618,-18.916170070304656,-19.01443588885169,-19.112701707398728,-19.210967525945765,-19.309233344492803,-19.40749916303984,-19.50576498158688,-19.604030800133913,-19.70229661868095,-19.80056243722799,-19.898828255775026,-19.997094074322064,-20.0953598928691,-20.193625711416136,-20.291891529963173,-20.39015734851021,-20.48842316705725,-20.586688985604287,-20.684954804151324,-20.78322062269836,-20.881486441245396,-20.979752259792434,-21.078018078339472,-21.17628389688651,-21.274549715433547,-21.37281553398058,-21.47108135252762,-21.569347171074657,-21.667612989621695,-21.765878808168733,-21.86414462671577,-21.962410445262805,-22.060676263809842,-22.15894208235688,-22.257207900903918,-22.355473719450956,-22.453739537997993,-22.552005356545028,-22.650271175092065,-22.748536993639103,-22.84680281218614,-22.94506863073318,-23.043334449280216,-23.14160026782725,-23.23986608637429,-23.338131904921326,-23.436397723468364,-23.5346635420154,-23.63292936056244,-23.731195179109474,-23.82946099765651,-23.92772681620355,-24.025992634750587,-24.124258453297625,-24.222524271844662,-24.320790090391696,-24.419055908938734,-24.517321727485772,-24.61558754603281,-24.713853364579847,-24.812119183126885,-24.91038500167392,-25.008650820220957,-25.106916638767995,-25.205182457315033,-25.30344827586207,-25.401714094409105,-25.499979912956142,-25.59824573150318,-25.696511550050218,-25.794777368597256,-25.893043187144293,-25.991309005691328,-26.089574824238365,-26.187840642785403,-26.28610646133244,-26.38437227987948,-26.482638098426516,-26.58090391697355,-26.67916973552059,-26.777435554067626,-26.875701372614664,-26.9739671911617,-27.07223300970874,-27.170498828255774,-27.26876464680281,-27.36703046534985,-27.465296283896887,-27.563562102443925,-27.661827920990962,-27.760093739537997,-27.858359558085034,-27.956625376632072,-28.05489119517911,-28.153157013726148,-28.251422832273185,-28.34968865082022,-28.447954469367257,-28.546220287914295,-28.644486106461333,-28.74275192500837,-28.84101774355541,-28.939283562102442,-29.03754938064948,-29.135815199196518,-29.234081017743556,-29.332346836290593,-29.43061265483763,-29.528878473384665,-29.627144291931703,-29.72541011047874,-29.82367592902578,-29.921941747572816,-30.020207566119854,-30.11847338466689,-30.216739203213926,-30.315005021760964,-30.413270840308,-30.51153665885504,-30.609802477402077,-30.70806829594911,-30.80633411449615,-30.904599933043187,-31.002865751590225,-31.101131570137262,-31.1993973886843,-31.297663207231334,-31.395929025778372,-31.49419484432541,-31.592460662872448,-31.690726481419485,-31.788992299966523,-31.887258118513557,-31.9855239370606,-32.08378975560763,-32.18205557415467,-32.28032139270171,-32.37858721124874,-32.476853029795784,-32.57511884834282,-32.67338466688986,-32.77165048543689,-32.86991630398393,-32.96818212253097,-33.066447941078,-33.164713759625045,-33.26297957817208,-33.36124539671911,-33.459511215266154,-33.55777703381319,-33.65604285236023,-33.754308670907264,-33.852574489454305,-33.95084030800134,-34.049106126548374,-34.147371945095415,-34.24563776364245,-34.34390358218949,-34.442169400736525,-34.54043521928356,-34.6387010378306,-34.736966856377634,-34.835232674924676,-34.93349849347171,-35.03176431201875,-35.130030130565785,-35.22829594911282,-35.32656176765986,-35.424827586206895,-35.523093404753936,-35.62135922330097,-35.719625041848005,-35.817890860395046,-35.91615667894208,-36.01442249748912,-36.112688316036156,-36.2109541345832,-36.30921995313023,-36.407485771677266,-36.50575159022431,-36.60401740877134,-36.70228322731838,-36.80054904586542,-36.89881486441245,-36.99708068295949,-37.095346501506526,-37.19361232005357,-37.2918781386006,-37.39014395714764,-37.48840977569468,-37.58667559424171,-37.68494141278875,-37.78320723133579,-37.88147304988283,-37.97973886842986,-38.0780046869769,-38.17627050552394,-38.27453632407097,-38.37280214261801,-38.47106796116505,-38.56933377971208,-38.66759959825912,-38.76586541680616,-38.8641312353532,-38.96239705390023,-39.060662872447274,-39.15892869099431,-39.25719450954134,-39.355460328088384,-39.45372614663542,-39.55199196518246,-39.650257783729494,-39.74852360227653,-39.84678942082357,-39.9450552393706,-40.043321057917645,-40.14158687646468,-40.23985269501172,-40.338118513558754,-40.43638433210579,-40.53465015065283,-40.632915969199864,-40.731181787746905,-40.82944760629394,-40.927713424840974,-41.025979243388015,-41.12424506193505,-41.22251088048209,-41.320776699029125,-41.419042517576166,-41.5173083361232,-41.615574154670234,-41.713839973217276,-41.81210579176431,-41.91037161031135,-42.008637428858385,-42.10690324740542,-42.20516906595246,-42.303434884499495,-42.40170070304654,-42.49996652159357,-42.59823234014061,-42.696498158687646,-42.79476397723468,-42.89302979578172,-42.991295614328756,-43.0895614328758,-43.18782725142283,-43.286093069969866,-43.38435888851691,-43.48262470706394,-43.58089052561098,-43.67915634415802,-43.77742216270506,-43.87568798125209,-43.973953799799126,-44.07221961834617,-44.1704854368932,-44.26875125544024,-44.36701707398728,-44.46528289253431,-44.56354871108135,-44.66181452962839,-44.76008034817543,-44.85834616672246,-44.956611985269504,-45.05487780381654,-45.15314362236357,-45.251409440910614,-45.34967525945765,-45.44794107800469,-45.54620689655172,-45.64447271509876,-45.7427385336458,-45.84100435219283,-45.939270170739874,-46.03753598928691,-46.13580180783395,-46.234067626380984,-46.33233344492802,-46.43059926347506,-46.528865082022094,-46.627130900569135,-46.72539671911617,-46.8236625376632,-46.921928356210245,-47.02019417475728,-47.11845999330432,-47.216725811851354,-47.314991630398396,-47.41325744894543,-47.511523267492464,-47.609789086039505,-47.70805490458654,-47.80632072313358,-47.904586541680615,-48.00285236022765,-48.10111817877469,-48.199383997321725,-48.297649815868766,-48.3959156344158,-48.49418145296284,-48.592447271509876,-48.69071309005691,-48.78897890860395,-48.887244727150986,-48.98551054569803,-49.08377636424506,-49.182042182792095,-49.28030800133914,-49.37857381988617,-49.47683963843321,-49.575105456980246,-49.67337127552729,-49.77163709407432,-49.869902912621356,-49.9681687311684,-50.06643454971543,-50.16470036826247,-50.26296618680951,-50.36123200535654,-50.45949782390358,-50.55776364245062,-50.65602946099766,-50.75429527954469,-50.852561098091726,-50.95082691663877,-51.0490927351858,-51.14735855373284,-51.24562437227988,-51.34389019082692,-51.44215600937395,-51.54042182792099,-51.63868764646803,-51.73695346501506,-51.835219283562104,-51.93348510210914,-52.03175092065617,-52.130016739203214,-52.22828255775025,-52.32654837629729,-52.42481419484432,-52.523080013391365,-52.6213458319384,-52.71961165048543,-52.817877469032474,-52.91614328757951,-53.01440910612655,-53.112674924673584,-53.21094074322062,-53.30920656176766,-53.407472380314694,-53.505738198861735,-53.60400401740877,-53.70226983595581,-53.800535654502845,-53.89880147304988,-53.99706729159692,-54.095333110143955,-54.193598928690996,-54.29186474723803,-54.390130565785064,-54.488396384332106,-54.58666220287914,-54.68492802142618,-54.783193839973215,-54.88145965852026,-54.97972547706729,-55.077991295614325,-55.176257114161366,-55.2745229327084,-55.37278875125544,-55.471054569802476,-55.56932038834951,-55.66758620689655,-55.765852025443586,-55.86411784399063,-55.96238366253766,-56.0606494810847,-56.15891529963174,-56.25718111817877,-56.35544693672581,-56.453712755272846,-56.55197857381989,-56.65024439236692,-56.748510210913956,-56.846776029461,-56.94504184800803,-57.04330766655507,-57.14157348510211,-57.23983930364915,-57.33810512219618,-57.43637094074322,-57.53463675929026,-57.63290257783729,-57.731168396384334,-57.82943421493137,-57.9277000334784,-58.02596585202544,-58.12423167057248,-58.22249748911952,-58.32076330766655,-58.419029126213594,-58.51729494476063,-58.61556076330766,-58.713826581854704,-58.81209240040174,-58.91035821894878,-59.008624037495814,-59.10688985604285,-59.20515567458989,-59.30342149313692,-59.401687311683965,-59.499953130231,-59.59821894877804,-59.696484767325074,-59.79475058587211,-59.89301640441915,-59.991282222966184,-60.089548041513225,-60.18781386006026,-60.286079678607294,-60.384345497154335,-60.48261131570137,-60.58087713424841,-60.679142952795445,-60.777408771342486,-60.87567458988952,-60.973940408436555,-61.072206226983596,-61.17047204553063,-61.26873786407767,-61.367003682624706,-61.46526950117174,-61.56353531971878,-61.661801138265815,-61.76006695681286,-61.85833277535989,-61.95659859390693,-62.054864412453966,-62.153130231001,-62.25139604954804,-62.349661868095076,-62.44792768664212,-62.54619350518915,-62.644459323736186,-62.74272514228323,-62.84099096083026,-62.9392567793773,-63.03752259792434,-63.13578841647137,-63.23405423501841,-63.33232005356545,-63.43058587211249,-63.52885169065952,-63.62711750920656,-63.7253833277536,-63.82364914630063,-63.92191496484767,-64.02018078339471,-64.11844660194174,-64.21671242048878,-64.31497823903581,-64.41324405758284,-64.51150987612989,-64.60977569467693,-64.70804151322396,-64.806307331771,-64.90457315031803,-65.00283896886508,-65.10110478741211,-65.19937060595915,-65.29763642450618,-65.39590224305323,-65.49416806160026,-65.5924338801473,-65.69069969869433,-65.78896551724137,-65.88723133578841,-65.98549715433545,-66.08376297288248,-66.18202879142952,-66.28029460997655,-66.3785604285236,-66.47682624707063,-66.57509206561767,-66.6733578841647,-66.77162370271174,-66.86988952125878,-66.96815533980582,-67.06642115835285,-67.16468697689989,-67.26295279544692,-67.36121861399397,-67.459484432541,-67.55775025108804,-67.65601606963507,-67.75428188818212,-67.85254770672915,-67.95081352527619,-68.04907934382322,-68.14734516237026,-68.2456109809173,-68.34387679946434,-68.44214261801137,-68.54040843655841,-68.63867425510544,-68.73694007365249,-68.83520589219953,-68.93347171074656,-69.0317375292936,-69.13000334784063,-69.22826916638768,-69.32653498493471,-69.42480080348174,-69.52306662202878,-69.62133244057581,-69.71959825912286,-69.8178640776699,-69.91612989621693,-70.01439571476396,-70.11266153331101,-70.21092735185805,-70.30919317040508,-70.40745898895211,-70.50572480749915,-70.6039906260462,-70.70225644459323,-70.80052226314027,-70.8987880816873,-70.99705390023433,-71.09531971878138,-71.19358553732842,-71.29185135587545,-71.39011717442249,-71.48838299296952,-71.58664881151657,-71.6849146300636,-71.78318044861064,-71.88144626715767,-71.9797120857047,-72.07797790425175,-72.17624372279879,-72.27450954134582,-72.37277535989286,-72.4710411784399,-72.56930699698694,-72.66757281553397,-72.765838634081,-72.86410445262804,-72.96237027117509,-73.06063608972212,-73.15890190826916,-73.25716772681619,-73.35543354536323,-73.45369936391027,-73.55196518245731,-73.65023100100434,-73.74849681955138,-73.84676263809841,-73.94502845664546,-74.0432942751925,-74.14156009373953,-74.23982591228656,-74.3380917308336,-74.43635754938065,-74.53462336792768,-74.63288918647471,-74.73115500502175,-74.8294208235688,-74.92768664211583,-75.02595246066286,-75.1242182792099,-75.22248409775693,-75.32074991630398,-75.41901573485102,-75.51728155339805,-75.61554737194508,-75.71381319049212,-75.81207900903917,-75.9103448275862,-76.00861064613323,-76.10687646468027,-76.2051422832273,-76.30340810177435,-76.40167392032139,-76.49993973886842,-76.59820555741545,-76.69647137596249,-76.79473719450954,-76.89300301305657,-76.9912688316036,-77.08953465015064,-77.18780046869767,-77.28606628724472,-77.38433210579176,-77.48259792433879,-77.58086374288582,-77.67912956143287,-77.77739537997991,-77.87566119852694,-77.97392701707398,-78.07219283562101,-78.17045865416806,-78.26872447271509,-78.36699029126213,-78.46525610980916,-78.5635219283562,-78.66178774690324,-78.76005356545028,-78.85831938399731,-78.95658520254435,-79.05485102109138,-79.15311683963843,-79.25138265818546,-79.3496484767325,-79.44791429527953,-79.54618011382657,-79.64444593237361,-79.74271175092065,-79.84097756946768,-79.93924338801472,-80.03750920656177,-80.1357750251088,-80.23404084365583,-80.33230666220287,-80.4305724807499,-80.52883829929695,-80.62710411784398,-80.72536993639102,-80.82363575493805,-80.92190157348509,-81.02016739203214,-81.11843321057917,-81.2166990291262,-81.31496484767324,-81.41323066622027,-81.51149648476732,-81.60976230331435,-81.70802812186139,-81.80629394040842,-81.90455975895546,-82.0028255775025,-82.10109139604954,-82.19935721459657,-82.29762303314361,-82.39588885169066,-82.49415467023769,-82.59242048878473,-82.69068630733176,-82.7889521258788,-82.88721794442584,-82.98548376297288,-83.08374958151991,-83.18201540006694,-83.28028121861398,-83.37854703716103,-83.47681285570806,-83.5750786742551,-83.67334449280213,-83.77161031134916,-83.86987612989621,-83.96814194844325,-84.06640776699028,-84.16467358553732,-84.26293940408435,-84.3612052226314,-84.45947104117843,-84.55773685972547,-84.6560026782725,-84.75426849681955,-84.85253431536658,-84.95080013391362,-85.04906595246065,-85.14733177100769,-85.24559758955473,-85.34386340810177,-85.4421292266488,-85.54039504519584,-85.63866086374287,-85.73692668228992,-85.83519250083695,-85.93345831938399,-86.03172413793102,-86.12998995647806,-86.2282557750251,-86.32652159357214,-86.42478741211917,-86.5230532306662,-86.62131904921324,-86.71958486776029,-86.81785068630732,-86.91611650485436,-87.01438232340139,-87.11264814194844,-87.21091396049547,-87.30917977904251,-87.40744559758954,-87.50571141613658,-87.60397723468363,-87.70224305323066,-87.8005088717777,-87.89877469032473,-87.99704050887176,-88.09530632741881,-88.19357214596585,-88.29183796451288,-88.39010378305991,-88.48836960160695,-88.586635420154,-88.68490123870103,-88.78316705724806,-88.8814328757951,-88.97969869434213,-89.07796451288918,-89.17623033143622,-89.27449614998325,-89.37276196853028,-89.47102778707732,-89.56929360562437,-89.6675594241714,-89.76582524271844,-89.86409106126547,-89.96235687981252,-90.06062269835955,-90.15888851690659,-90.25715433545362,-90.35542015400065,-90.4536859725477,-90.55195179109474,-90.65021760964177,-90.7484834281888,-90.84674924673584,-90.94501506528289,-91.04328088382992,-91.14154670237696,-91.23981252092399,-91.33807833947102,-91.43634415801807,-91.53460997656511,-91.63287579511214,-91.73114161365918,-91.82940743220621,-91.92767325075326,-92.02593906930029,-92.12420488784733,-92.22247070639436,-92.32073652494141,-92.41900234348844,-92.51726816203548,-92.61553398058251,-92.71379979912955,-92.8120656176766,-92.91033143622363,-93.00859725477066,-93.1068630733177,-93.20512889186473,-93.30339471041178,-93.40166052895881,-93.49992634750585,-93.59819216605288,-93.69645798459992,-93.79472380314697,-93.892989621694,-93.99125544024103,-94.08952125878807,-94.1877870773351,-94.28605289588215,-94.38431871442918,-94.48258453297622,-94.58085035152325,-94.6791161700703,-94.77738198861734,-94.87564780716437,-94.9739136257114,-95.07217944425844,-95.17044526280549,-95.26871108135252,-95.36697689989956,-95.46524271844659,-95.56350853699362,-95.66177435554067,-95.7600401740877,-95.85830599263474,-95.95657181118177,-96.05483762972881,-96.15310344827586,-96.25136926682289,-96.34963508536993,-96.44790090391696,-96.546166722464,-96.64443254101104,-96.74269835955808,-96.84096417810511,-96.93922999665214,-97.0374958151992,-97.13576163374623,-97.23402745229326,-97.3322932708403,-97.43055908938733,-97.52882490793438,-97.62709072648141,-97.72535654502845,-97.82362236357548,-97.92188818212252,-98.02015400066956,-98.1184198192166,-98.21668563776363,-98.31495145631067,-98.4132172748577,-98.51148309340475,-98.60974891195178,-98.70801473049882,-98.80628054904585,-98.90454636759289,-99.00281218613993,-99.10107800468697,-99.199343823234,-99.29760964178104,-99.39587546032809,-99.49414127887512,-99.59240709742215,-99.69067291596919,-99.78893873451622,-99.88720455306327,-99.9854703716103,-100.08373619015734,-100.18200200870437,-100.28026782725141,-100.37853364579846,-100.47679946434549,-100.57506528289252,-100.67333110143956,-100.77159691998659,-100.86986273853364,-100.96812855708068,-101.06639437562771,-101.16466019417474,-101.26292601272178,-101.36119183126883,-101.45945764981586,-101.5577234683629,-101.65598928690993,-101.75425510545696,-101.85252092400401,-101.95078674255105,-102.04905256109808,-102.14731837964511,-102.24558419819216,-102.3438500167392,-102.44211583528623,-102.54038165383326,-102.6386474723803,-102.73691329092735,-102.83517910947438,-102.93344492802142,-103.03171074656845,-103.12997656511548,-103.22824238366253,-103.32650820220957,-103.4247740207566,-103.52303983930364,-103.62130565785067,-103.71957147639772,-103.81783729494475,-103.91610311349179,-104.01436893203882,-104.11263475058585,-104.2109005691329,-104.30916638767994,-104.40743220622697,-104.505698024774,-104.60396384332105,-104.70222966186809,-104.80049548041512,-104.89876129896216,-104.99702711750919,-105.09529293605624,-105.19355875460327,-105.29182457315031,-105.39009039169734,-105.48835621024438,-105.58662202879142,-105.68488784733846,-105.7831536658855,-105.88141948443253,-105.97968530297956,-106.07795112152661,-106.17621694007364,-106.27448275862068,-106.37274857716771,-106.47101439571475,-106.5692802142618,-106.66754603280883,-106.76581185135586,-106.8640776699029,-106.96234348844995,-107.06060930699698,-107.15887512554401,-107.25714094409105,-107.35540676263808,-107.45367258118513,-107.55193839973217,-107.6502042182792,-107.74847003682623,-107.84673585537327,-107.94500167392032,-108.04326749246735,-108.14153331101438,-108.23979912956142,-108.33806494810845,-108.4363307666555,-108.53459658520254,-108.63286240374957,-108.7311282222966,-108.82939404084364,-108.92765985939069,-109.02592567793772,-109.12419149648476,-109.22245731503179,-109.32072313357884,-109.41898895212587,-109.5172547706729,-109.61552058921994,-109.71378640776697,-109.81205222631402,-109.91031804486106,-110.00858386340809,-110.10684968195513,-110.20511550050216,-110.30338131904921,-110.40164713759624,-110.49991295614328,-110.59817877469031,-110.69644459323735,-110.7947104117844,-110.89297623033143,-110.99124204887846,-111.0895078674255,-111.18777368597253,-111.28603950451958,-111.38430532306661,-111.48257114161365,-111.58083696016068,-111.67910277870773,-111.77736859725476,-111.8756344158018,-111.97390023434883,-112.07216605289587,-112.17043187144291,-112.26869768998995,-112.36696350853698,-112.46522932708402,-112.56349514563105,-112.6617609641781,-112.76002678272513,-112.85829260127217,-112.9565584198192,-113.05482423836624,-113.15309005691329,-113.25135587546032,-113.34962169400735,-113.44788751255439,-113.54615333110142,-113.64441914964847,-113.7426849681955,-113.84095078674254,-113.93921660528957,-114.03748242383661,-114.13574824238366,-114.23401406093069,-114.33227987947772,-114.43054569802476,-114.5288115165718,-114.62707733511884,-114.72534315366588,-114.82360897221291,-114.92187479075994,-115.02014060930699,-115.11840642785403,-115.21667224640106,-115.3149380649481,-115.41320388349513,-115.51146970204218,-115.60973552058921,-115.70800133913625,-115.80626715768328,-115.90453297623031,-116.00279879477736,-116.1010646133244,-116.19933043187143,-116.29759625041847,-116.3958620689655,-116.49412788751255,-116.59239370605958,-116.69065952460662,-116.78892534315365,-116.8871911617007,-116.98545698024773,-117.08372279879477,-117.1819886173418,-117.28025443588884,-117.37852025443588,-117.47678607298292,-117.57505189152995,-117.67331771007699,-117.77158352862402,-117.86984934717107,-117.9681151657181,-118.06638098426514,-118.16464680281217,-118.2629126213592,-118.36117843990625,-118.45944425845329,-118.55771007700032,-118.65597589554736,-118.75424171409439,-118.85250753264144,-118.95077335118847,-119.04903916973551,-119.14730498828254,-119.24557080682959,-119.34383662537662,-119.44210244392366,-119.5403682624707,-119.63863408101773,-119.73689989956478,-119.83516571811181,-119.93343153665884,-120.03169735520588,-120.12996317375291,-120.22822899229996,-120.326494810847,-120.42476062939403,-120.52302644794106,-120.6212922664881,-120.71955808503515,-120.81782390358218,-120.91608972212921,-121.01435554067625,-121.11262135922328,-121.21088717777033,-121.30915299631737,-121.4074188148644,-121.50568463341143,-121.60395045195848,-121.70221627050552,-121.80048208905255,-121.89874790759959,-121.99701372614662,-122.09527954469367,-122.1935453632407,-122.29181118178774,-122.39007700033477,-122.4883428188818,-122.58660863742885,-122.68487445597589,-122.78314027452292,-122.88140609306996,-122.97967191161699,-123.07793773016404,-123.17620354871107,-123.2744693672581,-123.37273518580514,-123.47100100435217,-123.56926682289922,-123.66753264144626,-123.76579845999329,-123.86406427854033,-123.96233009708737,-124.06059591563441,-124.15886173418144,-124.25712755272848,-124.35539337127551,-124.45365918982256,-124.5519250083696,-124.65019082691663,-124.74845664546366,-124.8467224640107,-124.94498828255774,-125.04325410110478,-125.14151991965181,-125.23978573819885,-125.33805155674588,-125.43631737529293,-125.53458319383996,-125.632849012387,-125.73111483093403,-125.82938064948107,-125.92764646802812,-126.02591228657515,-126.12417810512218,-126.22244392366922,-126.32070974221625,-126.4189755607633,-126.51724137931033,-126.61550719785737,-126.7137730164044,-126.81203883495145,-126.91030465349849,-127.00857047204552,-127.10683629059255,-127.20510210913959,-127.30336792768664,-127.40163374623367,-127.4998995647807,-127.59816538332774,-127.69643120187477,-127.79469702042182,-127.89296283896886,-127.99122865751589,-128.08949447606295,-128.18776029460997,-128.28602611315702,-128.38429193170404,-128.4825577502511,-128.58082356879814,-128.67908938734516,-128.7773552058922,-128.87562102443923,-128.97388684298627,-129.07215266153332,-129.17041848008034,-129.2686842986274,-129.3669501171744,-129.46521593572146,-129.5634817542685,-129.66174757281553,-129.76001339136258,-129.8582792099096,-129.95654502845665,-130.0548108470037,-130.1530766655507,-130.25134248409776,-130.3496083026448,-130.44787412119183,-130.54613993973888,-130.6444057582859,-130.74267157683295,-130.84093739538,-130.93920321392702,-131.03746903247406,-131.13573485102108,-131.23400066956813,-131.33226648811518,-131.4305323066622,-131.52879812520925,-131.62706394375627,-131.72532976230332,-131.82359558085037,-131.9218613993974,-132.02012721794443,-132.11839303649145,-132.2166588550385,-132.31492467358555,-132.41319049213257,-132.51145631067962,-132.60972212922664,-132.7079879477737,-132.80625376632074,-132.90451958486776,-133.0027854034148,-133.10105122196182,-133.19931704050887,-133.29758285905592,-133.39584867760294,-133.49411449615,-133.592380314697,-133.69064613324406,-133.7889119517911,-133.88717777033813,-133.98544358888518,-134.0837094074322,-134.18197522597924,-134.2802410445263,-134.3785068630733,-134.47677268162036,-134.57503850016738,-134.67330431871443,-134.77157013726148,-134.8698359558085,-134.96810177435555,-135.0663675929026,-135.1646334114496,-135.26289922999666,-135.36116504854368,-135.45943086709073,-135.55769668563778,-135.6559625041848,-135.75422832273185,-135.85249414127887,-135.95075995982592,-136.04902577837296,-136.14729159691998,-136.24555741546703,-136.34382323401405,-136.4420890525611,-136.54035487110815,-136.63862068965517,-136.73688650820222,-136.83515232674924,-136.9334181452963,-137.03168396384334,-137.12994978239036,-137.2282156009374,-137.32648141948442,-137.42474723803147,-137.52301305657852,-137.62127887512554,-137.7195446936726,-137.8178105122196,-137.91607633076666,-138.0143421493137,-138.11260796786073,-138.21087378640777,-138.3091396049548,-138.40740542350184,-138.5056712420489,-138.6039370605959,-138.70220287914296,-138.80046869768998,-138.89873451623703,-138.99700033478408,-139.0952661533311,-139.19353197187814,-139.29179779042516,-139.3900636089722,-139.48832942751926,-139.58659524606628,-139.68486106461333,-139.78312688316035,-139.8813927017074,-139.97965852025445,-140.07792433880147,-140.17619015734851,-140.27445597589556,-140.37272179444258,-140.47098761298963,-140.56925343153665,-140.6675192500837,-140.76578506863075,-140.86405088717777,-140.96231670572482,-141.06058252427184,-141.15884834281889,-141.25711416136593,-141.35537997991295,-141.45364579846,-141.55191161700702,-141.65017743555407,-141.74844325410112,-141.84670907264814,-141.9449748911952,-142.0432407097422,-142.14150652828926,-142.2397723468363,-142.33803816538332,-142.43630398393037,-142.5345698024774,-142.63283562102444,-142.7311014395715,-142.8293672581185,-142.92763307666556,-143.02589889521258,-143.12416471375963,-143.22243053230667,-143.3206963508537,-143.41896216940074,-143.51722798794776,-143.6154938064948,-143.71375962504186,-143.81202544358888,-143.91029126213593,-144.00855708068295,-144.10682289923,-144.20508871777704,-144.30335453632406,-144.4016203548711,-144.49988617341813,-144.59815199196518,-144.69641781051223,-144.79468362905925,-144.8929494476063,-144.99121526615335,-145.08948108470037,-145.18774690324742,-145.28601272179444,-145.38427854034148,-145.48254435888853,-145.58081017743555,-145.6790759959826,-145.77734181452962,-145.87560763307667,-145.97387345162372,-146.07213927017074,-146.17040508871779,-146.2686709072648,-146.36693672581185,-146.4652025443589,-146.56346836290592,-146.66173418145297,-146.76,-146.85826581854704,-146.9565316370941,-147.0547974556411,-147.15306327418816,-147.25132909273518,-147.34959491128222,-147.44786072982927,-147.5461265483763,-147.64439236692334,-147.74265818547036,-147.8409240040174,-147.93918982256446,-148.03745564111148,-148.13572145965853,-148.23398727820555,-148.3322530967526,-148.43051891529964,-148.52878473384666,-148.6270505523937,-148.72531637094073,-148.82358218948778,-148.92184800803483,-149.02011382658185,-149.1183796451289,-149.21664546367592,-149.31491128222297,-149.41317710077,-149.51144291931703,-149.60970873786408,-149.70797455641113,-149.80624037495815,-149.9045061935052,-150.00277201205222,-150.10103783059927,-150.19930364914632,-150.29756946769334,-150.39583528624038,-150.4941011047874,-150.59236692333445,-150.6906327418815,-150.78889856042852,-150.88716437897557,-150.9854301975226,-151.08369601606964,-151.1819618346167,-151.2802276531637,-151.37849347171075,-151.47675929025777,-151.57502510880482,-151.67329092735187,-151.7715567458989,-151.86982256444594,-151.96808838299296,-152.06635420154,-152.16462002008706,-152.26288583863408,-152.36115165718113,-152.45941747572815,-152.5576832942752,-152.65594911282224,-152.75421493136926,-152.8524807499163,-152.95074656846333,-153.04901238701038,-153.14727820555743,-153.24554402410445,-153.3438098426515,-153.44207566119852,-153.54034147974556,-153.6386072982926,-153.73687311683963,-153.83513893538668,-153.9334047539337,-154.03167057248075,-154.1299363910278,-154.22820220957482,-154.32646802812187,-154.4247338466689,-154.52299966521593,-154.62126548376298,-154.71953130231,-154.81779712085705,-154.9160629394041,-155.01432875795112,-155.11259457649817,-155.2108603950452,-155.30912621359224,-155.40739203213928,-155.5056578506863,-155.60392366923335,-155.70218948778037,-155.80045530632742,-155.89872112487447,-155.9969869434215,-156.09525276196854,-156.19351858051556,-156.2917843990626,-156.39005021760966,-156.48831603615668,-156.58658185470372,-156.68484767325074,-156.7831134917978,-156.88137931034484,-156.97964512889186,-157.0779109474389,-157.17617676598593,-157.27444258453298,-157.37270840308003,-157.47097422162705,-157.5692400401741,-157.6675058587211,-157.76577167726816,-157.8640374958152,-157.96230331436223,-158.06056913290928,-158.1588349514563,-158.25710077000335,-158.3553665885504,-158.45363240709742,-158.55189822564446,-158.65016404419148,-158.74842986273853,-158.84669568128558,-158.9449614998326,-159.04322731837965,-159.14149313692667,-159.23975895547372,-159.33802477402077,-159.4362905925678,-159.53455641111483,-159.63282222966188,-159.7310880482089,-159.82935386675595,-159.92761968530297,-160.02588550385002,-160.12415132239707,-160.2224171409441,-160.32068295949114,-160.41894877803816,-160.5172145965852,-160.61548041513225,-160.71374623367927,-160.81201205222632,-160.91027787077334,-161.0085436893204,-161.10680950786744,-161.20507532641446,-161.3033411449615,-161.40160696350853,-161.49987278205558,-161.59813860060262,-161.69640441914964,-161.7946702376967,-161.8929360562437,-161.99120187479076,-162.0894676933378,-162.18773351188483,-162.28599933043188,-162.3842651489789,-162.48253096752595,-162.580796786073,-162.67906260462001,-162.77732842316706,-162.87559424171408,-162.97386006026113,-163.07212587880818,-163.1703916973552,-163.26865751590225,-163.36692333444927,-163.46518915299632,-163.56345497154336,-163.66172079009038,-163.75998660863743,-163.85825242718445,-163.9565182457315,-164.05478406427855,-164.15304988282557,-164.25131570137262,-164.34958151991964,-164.4478473384667,-164.54611315701374,-164.64437897556076,-164.7426447941078,-164.84091061265485,-164.93917643120187,-165.03744224974892,-165.13570806829594,-165.233973886843,-165.33223970539004,-165.43050552393706,-165.5287713424841,-165.62703716103113,-165.72530297957817,-165.82356879812522,-165.92183461667224,-166.0201004352193,-166.1183662537663,-166.21663207231336,-166.3148978908604,-166.41316370940743,-166.51142952795448,-166.6096953465015,-166.70796116504854,-166.8062269835956,-166.9044928021426,-167.00275862068966,-167.10102443923668,-167.19929025778373,-167.29755607633078,-167.3958218948778,-167.49408771342485,-167.59235353197187,-167.69061935051892,-167.78888516906596,-167.88715098761298,-167.98541680616003,-168.08368262470705,-168.1819484432541,-168.28021426180115,-168.37848008034817,-168.47674589889522,-168.57501171744224,-168.67327753598929,-168.77154335453633,-168.86980917308335,-168.9680749916304,-169.06634081017742,-169.16460662872447,-169.26287244727152,-169.36113826581854,-169.4594040843656,-169.55766990291264,-169.65593572145966,-169.7542015400067,-169.85246735855372,-169.95073317710077,-170.04899899564782,-170.14726481419484,-170.2455306327419,-170.3437964512889,-170.44206226983596,-170.540328088383,-170.63859390693003,-170.73685972547707,-170.8351255440241,-170.93339136257114,-171.0316571811182,-171.1299229996652,-171.22818881821226,-171.32645463675928,-171.42472045530633,-171.52298627385338,-171.6212520924004,-171.71951791094745,-171.81778372949447,-171.9160495480415,-172.01431536658856,-172.11258118513558,-172.21084700368263,-172.30911282222965,-172.4073786407767,-172.50564445932375,-172.60391027787077,-172.70217609641782,-172.80044191496484,-172.89870773351188,-172.99697355205893,-173.09523937060595,-173.193505189153,-173.29177100770002,-173.39003682624707,-173.48830264479412,-173.58656846334114,-173.6848342818882,-173.7831001004352,-173.88136591898225,-173.9796317375293,-174.07789755607632,-174.17616337462337,-174.27442919317042,-174.37269501171744,-174.4709608302645,-174.5692266488115,-174.66749246735856,-174.7657582859056,-174.86402410445262,-174.96228992299967,-175.0605557415467,-175.15882156009374,-175.2570873786408,-175.3553531971878,-175.45361901573486,-175.55188483428188,-175.65015065282893,-175.74841647137598,-175.846682289923,-175.94494810847004,-176.04321392701706,-176.1414797455641,-176.23974556411116,-176.33801138265818,-176.43627720120523,-176.53454301975225,-176.6328088382993,-176.73107465684635,-176.82934047539337,-176.9276062939404,-177.02587211248743,-177.12413793103448,-177.22240374958153,-177.32066956812855,-177.4189353866756,-177.51720120522262,-177.61546702376967,-177.71373284231672,-177.81199866086374,-177.91026447941078,-178.0085302979578,-178.10679611650485,-178.2050619350519,-178.30332775359892,-178.40159357214597,-178.499859390693,-178.59812520924004,-178.6963910277871,-178.7946568463341,-178.89292266488116,-178.99118848342818,-179.08945430197522,-179.18772012052227,-179.2859859390693,-179.38425175761634,-179.4825175761634,-179.5807833947104,-179.67904921325746,-179.77731503180448,-179.87558085035153,-179.97384666889857,-180.0721124874456,-180.17037830599264,-180.26864412453966,-180.3669099430867,-180.46517576163376,-180.56344158018078,-180.66170739872783,-180.75997321727485,-180.8582390358219,-180.95650485436894,-181.05477067291596,-181.153036491463,-181.25130231001003,-181.34956812855708,-181.44783394710413,-181.54609976565115,-181.6443655841982,-181.74263140274522,-181.84089722129227,-181.93916303983931,-182.03742885838633,-182.13569467693338,-182.2339604954804,-182.33222631402745,-182.4304921325745,-182.52875795112152,-182.62702376966857,-182.7252895882156,-182.82355540676264,-182.92182122530969,-183.0200870438567,-183.11835286240375,-183.21661868095077,-183.31488449949782,-183.41315031804487,-183.5114161365919,-183.60968195513894,-183.70794777368596,-183.806213592233,-183.90447941078006,-184.00274522932708,-184.10101104787412,-184.19927686642117,-184.2975426849682,-184.39580850351524,-184.49407432206226,-184.5923401406093,-184.69060595915636,-184.78887177770338,-184.88713759625043,-184.98540341479745,-185.0836692333445,-185.18193505189154,-185.28020087043856,-185.3784666889856,-185.47673250753263,-185.57499832607968,-185.67326414462673,-185.77152996317375,-185.8697957817208,-185.96806160026782,-186.06632741881486,-186.1645932373619,-186.26285905590893,-186.36112487445598,-186.459390693003,-186.55765651155005,-186.6559223300971,-186.75418814864412,-186.85245396719117,-186.9507197857382,-187.04898560428524,-187.14725142283228,-187.2455172413793,-187.34378305992635,-187.44204887847337,-187.54031469702042,-187.63858051556747,-187.7368463341145,-187.83511215266154,-187.93337797120856,-188.0316437897556,-188.12990960830265,-188.22817542684967,-188.32644124539672,-188.42470706394374,-188.5229728824908,-188.62123870103784,-188.71950451958486,-188.8177703381319,-188.91603615667893,-189.01430197522598,-189.11256779377302,-189.21083361232004,-189.3090994308671,-189.40736524941414,-189.50563106796116,-189.6038968865082,-189.70216270505523,-189.80042852360228,-189.89869434214933,-189.99696016069635,-190.0952259792434,-190.19349179779041,-190.29175761633746,-190.3900234348845,-190.48828925343153,-190.58655507197858,-190.6848208905256,-190.78308670907265,-190.8813525276197,-190.97961834616672,-191.07788416471377,-191.17614998326079,-191.27441580180783,-191.37268162035488,-191.4709474389019,-191.56921325744895,-191.66747907599597,-191.76574489454302,-191.86401071309007,-191.9622765316371,-192.06054235018414,-192.15880816873116,-192.2570739872782,-192.35533980582525,-192.45360562437227,-192.55187144291932,-192.65013726146634,-192.7484030800134,-192.84666889856044,-192.94493471710746,-193.0432005356545,-193.14146635420153,-193.23973217274857,-193.33799799129562,-193.43626380984264,-193.5345296283897,-193.6327954469367,-193.73106126548376,-193.8293270840308,-193.92759290257783,-194.02585872112488,-194.12412453967193,-194.22239035821895,-194.320656176766,-194.418921995313,-194.51718781386006,-194.6154536324071,-194.71371945095413,-194.81198526950118,-194.9102510880482,-195.00851690659525,-195.1067827251423,-195.20504854368932,-195.30331436223636,-195.40158018078338,-195.49984599933043,-195.59811181787748,-195.6963776364245,-195.79464345497155,-195.89290927351857,-195.99117509206562,-196.08944091061267,-196.1877067291597,-196.28597254770673,-196.38423836625375,-196.4825041848008,-196.58077000334785,-196.67903582189487,-196.77730164044192,-196.87556745898894,-196.973833277536,-197.07209909608304,-197.17036491463006,-197.2686307331771,-197.36689655172412,-197.46516237027117,-197.56342818881822,-197.66169400736524,-197.7599598259123,-197.8582256444593,-197.95649146300636,-198.0547572815534,-198.15302310010043,-198.25128891864748,-198.3495547371945,-198.44782055574154,-198.5460863742886,-198.6443521928356,-198.74261801138266,-198.8408838299297,-198.93914964847673,-199.03741546702378,-199.1356812855708,-199.23394710411785,-199.3322129226649,-199.4304787412119,-199.52874455975896,-199.62701037830598,-199.72527619685303,-199.82354201540008,-199.9218078339471,-200.02007365249415,-200.11833947104117,-200.21660528958822,-200.31487110813526,-200.41313692668228,-200.51140274522933,-200.60966856377635,-200.7079343823234,-200.80620020087045,-200.90446601941747,-201.00273183796452,-201.10099765651154,-201.1992634750586,-201.29752929360563,-201.39579511215265,-201.4940609306997,-201.59232674924672,-201.69059256779377,-201.78885838634082,-201.88712420488784,-201.9853900234349,-202.0836558419819,-202.18192166052896,-202.280187479076,-202.37845329762303,-202.47671911617007,-202.5749849347171,-202.67325075326414,-202.7715165718112,-202.8697823903582,-202.96804820890526,-203.06631402745228,-203.16457984599933,-203.26284566454638,-203.3611114830934,-203.45937730164044,-203.55764312018746,-203.6559089387345,-203.75417475728156,-203.85244057582858,-203.95070639437563,-204.04897221292268,-204.1472380314697,-204.24550385001675,-204.34376966856377,-204.44203548711081,-204.54030130565786,-204.63856712420488,-204.73683294275193,-204.83509876129895,-204.933364579846,-205.03163039839305,-205.12989621694007,-205.22816203548712,-205.32642785403414,-205.42469367258118,-205.52295949112823,-205.62122530967525,-205.7194911282223,-205.81775694676932,-205.91602276531637,-206.01428858386342,-206.11255440241044,-206.2108202209575,-206.3090860395045,-206.40735185805156,-206.5056176765986,-206.60388349514562,-206.70214931369267,-206.8004151322397,-206.89868095078674,-206.9969467693338,-207.0952125878808,-207.19347840642786,-207.29174422497488,-207.39001004352193,-207.48827586206897,-207.586541680616,-207.68480749916304,-207.78307331771006,-207.8813391362571,-207.97960495480416,-208.07787077335118,-208.17613659189823,-208.27440241044525,-208.3726682289923,-208.47093404753934,-208.56919986608636,-208.6674656846334,-208.76573150318046,-208.86399732172748,-208.96226314027453,-209.06052895882155,-209.1587947773686,-209.25706059591565,-209.35532641446267,-209.45359223300972,-209.55185805155674,-209.65012387010378,-209.74838968865083,-209.84665550719785,-209.9449213257449,-210.04318714429192,-210.14145296283897,-210.23971878138602,-210.33798459993304,-210.43625041848009,-210.5345162370271,-210.63278205557415,-210.7310478741212,-210.82931369266822,-210.92757951121527,-211.0258453297623,-211.12411114830934,-211.2223769668564,-211.3206427854034,-211.41890860395046,-211.51717442249748,-211.61544024104452,-211.71370605959157,-211.8119718781386,-211.91023769668564,-212.00850351523266,-212.1067693337797,-212.20503515232676,-212.30330097087378,-212.40156678942083,-212.49983260796785,-212.5980984265149,-212.69636424506194,-212.79463006360896,-212.892895882156,-212.99116170070303,-213.08942751925008,-213.18769333779713,-213.28595915634415,-213.3842249748912,-213.48249079343825,-213.58075661198527,-213.6790224305323,-213.77728824907933,-213.87555406762638,-213.97381988617343,-214.07208570472045,-214.1703515232675,-214.26861734181452,-214.36688316036157,-214.46514897890862,-214.56341479745564,-214.66168061600268,-214.7599464345497,-214.85821225309675,-214.9564780716438,-215.05474389019082,-215.15300970873787,-215.2512755272849,-215.34954134583194,-215.447807164379,-215.546072982926,-215.64433880147305,-215.74260462002007,-215.84087043856712,-215.93913625711417,-216.0374020756612,-216.13566789420824,-216.23393371275526,-216.3321995313023,-216.43046534984936,-216.52873116839638,-216.62699698694342,-216.72526280549044,-216.8235286240375,-216.92179444258454,-217.02006026113156,-217.1183260796786,-217.21659189822563,-217.31485771677268,-217.41312353531973,-217.51138935386675,-217.6096551724138,-217.70792099096082,-217.80618680950786,-217.9044526280549,-218.00271844660193,-218.10098426514898,-218.199250083696,-218.29751590224305,-218.3957817207901,-218.49404753933712,-218.59231335788417,-218.6905791764312,-218.78884499497823,-218.88711081352528,-218.9853766320723,-219.08364245061935,-219.1819082691664,-219.28017408771342,-219.37843990626047,-219.4767057248075,-219.57497154335454,-219.67323736190158,-219.7715031804486,-219.86976899899565,-219.96803481754267,-220.06630063608972,-220.16456645463677,-220.2628322731838,-220.36109809173084,-220.45936391027786,-220.5576297288249,-220.65589554737195,-220.75416136591897,-220.85242718446602,-220.95069300301304,-221.0489588215601,-221.14722464010714,-221.24549045865416,-221.3437562772012,-221.44202209574823,-221.54028791429528,-221.63855373284233,-221.73681955138935,-221.8350853699364,-221.9333511884834,-222.03161700703046,-222.1298828255775,-222.22814864412453,-222.32641446267158,-222.4246802812186,-222.52294609976565,-222.6212119183127,-222.71947773685972,-222.81774355540676,-222.91600937395378,-223.01427519250083,-223.11254101104788,-223.2108068295949,-223.30907264814195,-223.407338466689,-223.50560428523602,-223.60387010378307,-223.7021359223301,-223.80040174087713,-223.89866755942418,-223.9969333779712,-224.09519919651825,-224.19346501506527,-224.29173083361232,-224.38999665215937,-224.4882624707064,-224.58652828925344,-224.68479410780046,-224.7830599263475,-224.88132574489455,-224.97959156344157,-225.07785738198862,-225.17612320053564,-225.2743890190827,-225.37265483762974,-225.47092065617676,-225.5691864747238,-225.66745229327083,-225.76571811181788,-225.86398393036492,-225.96224974891194,-226.060515567459,-226.158781386006,-226.25704720455306,-226.3553130231001,-226.45357884164713,-226.55184466019418,-226.6501104787412,-226.74837629728825,-226.8466421158353,-226.94490793438231,-227.04317375292936,-227.14143957147638,-227.23970539002343,-227.33797120857048,-227.4362370271175,-227.53450284566455,-227.63276866421157,-227.73103448275862,-227.82930030130566,-227.92756611985268,-228.02583193839973,-228.12409775694675,-228.2223635754938,-228.32062939404085,-228.41889521258787,-228.51716103113492,-228.61542684968197,-228.713692668229,-228.81195848677604,-228.91022430532306,-229.0084901238701,-229.10675594241715,-229.20502176096417,-229.30328757951122,-229.40155339805824,-229.4998192166053,-229.59808503515234,-229.69635085369936,-229.7946166722464,-229.89288249079343,-229.99114830934047,-230.08941412788752,-230.18767994643454,-230.2859457649816,-230.3842115835286,-230.48247740207566,-230.5807432206227,-230.67900903916973,-230.77727485771678,-230.8755406762638,-230.97380649481084,-231.0720723133579,-231.1703381319049,-231.26860395045196,-231.36686976899898,-231.46513558754603,-231.56340140609308,-231.6616672246401,-231.75993304318715,-231.85819886173417,-231.95646468028121,-232.05473049882826,-232.15299631737528,-232.25126213592233,-232.34952795446935,-232.4477937730164,-232.54605959156345,-232.64432541011047,-232.74259122865752,-232.84085704720454,-232.93912286575159,-233.03738868429863,-233.13565450284565,-233.2339203213927,-233.33218613993975,-233.43045195848677,-233.52871777703382,-233.62698359558084,-233.7252494141279,-233.82351523267494,-233.92178105122196,-234.020046869769,-234.11831268831602,-234.21657850686307,-234.31484432541012,-234.41311014395714,-234.5113759625042,-234.6096417810512,-234.70790759959826,-234.8061734181453,-234.90443923669233,-235.00270505523937,-235.1009708737864,-235.19923669233344,-235.2975025108805,-235.3957683294275,-235.49403414797456,-235.59229996652158,-235.69056578506863,-235.78883160361568,-235.8870974221627,-235.98536324070975,-236.08362905925677,-236.1818948778038,-236.28016069635086,-236.37842651489788,-236.47669233344493,-236.57495815199195,-236.673223970539,-236.77148978908605,-236.86975560763307,-236.96802142618012,-237.06628724472714,-237.16455306327418,-237.26281888182123,-237.36108470036825,-237.4593505189153,-237.55761633746232,-237.65588215600937,-237.75414797455642,-237.85241379310344,-237.9506796116505,-238.04894543019753,-238.14721124874455,-238.2454770672916,-238.34374288583862,-238.44200870438567,-238.54027452293272,-238.63854034147974,-238.7368061600268,-238.8350719785738,-238.93333779712086,-239.0316036156679,-239.12986943421492,-239.22813525276197,-239.326401071309,-239.42466688985604,-239.5229327084031,-239.6211985269501,-239.71946434549716,-239.81773016404418,-239.91599598259123,-240.01426180113828,-240.1125276196853,-240.21079343823234,-240.30905925677936,-240.4073250753264,-240.50559089387346,-240.60385671242048,-240.70212253096753,-240.80038834951455,-240.8986541680616,-240.99691998660865,-241.09518580515567,-241.1934516237027,-241.29171744224973,-241.38998326079678,-241.48824907934383,-241.58651489789085,-241.6847807164379,-241.78304653498492,-241.88131235353197,-241.97957817207902,-242.07784399062604,-242.17610980917308,-242.2743756277201,-242.37264144626715,-242.4709072648142,-242.56917308336122,-242.66743890190827,-242.7657047204553,-242.86397053900234,-242.9622363575494,-243.0605021760964,-243.15876799464345,-243.2570338131905,-243.35529963173752,-243.45356545028457,-243.5518312688316,-243.65009708737864,-243.7483629059257,-243.8466287244727,-243.94489454301976,-244.04316036156678,-244.14142618011383,-244.23969199866087,-244.3379578172079,-244.43622363575494,-244.53448945430196,-244.632755272849,-244.73102109139606,-244.82928690994308,-244.92755272849013,-245.02581854703715,-245.1240843655842,-245.22235018413124,-245.32061600267826,-245.4188818212253,-245.51714763977233,-245.61541345831938,-245.71367927686643,-245.81194509541345,-245.9102109139605,-246.00847673250752,-246.10674255105457,-246.20500836960161,-246.30327418814863,-246.40154000669568,-246.4998058252427,-246.59807164378975,-246.6963374623368,-246.79460328088382,-246.89286909943087,-246.9911349179779,-247.08940073652494,-247.18766655507198,-247.285932373619,-247.38419819216605,-247.48246401071307,-247.58072982926012,-247.67899564780717,-247.7772614663542,-247.87552728490124,-247.9737931034483,-248.0720589219953,-248.17032474054236,-248.26859055908938,-248.36685637763642,-248.46512219618347,-248.5633880147305,-248.66165383327754,-248.75991965182456,-248.8581854703716,-248.95645128891866,-249.05471710746568,-249.15298292601273,-249.25124874455975,-249.3495145631068,-249.44778038165384,-249.54604620020086,-249.6443120187479,-249.74257783729493,-249.84084365584198,-249.93910947438903,-250.03737529293605,-250.1356411114831,-250.23390693003012,-250.33217274857716,-250.4304385671242,-250.52870438567123,-250.62697020421828,-250.7252360227653,-250.82350184131235,-250.9217676598594,-251.02003347840642,-251.11829929695347,-251.2165651155005,-251.31483093404754,-251.41309675259458,-251.5113625711416,-251.60962838968865,-251.70789420823567,-251.80616002678272,-251.90442584532977,-252.0026916638768,-252.10095748242384,-252.19922330097086,-252.2974891195179,-252.39575493806495,-252.49402075661197,-252.59228657515902,-252.69055239370604,-252.7888182122531,-252.88708403080014,-252.98534984934716,-253.0836156678942,-253.18188148644126,-253.28014730498828,-253.37841312353532,-253.47667894208234,-253.5749447606294,-253.67321057917644,-253.77147639772346,-253.8697422162705,-253.96800803481753,-254.06627385336458,-254.16453967191163,-254.26280549045865,-254.3610713090057,-254.45933712755271,-254.55760294609976,-254.6558687646468,-254.75413458319383,-254.85240040174088,-254.9506662202879,-255.04893203883495,-255.147197857382,-255.24546367592902,-255.34372949447607,-255.44199531302309,-255.54026113157013,-255.63852695011718,-255.7367927686642,-255.83505858721125,-255.93332440575827,-256.0315902243053,-256.12985604285234,-256.2281218613994,-256.32638767994644,-256.42465349849346,-256.52291931704053,-256.62118513558755,-256.7194509541346,-256.8177167726816,-256.91598259122867,-257.0142484097757,-257.1125142283227,-257.2107800468698,-257.3090458654168,-257.4073116839638,-257.5055775025109,-257.6038433210579,-257.70210913960494,-257.80037495815196,-257.89864077669904,-257.99690659524606,-258.0951724137931,-258.19343823234016,-258.2917040508872,-258.3899698694342,-258.4882356879813,-258.5865015065283,-258.6847673250753,-258.78303314362233,-258.8812989621694,-258.97956478071643,-259.07783059926345,-259.1760964178105,-259.27436223635755,-259.37262805490457,-259.47089387345164,-259.56915969199866,-259.6674255105457,-259.7656913290927,-259.8639571476398,-259.9622229661868,-260.0604887847338,-260.1587546032809,-260.2570204218279,-260.35528624037494,-260.453552058922,-260.55181787746903,-260.65008369601605,-260.74834951456313,-260.84661533311015,-260.94488115165717,-261.0431469702042,-261.14141278875127,-261.2396786072983,-261.3379444258453,-261.4362102443924,-261.5344760629394,-261.6327418814864,-261.7310077000335,-261.8292735185805,-261.92753933712754,-262.02580515567456,-262.12407097422164,-262.22233679276866,-262.3206026113157,-262.41886842986275,-262.5171342484098,-262.6154000669568,-262.7136658855039,-262.8119317040509,-262.9101975225979,-263.00846334114493,-263.106729159692,-263.20499497823903,-263.30326079678605,-263.4015266153331,-263.49979243388015,-263.59805825242717,-263.69632407097424,-263.79458988952126,-263.8928557080683,-263.9911215266153,-264.0893873451624,-264.1876531637094,-264.2859189822564,-264.3841848008035,-264.4824506193505,-264.58071643789754,-264.6789822564446,-264.77724807499163,-264.87551389353865,-264.9737797120857,-265.07204553063275,-265.17031134917977,-265.2685771677268,-265.36684298627387,-265.4651088048209,-265.5633746233679,-265.661640441915,-265.759906260462,-265.858172079009,-265.9564378975561,-266.0547037161031,-266.15296953465014,-266.25123535319716,-266.34950117174424,-266.44776699029126,-266.5460328088383,-266.64429862738535,-266.7425644459324,-266.8408302644794,-266.93909608302647,-267.0373619015735,-267.1356277201205,-267.23389353866753,-267.3321593572146,-267.4304251757616,-267.52869099430865,-267.6269568128557,-267.72522263140274,-267.82348844994976,-267.92175426849684,-268.02002008704386,-268.1182859055909,-268.2165517241379,-268.314817542685,-268.413083361232,-268.511349179779,-268.6096149983261,-268.7078808168731,-268.80614663542013,-268.9044124539672,-269.00267827251423,-269.10094409106125,-269.19920990960827,-269.29747572815535,-269.39574154670237,-269.4940073652494,-269.59227318379646,-269.6905390023435,-269.7888048208905,-269.8870706394376,-269.9853364579846,-270.0836022765316,-270.1818680950787,-270.2801339136257,-270.37839973217274,-270.47666555071976,-270.57493136926684,-270.67319718781386,-270.7714630063609,-270.86972882490795,-270.967994643455,-271.066260462002,-271.16452628054907,-271.2627920990961,-271.3610579176431,-271.45932373619013,-271.5575895547372,-271.6558553732842,-271.75412119183125,-271.8523870103783,-271.95065282892534,-272.04891864747236,-272.14718446601944,-272.24545028456646,-272.3437161031135,-272.4419819216605,-272.5402477402076,-272.6385135587546,-272.7367793773016,-272.8350451958487,-272.9333110143957,-273.03157683294273,-273.1298426514898,-273.22810847003683,-273.32637428858385,-273.42464010713087,-273.52290592567795,-273.62117174422497,-273.719437562772,-273.81770338131906,-273.9159691998661,-274.0142350184131,-274.1125008369602,-274.2107666555072,-274.3090324740542,-274.40729829260124,-274.5055641111483,-274.60382992969534,-274.70209574824236,-274.80036156678943,-274.89862738533645,-274.9968932038835,-275.09515902243055,-275.19342484097757,-275.2916906595246,-275.38995647807167,-275.4882222966187,-275.5864881151657,-275.6847539337127,-275.7830197522598,-275.8812855708068,-275.97955138935384,-276.0778172079009,-276.17608302644794,-276.27434884499496,-276.37261466354204,-276.47088048208906,-276.5691463006361,-276.6674121191831,-276.7656779377302,-276.8639437562772,-276.9622095748242,-277.0604753933713,-277.1587412119183,-277.25700703046533,-277.3552728490124,-277.4535386675594,-277.55180448610645,-277.65007030465347,-277.74833612320054,-277.84660194174756,-277.9448677602946,-278.04313357884166,-278.1413993973887,-278.2396652159357,-278.3379310344828,-278.4361968530298,-278.5344626715768,-278.63272849012384,-278.7309943086709,-278.82926012721794,-278.92752594576496,-279.02579176431203,-279.12405758285905,-279.2223234014061,-279.32058921995315,-279.41885503850017,-279.5171208570472,-279.6153866755942,-279.7136524941413,-279.8119183126883,-279.9101841312353,-280.0084499497824,-280.1067157683294,-280.20498158687644,-280.3032474054235,-280.40151322397054,-280.49977904251756,-280.59804486106464,-280.69631067961166,-280.7945764981587,-280.8928423167057,-280.9911081352528,-281.0893739537998,-281.1876397723468,-281.2859055908939,-281.3841714094409,-281.48243722798793,-281.580703046535,-281.678968865082,-281.77723468362905,-281.87550050217607,-281.97376632072314,-282.07203213927016,-282.1702979578172,-282.26856377636426,-282.3668295949113,-282.4650954134583,-282.5633612320054,-282.6616270505524,-282.7598928690994,-282.85815868764644,-282.9564245061935,-283.05469032474053,-283.15295614328755,-283.25122196183463,-283.34948778038165,-283.44775359892867,-283.54601941747575,-283.64428523602277,-283.7425510545698,-283.8408168731168,-283.9390826916639,-284.0373485102109,-284.1356143287579,-284.233880147305,-284.332145965852,-284.43041178439904,-284.5286776029461,-284.62694342149314,-284.72520924004016,-284.82347505858723,-284.92174087713425,-285.0200066956813,-285.1182725142283,-285.2165383327754,-285.3148041513224,-285.4130699698694,-285.5113357884165,-285.6096016069635,-285.7078674255105,-285.8061332440576,-285.9043990626046,-286.00266488115165,-286.10093069969867,-286.19919651824574,-286.29746233679276,-286.3957281553398,-286.49399397388686,-286.5922597924339,-286.6905256109809,-286.788791429528,-286.887057248075,-286.985323066622,-287.08358888516904,-287.1818547037161,-287.28012052226313,-287.37838634081015,-287.47665215935723,-287.57491797790425,-287.67318379645127,-287.77144961499835,-287.86971543354537,-287.9679812520924,-288.0662470706394,-288.1645128891865,-288.2627787077335,-288.3610445262805,-288.4593103448276,-288.5575761633746,-288.65584198192164,-288.7541078004687,-288.85237361901574,-288.95063943756276,-289.0489052561098,-289.14717107465685,-289.2454368932039,-289.3437027117509,-289.44196853029797,-289.540234348845,-289.638500167392,-289.7367659859391,-289.8350318044861,-289.9332976230331,-290.0315634415802,-290.1298292601272,-290.22809507867424,-290.32636089722126,-290.42462671576834,-290.52289253431536,-290.6211583528624,-290.71942417140946,-290.8176899899565,-290.9159558085035,-291.0142216270506,-291.1124874455976,-291.2107532641446,-291.30901908269163,-291.4072849012387,-291.50555071978573,-291.60381653833275,-291.7020823568798,-291.80034817542685,-291.89861399397387,-291.99687981252094,-292.09514563106796,-292.193411449615,-292.291677268162,-292.3899430867091,-292.4882089052561,-292.5864747238031,-292.6847405423502,-292.7830063608972,-292.88127217944424,-292.9795379979913,-293.07780381653834,-293.17606963508536,-293.2743354536324,-293.37260127217945,-293.4708670907265)
counts=c(0.0, 0.0,0.0,0.0,0.0,0.0,0.0,0.0,0.0,0.0,0.0,0.0,0.0,0.0,0.0,0.0,0.0,0.0,0.0,0.0,0.0,0.0,0.0,0.0,0.0,0.0,0.0,0.0,0.0,0.0,0.0,0.0,0.0,0.0,0.0,0.0,0.0,0.0,0.0,0.0,0.0,0.0,0.0,0.0,0.0,0.0,0.0,0.0,0.0,0.0,0.0,0.0,0.0,0.0,0.0,0.0,0.0,0.0,0.0,0.0,0.0,0.0,0.0,0.0,0.0,0.0,0.0,0.0,0.0,0.0,0.0,0.0,0.0,0.0,0.0,0.0,0.0,0.0,0.0,0.0,0.0,0.0,0.0,0.0,0.0,0.0,0.0,0.0,0.0,0.0,0.0,0.0,0.0,0.0,0.0,0.0,0.0,0.0,0.0,0.0,0.0,0.0,0.0,0.0,0.0,0.0,0.0,0.0,0.0,0.0,0.0,0.0,0.0,0.0,0.0,0.0,0.0,0.0,0.0,0.0,0.0,0.0,0.0,0.0,0.0,0.0,0.0,0.0,0.0,0.0,0.0,0.0,0.0,0.0,0.0,0.0,0.0,0.0,0.0,0.0,0.0,0.0,0.0,0.0,0.0,0.0,0.0,0.0,0.0,0.0,0.0,0.0,0.0,0.0,0.0,0.0,0.0,0.0,0.0,0.0,0.0,0.0,0.0,0.0,0.0,0.0,0.0,0.0,0.0,0.0,0.0,0.0,0.0,0.0,0.0,0.0,0.0,0.0,0.0,0.0,0.0,0.0,0.0,0.0,0.0,0.0,0.0,0.0,0.0,0.0,0.0,0.0,0.0,0.0,0.0,0.0,0.0,0.0,0.0,0.0,0.0,0.0,0.0,0.0,0.0,0.0,0.0,0.0,0.0,0.0,0.0,0.0,0.0,0.0,0.0,0.0,0.0,0.0,0.0,0.0,0.0,0.0,0.0,0.0,0.0,0.0,0.0,0.0,0.0,0.0,0.0,0.0,0.0,0.0,0.0,0.0,0.0,0.0,0.0,0.0,0.0,0.0,0.0,0.0,0.0,0.0,0.0,0.0,0.0,0.0,0.0,0.0,0.0,0.0,0.0,0.0,0.0,0.0,0.0,0.0,0.0,0.0,0.0,0.0,0.0,0.0,0.0,0.0,0.0,0.0,0.0,0.0,0.0,0.0,0.0,0.0,0.0,0.0,0.0,0.0,0.0,0.0,0.0,0.0,0.0,0.0,0.0,0.0,0.0,0.0,0.0,0.0,0.0,0.0,0.0,0.0,0.0,0.0,0.0,0.0,0.0,0.0,0.0,0.0,0.0,0.0,0.0,0.0,0.0,0.0,0.0,0.0,0.0,0.0,0.0,0.0,0.0,0.0,0.0,0.0,0.0,0.0,0.0,0.0,0.0,0.0,0.0,0.0,0.0,0.0,0.0,0.0,0.0,0.0,0.0,0.0,0.0,0.0,0.0,0.0,0.0,0.0,0.0,0.0,0.0,0.0,0.0,0.0,0.0,0.0,0.0,0.0,0.0,0.0,0.0,0.0,0.0,0.0,0.0,0.0,0.0,0.0,0.0,0.0,0.0,0.0,0.0,0.0,0.0,0.0,0.0,0.0,0.0,0.0,0.0,0.0,0.0,0.0,0.0,0.0,0.0,0.0,0.0,0.0,0.0,0.0,0.0,0.0,0.0,0.0,0.0,0.0,0.0,0.0,0.0,0.0,0.0,0.0,0.0,0.0,0.0,0.0,0.0,0.0,0.0,0.0,0.0,0.0,0.0,0.0,0.0,0.0,0.0,0.0,0.0,0.0,0.0,0.0,0.0,0.0,0.0,0.0,0.0,0.0,0.0,0.0,0.0,0.0,0.0,0.0,0.0,0.0,0.0,0.0,0.0,0.0,0.0,0.0,0.0,0.0,0.0,0.0,0.0,0.0,0.0,0.0,0.0,0.0,0.0,0.0,0.0,0.0,0.0,0.0,0.0,0.0,0.0,0.0,0.0,0.0,0.0,0.0,0.0,0.0,0.0,0.0,0.0,0.0,0.0,0.0,0.0,0.0,0.0,0.0,0.0,0.0,0.0,0.0,0.0,0.0,0.0,0.0,0.0,0.0,0.0,0.0,0.0,0.0,0.0,0.0,0.0,0.0,0.0,0.0,0.0,0.0,0.0,0.0,0.0,0.0,0.0,0.0,0.0,0.0,0.0,0.0,0.0,0.0,0.0,0.0,0.0,0.0,0.0,0.0,0.0,0.0,0.0,0.0,0.0,0.0,0.0,0.0,0.0,0.0,0.0,0.0,0.0,0.0,0.0,0.0,0.0,0.0,0.0,0.0,0.0,0.0,0.0,0.0,0.0,0.0,0.0,0.0,0.0,0.0,0.0,0.0,0.0,0.0,0.0,0.0,0.0,0.0,0.0,0.0,0.0,0.0,0.0,0.0,0.0,0.0,0.0,0.0,0.0,0.0,0.0,0.0,0.0,0.0,0.0,0.0,0.0,0.0,0.0,0.0,0.0,0.0,0.0,0.0,0.0,0.0,0.0,0.0,0.0,0.0,0.0,0.0,0.0,0.0,0.0,0.0,0.0,0.0,0.0,0.0,0.0,0.0,0.0,0.0,0.0,0.0,0.0,0.0,0.0,0.0,0.0,0.0,0.0,0.0,0.0,0.0,0.0,0.0,0.0,0.0,0.0,0.0,0.0,0.0,0.0,0.0,0.0,0.0,0.0,0.0,0.0,0.0,0.0,0.0,0.0,0.0,0.0,0.0,0.0,0.0,0.0,0.0,0.0,0.0,0.0,0.0,0.0,0.0,0.0,0.0,0.0,0.0,0.0,0.0,0.0,0.0,0.0,0.0,0.0,0.0,0.0,0.0,0.0,0.0,0.0,0.0,0.0,0.0,0.0,0.0,0.0,0.0,0.0,0.0,0.0,0.0,0.0,0.0,0.0,0.0,0.0,0.0,0.0,0.0,0.0,0.0,0.0,0.0,0.0,0.0,0.0,0.0,0.0,0.0,0.0,0.0,0.0,0.0,0.0,0.0,0.0,0.0,0.0,0.0,0.0,0.0,0.0,0.0,0.0,0.0,0.0,0.0,0.0,0.0,0.0,0.0,0.0,0.0,0.0,0.0,0.0,0.0,0.0,0.0,0.0,0.0,0.0,0.0,0.0,0.0,0.0,0.0,0.0,0.0,0.0,0.0,0.0,0.0,0.0,0.0,0.0,0.0,0.0,0.0,0.0,0.0,0.0,0.0,0.0,0.0,0.0,0.0,0.0,0.0,0.0,0.0,0.0,0.0,0.0,0.0,0.0,0.0,0.0,0.0,0.0,0.0,0.0,0.0,0.0,0.0,0.0,0.0,0.0,0.0,0.0,0.0,0.0,0.0,0.0,0.0,0.0,0.0,0.0,0.0,0.0,0.0,0.0,0.0,0.0,0.0,0.0,0.0,0.0,0.0,0.0,0.0,0.0,0.0,0.0,0.0,0.0,0.0,0.0,0.0,0.0,0.0,0.0,0.0,0.0,0.0,0.0,0.0,0.0,0.0,0.0,0.0,0.0,0.0,0.0,0.0,0.0,0.0,0.0,0.0,0.0,0.0,0.0,0.0,0.0,0.0,0.0,0.0,0.0,0.0,0.0,0.0,0.0,0.0,0.0,0.0,0.0,0.0,0.0,0.0,0.0,0.0,0.0,0.0,0.0,0.0,0.0,0.0,0.0,0.0,0.0,0.0,0.0,0.0,0.0,0.0,0.0,0.0,0.0,0.0,0.0,0.0,0.0,0.0,0.0,0.0,0.0,0.0,0.0,0.0,0.0,0.0,0.0,0.0,0.0,0.0,0.0,0.0,0.0,0.0,0.0,0.0,0.0,0.0,0.0,0.0,0.0,0.0,0.0,0.0,0.0,0.0,0.0,0.0,0.0,0.0,0.0,0.0,0.0,0.0,0.0,0.0,0.0,0.0,0.0,0.0,0.0,0.0,0.0,0.0,0.0,0.0,0.0,0.0,0.0,0.0,0.0,0.0,0.0,0.0,0.0,0.0,0.0,0.0,0.0,0.0,0.0,0.0,0.0,0.0,0.0,0.0,0.0,0.0,0.0,0.0,0.0,0.0,0.0,0.0,0.0,0.0,0.0,0.0,0.0,0.0,0.0,0.0,0.0,0.0,0.0,0.0,0.0,0.0,0.0,0.0,0.0,0.0,0.0,0.0,0.0,0.0,0.0,0.0,0.0,0.0,0.0,0.0,0.0,0.0,0.0,0.0,0.0,0.0,0.0,0.0,0.0,0.0,0.0,0.0,0.0,0.0,0.0,0.0,0.0,0.0,0.0,0.0,0.0,0.0,0.0,0.0,0.0,0.0,0.0,0.0,0.0,0.0,0.0,0.0,0.0,0.0,0.0,0.0,0.0,0.0,0.0,0.0,0.0,0.0,0.0,0.0,0.0,0.0,0.0,0.0,0.0,0.0,0.0,0.0,0.0,0.0,0.0,0.0,0.0,0.0,0.0,0.0,0.0,0.0,0.0,0.0,0.0,0.0,0.0,0.0,0.0,0.0,0.0,0.0,0.0,0.0,0.0,0.0,0.0,0.0,0.0,0.0,0.0,0.0,0.0,0.0,0.0,0.0,0.0,0.0,0.0,0.0,0.0,0.0,0.0,0.0,0.0,0.0,0.0,0.0,0.0,0.0,0.0,0.0,0.0,0.0,0.0,0.0,0.0,0.0,0.0,0.0,0.0,0.0,0.0,0.0,0.0,0.0,0.0,0.0,0.0,0.0,0.0,0.0,0.0,0.0,0.0,0.0,0.0,0.0,0.0,0.0,0.0,0.0,0.0,0.0,0.0,0.0,0.0,0.0,0.0,0.0,0.0,0.0,0.0,0.0,0.0,0.0,0.0,0.0,0.0,0.0,0.0,0.0,0.0,0.0,0.0,0.0,0.0,0.0,0.0,0.0,0.0,0.0,0.0,0.0,0.0,0.0,0.0,0.0,0.0,0.0,0.0,0.0,0.0,0.0,0.0,0.0,0.0,0.0,0.0,0.0,0.0,0.0,0.0,0.0,0.0,0.0,0.0,0.0,0.0,0.0,0.0,0.0,0.0,0.0,0.0,0.0,0.0,0.0,0.0,0.0,0.0,0.0,0.0,0.0,0.0,0.0,0.0,0.0,0.0,0.0,0.0,0.0,0.0,0.0,0.0,0.0,0.0,0.0,0.0,0.0,0.0,0.0,0.0,0.0,0.0,0.0,0.0,0.0,0.0,0.0,0.0,0.0,0.0,0.0,0.0,0.0,0.0,0.0,0.0,0.0,0.0,0.0,0.0,0.0,0.0,0.0,0.0,0.0,0.0,0.0,0.0,0.0,0.0,0.0,0.0,0.0,0.0,0.0,0.0,0.0,0.0,0.0,0.0,0.0,0.0,0.0,0.0,0.0,0.0,0.0,0.0,0.0,0.0,0.0,0.0,0.0,0.0,0.0,0.0,0.0,0.0,0.0,0.0,0.0,0.0,0.0,0.0,0.0,0.0,0.0,0.0,0.0,0.0,0.0,0.0,0.0,0.0,0.0,0.0,0.0,0.0,0.0,0.0,0.0,0.0,0.0,0.0,0.0,0.0,0.0,0.0,0.0,0.0,0.0,0.0,0.0,0.0,0.0,0.0,0.0,0.0,0.0,0.0,0.0,0.0,0.0,0.0,0.0,0.0,0.0,0.0,0.0,0.0,0.0,0.0,0.0,0.0,0.0,0.0,0.0,0.0,0.0,0.0,0.0,0.0,0.0,0.0,0.0,0.0,0.0,0.0,0.0,0.0,0.0,0.0,0.0,0.0,0.0,0.0,0.0,0.0,0.0,0.0,0.0,0.0,0.0,0.0,0.0,0.0,0.0,0.0,0.0,0.0,0.0,0.0,0.0,0.0,0.0,0.0,0.0,0.0,0.0,0.0,0.0,0.0,0.0,0.0,0.0,0.0,0.0,0.0,0.0,0.0,0.0,0.0,0.0,0.0,0.0,0.0,0.0,0.0,0.0,0.0,0.0,0.0,0.0,0.0,0.0,0.0,0.0,0.0,0.0,0.0,0.0,0.0,0.0,0.0,0.0,0.0,0.0,0.0,0.0,0.0,0.0,0.0,0.0,0.0,0.0,0.0,0.0,0.0,0.0,0.0,0.0,0.0,0.0,0.0,0.0,0.0,0.0,0.0,0.0,0.0,0.0,0.0,0.0,0.0,0.0,0.0,0.0,0.0,0.0,0.0,0.0,0.0,0.0,0.0,0.0,0.0,0.0,0.0,0.0,0.0,0.0,0.0,0.0,0.0,0.0,0.0,0.0,0.0,0.0,0.0,0.0,0.0,0.0,0.0,0.0,0.0,0.0,0.0,0.0,0.0,0.0,0.0,0.0,0.0,0.0,0.0,0.0,0.0,0.0,0.0,0.0,0.0,0.0,0.0,0.0,0.0,0.0,0.0,0.0,0.0,0.0,0.0,0.0,0.0,0.0,0.0,0.0,0.0,0.0,0.0,0.0,0.0,0.0,0.0,0.0,0.0,0.0,0.0,0.0,0.0,0.0,0.0,0.0,0.0,0.0,0.0,0.0,0.0,0.0,0.0,0.0,0.0,0.0,0.0,0.0,0.0,0.0,0.0,0.0,0.0,0.0,0.0,0.0,0.0,0.0,0.0,0.0,0.0,0.0,0.0,0.0,0.0,0.0,0.0,0.0,0.0,0.0,0.0,0.0,0.0,0.0,0.0,0.0,0.0,0.0,0.0,0.0,0.0,0.0,0.0,0.0,0.0,0.0,0.0,0.0,0.0,0.0,0.0,0.0,0.0,0.0,0.0,0.0,0.0,0.0,0.0,0.0,0.0,0.0,0.0,0.0,0.0,0.0,0.0,0.0,0.0,0.0,0.0,0.0,0.0,0.0,0.0,0.0,0.0,0.0,0.0,0.0,0.0,0.0,0.0,0.0,0.0,0.0,0.0,0.0,0.0,0.0,0.0,0.0,0.0,0.0,0.0,0.0,0.0,0.0,0.0,0.0,0.0,0.0,0.0,0.0,0.0,0.0,0.0,0.0,0.0,0.0,0.0,0.0,0.0,0.0,0.0,0.0,0.0,0.0,0.0,0.0,0.0,0.0,0.0,0.0,0.0,0.0,0.0,0.0,0.0,0.0,0.0,0.0,0.0,0.0,0.0,0.0,0.0,0.0,0.0,0.0,0.0,0.0,0.0,0.0,0.0,0.0,0.0,0.0,0.0,0.0,0.0,0.0,0.0,0.0,0.0,0.0,0.0,0.0,0.0,0.0,0.0,0.0,0.0,0.0,0.0,0.0,0.0,0.0,0.0,0.0,0.0,0.0,0.0,0.0,0.0,0.0,0.0,0.0,0.0,0.0,0.0,0.0,0.0,0.0,0.0,0.0,0.0,0.0,0.0,0.0,0.0,0.0,0.0,0.0,0.0,0.0,0.0,0.0,0.0,0.0,0.0,0.0,0.0,0.0,0.0,0.0,0.0,0.0,0.0,0.0,0.0,0.0,0.0,0.0,0.0,0.0,0.0,0.0,0.0,0.0,0.0,0.0,0.0,0.0,0.0,0.0,0.0,0.0,0.0,0.0,0.0,0.0,0.0,0.0,0.0,0.0,0.0,0.0,0.0,0.0,0.0,0.0,0.0,0.0,0.0,0.0,0.0,0.0,0.0,0.0,0.0,0.0,0.0,0.0,0.0,0.0,0.0,0.0,0.0,0.0,0.0,0.0,0.0,0.0,0.0,0.0,0.0,0.0,0.0,0.0,0.0,0.0,0.0,0.0,0.0,0.0,0.0,0.0,0.0,0.0,0.0,0.0,0.0,0.0,0.0,0.0,0.0,0.0,0.0,0.0,0.0,0.0,0.0,0.0,0.0,0.0,0.0,0.0,0.0,0.0,0.0,0.0,0.0,0.0,0.0,0.0,0.0,0.0,0.0,0.0,0.0,0.0,0.0,0.0,0.0,0.0,0.0,0.0,0.0,0.0,0.0,0.0,0.0,0.0,0.0,0.0,0.0,0.0,0.0,0.0,0.0,0.0,0.0,0.0,0.0,0.0,0.0,0.0,0.0,0.0,0.0,0.0,0.0,0.0,0.0,0.0,0.0,0.0,0.0,0.0,0.0,0.0,0.0,0.0,0.0,0.0,0.0,0.0,0.0,0.0,0.0,0.0,0.0,0.0,0.0,0.0,0.0,0.0,0.0,0.0,0.0,0.0,0.0,0.0,0.0,0.0,0.0,0.0,0.0,0.0,0.0,0.0,0.0,0.0,0.0,0.0,0.0,0.0,0.0,0.0,0.0,0.0,0.0,0.0,0.0,0.0,0.0,0.0,0.0,0.0,0.0,0.0,0.0,0.0,0.0,0.0,0.0,0.0,0.0,0.0,0.0,0.0,0.0,0.0,0.0,0.0,0.0,0.0,0.0,0.0,0.0,0.0,0.0,0.0,0.0,0.0,0.0,0.0,0.0,0.0,0.0,0.0,0.0,0.0,0.0,0.0,0.0,0.0,0.0,0.0,0.0,0.0,0.0,0.0,0.0,0.0,0.0,0.0,0.0,0.0,0.0,0.0,0.0,0.0,0.0,0.0,0.0,0.0,0.0,0.0,0.0,0.0,0.0,0.0,0.0,0.0,0.0,0.0,0.0,0.0,0.0,0.0,0.0,0.0,0.0,0.0,0.0,0.0,0.0,0.0,0.0,0.0,0.0,0.0,0.0,0.0,0.0,0.0,0.0,0.0,0.0,0.0,0.0,0.0,0.0,0.0,0.0,0.0,0.0,0.0,0.0,0.0,0.0,0.0,0.0,0.0,0.0,0.0,0.0,0.0,0.0,0.0,0.0,0.0,0.0,0.0,0.0,0.0,0.0,0.0,0.0,0.0,0.0,0.0,0.0,0.0,0.0,0.0,0.0,0.0,0.0,0.0,0.0,0.0,0.0,0.0,0.0,0.0,0.0,0.0,0.0,0.0,0.0,0.0,0.0,0.0,0.0,0.0,0.0,0.0,0.0,0.0,0.0,0.0,0.0,0.0,0.0,0.0,0.0,0.0,0.0,0.0,0.0,0.0,0.0,0.0,0.0,0.0,0.0,0.0,0.0,0.0,0.0,0.0,0.0,0.0,0.0,0.0,0.0,0.0,0.0,0.0,0.0,0.0,0.0,0.0,0.0,0.0,0.0,0.0,0.0,0.0,0.0,0.0,0.0,0.0,0.0,0.0,0.0,0.0,0.0,0.0,0.0,0.0,0.0,0.0009009009009009009,0.0016016016016016017,0.0025025025025025025,0.0019019019019019018,0.0012012012012012011,0.0014014014014014013,0.0019019019019019018,0.0012012012012012011,0.0004004004004004004,0.0006006006006006006,0.0004004004004004004,0.0006006006006006006,0.0003003003003003003,0.0007007007007007007,0.001001001001001001,0.0012012012012012011,0.0028028028028028026,0.0036036036036036037,0.005405405405405406,0.009209209209209208,0.017517517517517518,0.025225225225225224,0.03653653653653654,0.04914914914914915,0.06256256256256257,0.07137137137137137,0.08018018018018018,0.08398398398398399,0.08248248248248248,0.07697697697697697,0.07517517517517518,0.06266266266266267,0.05335335335335335,0.03853853853853854,0.02892892892892893,0.024924924924924926,0.015515515515515516,0.013013013013013013,0.01001001001001001,0.007307307307307307,0.006406406406406407,0.004004004004004004,0.004204204204204204,0.0038038038038038036,0.0035035035035035035,0.0036036036036036037,0.0022022022022022024,0.002102102102102102,0.003303303303303303,0.0026026026026026027,0.0026026026026026027,0.0018018018018018018,0.0017017017017017016,0.0024024024024024023,0.0019019019019019018,0.002302302302302302,0.0016016016016016017,0.0019019019019019018,0.0014014014014014013,0.0013013013013013013,0.0007007007007007007,0.0012012012012012011,0.001001001001001001,0.0009009009009009009,0.0002002002002002002,0.0004004004004004004,0.0003003003003003003,0.0002002002002002002,0.0001001001001001001,0.0,0.0002002002002002002,0.0,0.0002002002002002002,0.0001001001001001001,0.0001001001001001001,0.0,0.0,0.0,0.0,0.0,0.0,0.0001001001001001001,0.0,0.0,0.0,0.0001001001001001001,0.0001001001001001001,0.0,0.0,0.0001001001001001001,0.0,0.0,0.0001001001001001001,0.0,0.0001001001001001001,0.0,0.0,0.0,0.0,0.0,0.0,0.0,0.0001001001001001001,0.0001001001001001001,0.0,0.0002002002002002002,0.0,0.0001001001001001001,0.0,0.0001001001001001001,0.0,0.0,0.0,0.0001001001001001001,0.0001001001001001001,0.0,0.0,0.0,0.0002002002002002002,0.0,0.0,0.0,0.0001001001001001001,0.0,0.0,0.0,0.0,0.0,0.0,0.0,0.0,0.0001001001001001001,0.0,0.0,0.0001001001001001001,0.0,0.0,0.0001001001001001001,0.0,0.0,0.0002002002002002002,0.0,0.0,0.0001001001001001001,0.0001001001001001001,0.0,0.0002002002002002002,0.0001001001001001001,0.0002002002002002002,0.0001001001001001001,0.0004004004004004004,0.0,0.0,0.0001001001001001001,0.0001001001001001001,0.0001001001001001001,0.0001001001001001001,0.0005005005005005005,0.0002002002002002002,0.0002002002002002002,0.0008008008008008008,0.0006006006006006006,0.0004004004004004004,0.0013013013013013013,0.0011011011011011012,0.0009009009009009009,0.0018018018018018018,0.0011011011011011012,0.0014014014014014013,0.002702702702702703,0.0036036036036036037,0.0036036036036036037,0.005905905905905906,0.004104104104104104,0.004904904904904905,0.005805805805805806,0.005905905905905906,0.006706706706706707,0.00850850850850851,0.007307307307307307,0.0065065065065065065,0.007907907907907907,0.008208208208208207,0.00970970970970971,0.01041041041041041,0.011411411411411412,0.011811811811811812,0.012212212212212211,0.012512512512512513,0.013013013013013013,0.012112112112112113,0.014214214214214213,0.015815815815815815,0.018518518518518517,0.01891891891891892,0.023323323323323323,0.026726726726726727,0.03453453453453453,0.03283283283283283,0.038138138138138135,0.04054054054054054,0.04354354354354354,0.048948948948948946,0.05225225225225225,0.05635635635635636,0.057057057057057055,0.05115115115115115,0.04464464464464465,0.03793793793793794,0.025625625625625627,0.016216216216216217,0.00950950950950951,0.006306306306306306,0.006206206206206206,0.004004004004004004,0.003703703703703704,0.004104104104104104,0.0025025025025025025,0.002302302302302302,0.0015015015015015015,0.0022022022022022024,0.0013013013013013013,0.0014014014014014013,0.0011011011011011012,0.0016016016016016017,0.0014014014014014013,0.0013013013013013013,0.0009009009009009009,0.0016016016016016017,0.0019019019019019018,0.0013013013013013013,0.0019019019019019018,0.0009009009009009009,0.0012012012012012011,0.0007007007007007007,0.0007007007007007007,0.0004004004004004004,0.0004004004004004004,0.0001001001001001001,0.0003003003003003003,0.0005005005005005005,0.0002002002002002002,0.0001001001001001001,0.0002002002002002002,0.0002002002002002002,0.0004004004004004004,0.0001001001001001001,0.0001001001001001001,0.0,0.0001001001001001001,0.0002002002002002002,0.0003003003003003003,0.0001001001001001001,0.0001001001001001001,0.0001001001001001001,0.0001001001001001001,0.0001001001001001001,0.0002002002002002002,0.0,0.0,0.0004004004004004004,0.0001001001001001001,0.0003003003003003003,0.0001001001001001001,0.0004004004004004004,0.0,0.0006006006006006006,0.0005005005005005005,0.0001001001001001001,0.0003003003003003003,0.0004004004004004004,0.0005005005005005005,0.0001001001001001001,0.0005005005005005005,0.0003003003003003003,0.0004004004004004004,0.0001001001001001001,0.0002002002002002002,0.001001001001001001,0.0003003003003003003,0.0007007007007007007,0.0005005005005005005,0.0003003003003003003,0.0003003003003003003,0.0005005005005005005,0.0008008008008008008,0.0002002002002002002,0.0006006006006006006,0.001001001001001001,0.0005005005005005005,0.0004004004004004004,0.0008008008008008008,0.0002002002002002002,0.0006006006006006006,0.0004004004004004004,0.0002002002002002002,0.0003003003003003003,0.0005005005005005005,0.0,0.0001001001001001001,0.0001001001001001001,0.0001001001001001001,0.0002002002002002002,0.0001001001001001001,0.0001001001001001001,0.0001001001001001001,0.0,0.0003003003003003003,0.0004004004004004004,0.0002002002002002002,0.0002002002002002002,0.0003003003003003003,0.0009009009009009009,0.0012012012012012011,0.0019019019019019018,0.0018018018018018018,0.0025025025025025025,0.002702702702702703,0.003903903903903904,0.003003003003003003,0.002902902902902903,0.002302302302302302,0.0015015015015015015,0.0018018018018018018,0.0022022022022022024,0.0015015015015015015,0.0018018018018018018,0.002302302302302302,0.0015015015015015015,0.0017017017017017016,0.0014014014014014013,0.0004004004004004004,0.0012012012012012011,0.0009009009009009009,0.0009009009009009009,0.0009009009009009009,0.0002002002002002002,0.0003003003003003003,0.0002002002002002002,0.0005005005005005005,0.0003003003003003003,0.0004004004004004004,0.0004004004004004004,0.0003003003003003003,0.0001001001001001001,0.0001001001001001001,0.0002002002002002002,0.0002002002002002002,0.0003003003003003003,0.0002002002002002002,0.0,0.0001001001001001001,0.0002002002002002002,0.0001001001001001001,0.0,0.0,0.0002002002002002002,0.0001001001001001001,0.0002002002002002002,0.0001001001001001001,0.0001001001001001001,0.0,0.0001001001001001001,0.0002002002002002002,0.0001001001001001001,0.0,0.0,0.0,0.0,0.0,0.0,0.0,0.0,0.0,0.0001001001001001001,0.0,0.0002002002002002002,0.0,0.0,0.0,0.0,0.0001001001001001001,0.0,0.0,0.0003003003003003003,0.0,0.0,0.0003003003003003003,0.0,0.0,0.0001001001001001001,0.0001001001001001001,0.0,0.0003003003003003003,0.0001001001001001001,0.0002002002002002002,0.0,0.0001001001001001001,0.0002002002002002002,0.0001001001001001001,0.0002002002002002002,0.0002002002002002002,0.0001001001001001001,0.0,0.0001001001001001001,0.0001001001001001001,0.0003003003003003003,0.0003003003003003003,0.0003003003003003003,0.0001001001001001001,0.0004004004004004004,0.0003003003003003003,0.0005005005005005005,0.0002002002002002002,0.0004004004004004004,0.0005005005005005005,0.0006006006006006006,0.0003003003003003003,0.0005005005005005005,0.0003003003003003003,0.0007007007007007007,0.0009009009009009009,0.0011011011011011012,0.0016016016016016017,0.0019019019019019018,0.002702702702702703,0.0035035035035035035,0.003903903903903904,0.004604604604604604,0.006306306306306306,0.006306306306306306,0.01041041041041041,0.01091091091091091,0.014414414414414415,0.01811811811811812,0.022322322322322324,0.02062062062062062,0.025525525525525526,0.02882882882882883,0.03653653653653654,0.03753753753753754,0.03913913913913914,0.04914914914914915,0.04984984984984985,0.05745745745745746,0.05985985985985986,0.058158158158158155,0.05765765765765766,0.06556556556556556,0.061861861861861864,0.055755755755755754,0.05015015015015015,0.046746746746746747,0.03403403403403404,0.02122122122122122,0.015615615615615615,0.008908908908908908,0.005305305305305305,0.002002002002002002,0.0003003003003003003,0.0003003003003003003,0.0001001001001001001,0.0001001001001001001,0.0,0.0001001001001001001,0.0002002002002002002,0.0,0.0003003003003003003,0.0005005005005005005,0.0006006006006006006,0.002702702702702703,0.006206206206206206,0.016116116116116116,0.02902902902902903,0.017217217217217216,0.017117117117117116,0.026826826826826827,0.03323323323323323,0.039439439439439436,0.04874874874874875,0.061961961961961964,0.07517517517517518,0.0964964964964965,0.1011011011011011,0.08708708708708708,0.08028028028028028,0.041841841841841844,0.026826826826826827,0.01961961961961962,0.015715715715715714,0.016416416416416415,0.011711711711711712,0.014614614614614614,0.012812812812812813,0.011911911911911911,0.01071071071071071,0.008208208208208207,0.007307307307307307,0.006706706706706707,0.006806806806806807,0.005705705705705706,0.006406406406406407,0.006606606606606606,0.005905905905905906,0.005905905905905906,0.005305305305305305,0.004604604604604604,0.004304304304304304,0.0024024024024024023,0.002102102102102102,0.0017017017017017016,0.0015015015015015015,0.0012012012012012011,0.0007007007007007007,0.0014014014014014013,0.0004004004004004004,0.0003003003003003003,0.0006006006006006006,0.0008008008008008008,0.0009009009009009009,0.0003003003003003003,0.0005005005005005005,0.0001001001001001001,0.0001001001001001001,0.0004004004004004004,0.0005005005005005005,0.0003003003003003003,0.0,0.0001001001001001001,0.0001001001001001001,0.0001001001001001001,0.0001001001001001001,0.0001001001001001001,0.0,0.0,0.0,0.0002002002002002002,0.0001001001001001001,0.0,0.0,0.0001001001001001001,0.0,0.0,0.0,0.0,0.0,0.0,0.0001001001001001001,0.0001001001001001001,0.0002002002002002002,0.0,0.0,0.0,0.0,0.0,0.0,0.0,0.0001001001001001001,0.0001001001001001001,0.0001001001001001001,0.0,0.0,0.0,0.0001001001001001001,0.0,0.0,0.0001001001001001001,0.0001001001001001001,0.0002002002002002002,0.0,0.0002002002002002002,0.0,0.0001001001001001001,0.0,0.0001001001001001001,0.0004004004004004004,0.0007007007007007007,0.0001001001001001001,0.0007007007007007007,0.0002002002002002002,0.0004004004004004004,0.0005005005005005005,0.0004004004004004004,0.0007007007007007007,0.0001001001001001001,0.0005005005005005005,0.0006006006006006006,0.0002002002002002002,0.0005005005005005005,0.0008008008008008008,0.0005005005005005005,0.0006006006006006006,0.0006006006006006006,0.0003003003003003003,0.0002002002002002002,0.0003003003003003003,0.0005005005005005005,0.0003003003003003003,0.0001001001001001001,0.0001001001001001001,0.0001001001001001001,0.0002002002002002002,0.0003003003003003003,0.0002002002002002002,0.0002002002002002002,0.0,0.0003003003003003003,0.0001001001001001001,0.0003003003003003003,0.0002002002002002002,0.0002002002002002002,0.0,0.0,0.0011011011011011012,0.0012012012012012011,0.0014014014014014013,0.0012012012012012011,0.002102102102102102,0.002002002002002002,0.002102102102102102,0.002902902902902903,0.002102102102102102,0.003903903903903904,0.0036036036036036037,0.004404404404404405,0.0035035035035035035,0.0035035035035035035,0.006206206206206206,0.005005005005005005,0.005605605605605605,0.005205205205205205,0.0045045045045045045,0.005805805805805806,0.005305305305305305,0.007707707707707708,0.0065065065065065065,0.008708708708708709,0.007807807807807808,0.00880880880880881,0.00910910910910911,0.008308308308308308,0.006206206206206206,0.0075075075075075074,0.009309309309309309,0.007607607607607607,0.008908908908908908,0.007307307307307307,0.007307307307307307,0.006706706706706707,0.007907907907907907,0.006406406406406407,0.004904904904904905,0.0055055055055055055,0.005605605605605605,0.004404404404404405,0.004604604604604604,0.006206206206206206,0.007907907907907907,0.007907907907907907,0.006006006006006006,0.005605605605605605,0.005005005005005005,0.005805805805805806,0.0045045045045045045,0.005605605605605605,0.004304304304304304,0.004904904904904905,0.002902902902902903,0.0034034034034034033,0.004004004004004004,0.002002002002002002,0.002702702702702703,0.002102102102102102,0.0022022022022022024,0.0018018018018018018,0.0015015015015015015,0.0014014014014014013,0.002102102102102102,0.0019019019019019018,0.002002002002002002,0.0016016016016016017,0.002302302302302302,0.0022022022022022024,0.0024024024024024023,0.0025025025025025025,0.0019019019019019018,0.002702702702702703,0.0022022022022022024,0.0014014014014014013,0.0013013013013013013,0.0015015015015015015,0.001001001001001001,0.0013013013013013013,0.0005005005005005005,0.0009009009009009009,0.001001001001001001,0.0009009009009009009,0.001001001001001001,0.0007007007007007007,0.0005005005005005005,0.0009009009009009009,0.0007007007007007007,0.0008008008008008008,0.0005005005005005005,0.001001001001001001,0.0008008008008008008,0.0009009009009009009,0.0008008008008008008,0.0008008008008008008,0.0004004004004004004,0.0001001001001001001,0.0005005005005005005,0.0001001001001001001,0.0004004004004004004,0.0006006006006006006,0.0002002002002002002,0.0004004004004004004,0.0007007007007007007,0.0002002002002002002,0.0001001001001001001,0.0,0.0002002002002002002,0.0,0.0,0.0,0.0,0.0004004004004004004,0.0,0.0,0.0001001001001001001,0.0,0.0001001001001001001,0.0001001001001001001,0.0001001001001001001,0.0,0.0001001001001001001,0.0,0.0001001001001001001,0.0,0.0001001001001001001,0.0,0.0001001001001001001,0.0,0.0002002002002002002,0.0,0.0,0.0001001001001001001,0.0,0.0,0.0,0.0002002002002002002,0.0,0.0,0.0001001001001001001,0.0001001001001001001,0.0,0.0,0.0,0.0001001001001001001,0.0,0.0,0.0,0.0,0.0,0.0002002002002002002,0.0,0.0,0.0,0.0,0.0001001001001001001,0.0,0.0,0.0,0.0,0.0,0.0001001001001001001,0.0001001001001001001,0.0,0.0,0.0,0.0001001001001001001,0.0,0.0,0.0,0.0001001001001001001,0.0,0.0,0.0,0.0001001001001001001,0.0,0.0001001001001001001,0.0,0.0,0.0001001001001001001,0.0,0.0001001001001001001,0.0,0.0,0.0,0.0001001001001001001,0.0,0.0,0.0001001001001001001,0.0,0.0,0.0001001001001001001,0.0,0.0,0.0,0.0,0.0,0.0,0.0,0.0,0.0001001001001001001,0.0,0.0,0.0,0.0,0.0,0.0,0.0,0.0,0.0002002002002002002,0.0,0.0002002002002002002,0.0001001001001001001,0.0,0.0,0.0001001001001001001,0.0001001001001001001,0.0001001001001001001,0.0,0.0,0.0001001001001001001,0.0001001001001001001,0.0,0.0,0.0,0.0,0.0001001001001001001,0.0,0.0,0.0,0.0,0.0,0.0,0.0,0.0,0.0,0.0,0.0,0.0,0.0,0.0001001001001001001,0.0,0.0,0.0,0.0001001001001001001,0.0001001001001001001,0.0,0.0001001001001001001,0.0,0.0,0.0001001001001001001,0.0,0.0,0.0001001001001001001,0.0001001001001001001,0.0,0.0,0.0,0.0,0.0001001001001001001,0.0,0.0001001001001001001,0.0,0.0001001001001001001,0.0,0.0002002002002002002,0.0,0.0,0.0,0.0,0.0,0.0)
#mids=mids[58:length(mids)]
#counts=counts[58:length(counts)]

plot(c(seq(-290,0,by=1),0),rep(2,length(c(seq(290,0,by=-1),0))), xlab="", ylab="Frequency of shift in extinction rate", xlim=c(-270,-230), ylim=c(0,0.10), type="l", col="white",lwd="1",las="1",cex.axis="1",cex.main="1",cex.lab="1",bty="n", main="F", axes=F)
rect(-323.2,-0.02,-298.9,300, col="white", border=NA)
rect(-298.9,-0.02,-272.95,300, col="whitesmoke", border=NA)
rect(-272.95,-0.02,-259.1,300, col="white", border=NA)
rect(-259.1,-0.02,-251.9,300, col="whitesmoke", border=NA)
rect(-251.9,-0.02,-247.2,300, col="white", border=NA)
rect(-247.2,-0.02,-237,300, col="whitesmoke", border=NA)
rect(-237,-0.02,-201.3,300, col="white", border=NA)
rect(-201.3,-0.02,-174.1,300, col="whitesmoke", border=NA)
rect(-174.1,-0.02,-163.5,300, col="white", border=NA)
rect(-163.5,-0.02,-145,300, col="whitesmoke", border=NA)
rect(-145,-0.02,-100.5,300, col="white", border=NA)
rect(-100.5,-0.02,-66,300, col="whitesmoke", border=NA)
rect(-66,-0.02,-56,300, col="white", border=NA)
rect(-56,-0.02,-33.9,300, col="whitesmoke", border=NA)
rect(-33.9,-0.02,-23.03,300, col="white", border=NA)
rect(-23.03,-0.02,-5.33,300, col="whitesmoke", border=NA)
rect(-5.33,-0.02,-2.58,300, col="white", border=NA)
rect(-2.58,-0.02,0,300, col="whitesmoke", border=NA)

rect(-261.28,-3,-259.51,300, col=alpha('#ffaf03',0.2), border=NA)
rect(-234.5,-3,-232,300, col=alpha('#ffaf03',0.2), border=NA)
abline(v=c(-251.902),col="red",lty="dashed",lwd="2")

axis(side=1, seq(-280, -220, by=10), col="black",col.axis="black",las=1)
axis(side=2, seq(0, 0.10, by=0.02), col="black",col.axis="black",las=2)
	
lines(mids,counts,type = 'h', lwd=5, col='#e34a33')
abline(h=bf2, lty=2)
abline(h=bf6, lty=2)

add_geochrono(0, -0.15)


######################
## PALEOPTERA GENUS ##
######################

# Frequency of shift in speciation rate
[truncated: 58,333 more chars]
